# Supplementary material for: Different genetic mechanisms mediate spontaneous versus UVR-induced malignant melanoma
Source: eLife. 2019 Jan 25;8:e42424. doi: 10.7554/eLife.42424 (PMC6428585; doi:10.7554/eLife.42424)
Supplement: Supplementary file 1. — Pink haplotypes represent the AJ/NOD allele, grey one or more of the other six founders, and clear regions were unable to be inferred. Results listed for 20 SNPs across 8 DO strains (DO1-DO11). [file elife-42424-supp1.xls]

## Sheet: Walker_-_Mouse_RNA.genes.FPKM
Ensembl Gene ID	Associated Gene Name	Gene Biotype	Chromosome Name	Gene Start (bp)	Gene End (bp)	Strand	Description	AJ	AJ	AJ	129S	129S	NOD	NOD	NOD	FVB	FVB	FVB	B6	B6	B6
ENSMUSG00000000001	Gnai3	protein_coding	3	108107280	108146146	-1	guanine nucleotide binding protein (G protein), alpha inhibiting 3 [Source:MGI Symbol;Acc:MGI:95773]	72.8	50.24	54.26	70.96	69.2	43.47	27.08	48.48	52.96	46.84	57.56	74.44	72.28	70.47
ENSMUSG00000000003	Pbsn	protein_coding	X	77837901	77853623	-1	probasin [Source:MGI Symbol;Acc:MGI:1860484]	0	0	0	0	0	0	0	0	0	0	0	0	0	0
ENSMUSG00000000028	Cdc45	protein_coding	16	18780447	18811987	-1	cell division cycle 45 [Source:MGI Symbol;Acc:MGI:1338073]	3.08	3.72	3.25	2.74	2.76	3.36	1.66	2.22	3.58	3.91	3.93	4.28	4.36	2.13
ENSMUSG00000000031	H19	lincRNA	7	142575529	142578143	-1	H19 fetal liver mRNA [Source:MGI Symbol;Acc:MGI:95891]	635.58	422.44	96.81	992.12	958.08	101.61	1433.63	204.43	662.75	927.12	704.39	740.47	406.41	698.27
ENSMUSG00000000037	Scml2	protein_coding	X	161117193	161258213	1	sex comb on midleg-like 2 (Drosophila) [Source:MGI Symbol;Acc:MGI:1340042]	1.87	2.54	2.49	1.63	2.32	1.99	1.32	1.75	0.9	1.02	2.14	1.4	1.14	1.98
ENSMUSG00000000049	Apoh	protein_coding	11	108343354	108414396	1	apolipoprotein H [Source:MGI Symbol;Acc:MGI:88058]	0.18	0.18	0.09	0.3	0.09	0	0.28	0	0.27	0	0.08	0.27	0.08	0.37
ENSMUSG00000000056	Narf	protein_coding	11	121237253	121255856	1	nuclear prelamin A recognition factor [Source:MGI Symbol;Acc:MGI:1914858]	21.49	16.06	11.15	13.89	18.26	8.56	8.26	8.15	20.41	18.9	20.36	21.69	12.74	25.58
ENSMUSG00000000058	Cav2	protein_coding	6	17281185	17289115	1	caveolin 2 [Source:MGI Symbol;Acc:MGI:107571]	71.24	51.28	55.29	50.88	47.61	35.03	18.85	25.92	43.39	35.41	37.72	55.86	38.86	50.05
ENSMUSG00000000078	Klf6	protein_coding	13	5861489	5870393	1	Kruppel-like factor 6 [Source:MGI Symbol;Acc:MGI:1346318]	52.43	42.61	46.79	45.01	45.91	37.23	21.14	37.68	31.8	32.06	29.32	36.1	42.21	41.71
ENSMUSG00000000085	Scmh1	protein_coding	4	120405281	120530186	1	sex comb on midleg homolog 1 [Source:MGI Symbol;Acc:MGI:1352762]	23.95	27.98	30.32	18.76	20.59	28.41	24.67	22.3	16.67	22.59	18.38	21.96	17.65	21.12
ENSMUSG00000000088	Cox5a	protein_coding	9	57521232	57532424	1	cytochrome c oxidase, subunit Va [Source:MGI Symbol;Acc:MGI:88474]	181.7	216.57	157.53	225.98	178.13	173.34	413.43	298.51	306.78	268.89	271.31	247.03	247.4	208.8
ENSMUSG00000000093	Tbx2	protein_coding	11	85832551	85841948	1	T-box 2 [Source:MGI Symbol;Acc:MGI:98494]	0.81	1.38	1.23	0.31	0.42	0.99	0.91	0.52	0.51	1.24	0.71	0.72	0.71	0.29
ENSMUSG00000000094	Tbx4	protein_coding	11	85886422	85916097	1	T-box 4 [Source:MGI Symbol;Acc:MGI:102556]	0.14	0.34	0.1	0.2	0.43	0	0.53	0.18	0.63	0.74	0.56	0.34	0.65	0.53
ENSMUSG00000000103	Zfy2	protein_coding	Y	2106175	2170409	-1	zinc finger protein 2, Y linked [Source:MGI Symbol;Acc:MGI:99213]	0	0	0	0	0	0	0	0	0	0	0	0	0	0
ENSMUSG00000000120	Ngfr	protein_coding	11	95568818	95587735	-1	nerve growth factor receptor (TNFR superfamily, member 16) [Source:MGI Symbol;Acc:MGI:97323]	2.93	9.24	4.52	14.26	5.18	1.37	1.35	1.16	3.91	5.54	6.1	15.66	29.19	4.7
ENSMUSG00000000125	Wnt3	protein_coding	11	103774150	103817957	1	wingless-related MMTV integration site 3 [Source:MGI Symbol;Acc:MGI:98955]	17.6	18.22	21.43	16.68	16.56	28.05	13.26	17.89	27.12	23.3	31.68	12.24	12.77	13.77
ENSMUSG00000000126	Wnt9a	protein_coding	11	59306928	59333552	1	wingless-type MMTV integration site 9A [Source:MGI Symbol;Acc:MGI:2446084]	3.07	1.72	1.66	2.36	2.19	1.27	2.25	1.14	2.95	3.92	3.14	2.16	1.83	2.36
ENSMUSG00000000127	Fer	protein_coding	17	63896018	64139494	1	fer (fms/fps related) protein kinase [Source:MGI Symbol;Acc:MGI:105917]	11.65	9.32	8.32	11.78	14.4	7.37	4.92	7.31	12.54	10.53	14.25	12.8	10.76	12.82
ENSMUSG00000000131	Xpo6	protein_coding	7	126101715	126200501	-1	exportin 6 [Source:MGI Symbol;Acc:MGI:2429950]	25.57	41.54	40.06	30.18	31.1	50.32	34.04	38.18	34.12	33.56	37.52	27.91	43.46	21.99
ENSMUSG00000000134	Tfe3	protein_coding	X	7762560	7775202	1	transcription factor E3 [Source:MGI Symbol;Acc:MGI:98511]	19.14	20.73	20.26	18.55	23.77	19.23	13.64	20.57	17.47	22.36	17.55	18.42	25.48	23.76
ENSMUSG00000000142	Axin2	protein_coding	11	108920349	108950783	1	axin2 [Source:MGI Symbol;Acc:MGI:1270862]	17.77	21.11	22.86	14.49	16.5	24.61	10.11	13.81	20.41	20.55	19.41	15.32	12.87	19.09
ENSMUSG00000000148	Baat1	protein_coding	5	140705011	140719379	1	BRCA1-associated ATM activator 1 [Source:MGI Symbol;Acc:MGI:1891679]	6.26	6.25	5.3	4.06	5.03	4.97	3.17	2.71	5.87	7.77	6.27	5.3	5.05	6.58
ENSMUSG00000000149	Gna12	protein_coding	5	140758408	140830431	-1	guanine nucleotide binding protein, alpha 12 [Source:MGI Symbol;Acc:MGI:95767]	30.64	25.49	29.45	21.51	36.63	18.76	18.29	42.36	21.44	37.79	24.28	21.71	22.31	30.16
ENSMUSG00000000154	Slc22a18	protein_coding	7	143473721	143499334	1	solute carrier family 22 (organic cation transporter), member 18 [Source:MGI Symbol;Acc:MGI:1336884]	4.01	5.99	5.49	2.96	3.18	4.7	2.66	5.94	3.69	3.95	5.35	2.7	4.19	4.27
ENSMUSG00000000157	Itgb2l	protein_coding	16	96422288	96443619	-1	integrin beta 2-like [Source:MGI Symbol;Acc:MGI:1277979]	0	0	0	0	0	0	0	0	0	0	0	0	0.04	0
ENSMUSG00000000159	Igsf5	protein_coding	16	96361668	96525580	1	immunoglobulin superfamily, member 5 [Source:MGI Symbol;Acc:MGI:1919308]	0	0	0	0	0	0	0	0	0	0	0	0.07	0	0
ENSMUSG00000000167	Pih1d2	protein_coding	9	50617321	50625000	1	PIH1 domain containing 2 [Source:MGI Symbol;Acc:MGI:1919864]	1.28	1.76	2.59	1.33	1.04	0.77	1.04	1.03	0.86	0.75	0.67	1.11	0.35	0.66
ENSMUSG00000000168	Dlat	protein_coding	9	50634633	50659780	-1	dihydrolipoamide S-acetyltransferase (E2 component of pyruvate dehydrogenase complex) [Source:MGI Symbol;Acc:MGI:2385311]	49.67	22.72	14.74	43.65	44.02	14.13	20.84	13.1	40.45	35.99	35.03	37.44	32.87	40.39
ENSMUSG00000000171	Sdhd	protein_coding	9	50596338	50603849	-1	succinate dehydrogenase complex, subunit D, integral membrane protein [Source:MGI Symbol;Acc:MGI:1914175]	114.02	101.75	86.95	109.6	101	67.74	114.99	113.56	118.64	106.11	107.45	118.07	114.21	108.52
ENSMUSG00000000182	Fgf23	protein_coding	6	127072902	127081408	1	fibroblast growth factor 23 [Source:MGI Symbol;Acc:MGI:1891427]	0.06	0	0.11	0	0	0	0	0	0	0	0	0	0	0
ENSMUSG00000000183	Fgf6	protein_coding	6	127015542	127024718	1	fibroblast growth factor 6 [Source:MGI Symbol;Acc:MGI:95520]	0.7	0.17	0	0.43	0.5	0	0	0.09	0	0.24	0.23	0.26	0.08	0.45
ENSMUSG00000000184	Ccnd2	protein_coding	6	127125779	127151048	-1	cyclin D2 [Source:MGI Symbol;Acc:MGI:88314]	19.31	13.85	21.1	20.22	30.96	13.9	7.21	7.25	28.16	27.97	24.42	38.5	35.99	24.21
ENSMUSG00000000194	Gpr107	protein_coding	2	31152316	31219548	1	G protein-coupled receptor 107 [Source:MGI Symbol;Acc:MGI:2139054]	21.77	16.89	15.65	17.32	20.87	15.1	9.17	16.85	19.31	20.85	20.54	16.38	18.65	16.53
ENSMUSG00000000197	Nalcn	protein_coding	14	123276641	123627144	-1	sodium leak channel, non-selective [Source:MGI Symbol;Acc:MGI:2444306]	0.1	0.03	0.07	0.05	0.08	0.06	0.06	0.01	0.01	0.08	0.01	0.11	0.03	0.03
ENSMUSG00000000202	Btbd17	protein_coding	11	114791217	114795945	-1	BTB (POZ) domain containing 17 [Source:MGI Symbol;Acc:MGI:1919264]	0.2	0.19	0.06	0.89	0.32	0	0	0.06	0.05	0	0	0.45	1.09	1.04
ENSMUSG00000000204	Slfn4	protein_coding	11	83175186	83190221	1	schlafen 4 [Source:MGI Symbol;Acc:MGI:1329010]	0.33	0.68	0.29	1.22	0.76	0.96	4.39	12.33	0.32	0.77	1.01	2.08	11.88	0.9
ENSMUSG00000000214	Th	protein_coding	7	142892752	142931128	-1	tyrosine hydroxylase [Source:MGI Symbol;Acc:MGI:98735]	2.92	1.63	1.36	0.78	0.93	0.23	3.08	1.29	1.33	0.9	1.15	4.3	2.51	4.93
ENSMUSG00000000215	Ins2	protein_coding	7	142678656	142699510	-1	insulin II [Source:MGI Symbol;Acc:MGI:96573]	0.28	0	0	0	0.26	0	0	0	0	0.38	0.36	0	0	0
ENSMUSG00000000216	Scnn1g	protein_coding	7	121734479	121768475	1	sodium channel, nonvoltage-gated 1 gamma [Source:MGI Symbol;Acc:MGI:104695]	1.44	2.92	2.01	1.44	1.08	2.23	1.01	1.65	1.39	1.57	2.08	1.25	1.21	1.72
ENSMUSG00000000223	Drp2	protein_coding	X	134404551	134456573	1	dystrophin related protein 2 [Source:MGI Symbol;Acc:MGI:107432]	2.61	4.43	6.91	1.72	2.26	2.22	2.65	2.14	1.35	1.75	1.41	1.96	2.04	2.1
ENSMUSG00000000244	Tspan32	protein_coding	7	143005046	143019644	1	tetraspanin 32 [Source:MGI Symbol;Acc:MGI:1350360]	5.12	4.5	5.64	6.21	7.77	5.33	4.22	12.61	5.34	7.67	7.12	6.59	6.1	11.85
ENSMUSG00000000247	Lhx2	protein_coding	2	38339281	38369733	1	LIM homeobox protein 2 [Source:MGI Symbol;Acc:MGI:96785]	21.09	41.31	42	16.28	8.61	24.04	9.08	13.02	12.95	26.92	16.14	19.95	12	15.85
ENSMUSG00000000248	Clec2g	protein_coding	6	128934381	128984707	1	C-type lectin domain family 2, member g [Source:MGI Symbol;Acc:MGI:1918059]	0.21	0.08	0.24	1.37	1.07	3.28	1.92	3.03	5.3	5.92	5.27	2.53	2.99	5.69
ENSMUSG00000000253	Gmpr	protein_coding	13	45507444	45546382	1	guanosine monophosphate reductase [Source:MGI Symbol;Acc:MGI:1913605]	22.01	22.86	9.45	27.14	27.32	6.24	41.83	17.3	36.98	36.47	36.95	26.56	17.81	27.68
ENSMUSG00000000263	Glra1	protein_coding	11	55514238	55608198	-1	glycine receptor, alpha 1 subunit [Source:MGI Symbol;Acc:MGI:95747]	0	0	0	0	0	0	0	0	0	0	0	0	0	0
ENSMUSG00000000266	Mid2	protein_coding	X	140664599	140767715	1	midline 2 [Source:MGI Symbol;Acc:MGI:1344333]	7.02	6.41	5.78	5.27	5.74	4.58	3.03	2.91	3.95	4.36	4.72	6.65	6.73	6.25
ENSMUSG00000000275	Trim25	protein_coding	11	88999376	89020293	1	tripartite motif-containing 25 [Source:MGI Symbol;Acc:MGI:102749]	12.1	13.1	13.08	10.44	11.61	7.77	8.21	14.19	7.96	8.42	7.94	8.42	15.27	12.6
ENSMUSG00000000276	Dgke	protein_coding	11	89035179	89066850	-1	diacylglycerol kinase, epsilon [Source:MGI Symbol;Acc:MGI:1889276]	2.15	1.53	1.14	1.66	1.69	1.38	0.58	0.81	1.17	1.44	1.32	1.86	1.64	2.37
ENSMUSG00000000278	Scpep1	protein_coding	11	88924020	88955465	-1	serine carboxypeptidase 1 [Source:MGI Symbol;Acc:MGI:1921867]	46.54	24.91	24.59	38.01	52.69	15.97	14.27	32.81	36.58	51.87	41.89	42.07	51.2	62.96
ENSMUSG00000000282	Mnt	protein_coding	11	74830920	74845725	1	max binding protein [Source:MGI Symbol;Acc:MGI:109150]	7.32	7.94	7.8	7.18	7.07	8.52	5.03	6.17	6.35	9.66	7.76	6.22	7.11	8.43
ENSMUSG00000000290	Itgb2	protein_coding	10	77530252	77565708	1	integrin beta 2 [Source:MGI Symbol;Acc:MGI:96611]	9.9	7.89	10.24	15.45	20.93	4.9	6.06	18.73	9.89	14.68	10.17	21.93	36.83	33.59
ENSMUSG00000000295	Hddc2	protein_coding	10	31313382	31328204	1	HD domain containing 2 [Source:MGI Symbol;Acc:MGI:1916942]	14.4	19.86	19.11	18.8	14.23	16.6	23.24	22.76	13.52	21.54	14.9	17.96	16.68	10.22
ENSMUSG00000000296	Tpd52l1	protein_coding	10	31332380	31445921	-1	tumor protein D52-like 1 [Source:MGI Symbol;Acc:MGI:1298386]	8.31	9.07	4.5	10.29	10.78	2.64	9.54	3.14	11.7	7.19	7.18	8.05	7.34	8.94
ENSMUSG00000000301	Pemt	protein_coding	11	59970614	60046489	-1	phosphatidylethanolamine N-methyltransferase [Source:MGI Symbol;Acc:MGI:104535]	3.69	2.69	3.07	3.84	2.5	1.05	4.05	4.84	3.47	3.66	2.65	3.73	2.27	2.3
ENSMUSG00000000303	Cdh1	protein_coding	8	106603351	106670246	1	cadherin 1 [Source:MGI Symbol;Acc:MGI:88354]	71.72	81.43	105.64	67.66	66.6	106.28	50.71	78.5	64.31	61.37	72.74	61.36	66.83	61.44
ENSMUSG00000000305	Cdh4	protein_coding	2	179442431	179899373	1	cadherin 4 [Source:MGI Symbol;Acc:MGI:99218]	3.8	2.21	2.64	2.81	2.96	2.5	1.1	0.94	3.29	5.14	3.24	6.39	3.52	4.19
ENSMUSG00000000308	Ckmt1	protein_coding	2	121357714	121363737	1	creatine kinase, mitochondrial 1, ubiquitous [Source:MGI Symbol;Acc:MGI:99441]	114.27	191.98	263.44	123.75	101.37	274.22	112.4	197.01	127.91	116.22	140.31	101.07	118.1	94.93
ENSMUSG00000000317	Bcl6b	protein_coding	11	70224128	70229798	-1	B cell CLL/lymphoma 6, member B [Source:MGI Symbol;Acc:MGI:1278332]	3.48	2.71	2.59	0.94	0.97	1	1.11	0.87	0.73	1.87	1.11	0.93	1.24	1.21
ENSMUSG00000000318	Clec10a	protein_coding	11	70156197	70170834	1	C-type lectin domain family 10, member A [Source:MGI Symbol;Acc:MGI:96975]	89.08	56.61	87.43	164.19	239.37	75.07	75.75	272.88	153.17	300.4	173.34	92.6	79	182.37
ENSMUSG00000000320	Alox12	protein_coding	11	70241457	70255353	-1	arachidonate 12-lipoxygenase [Source:MGI Symbol;Acc:MGI:87998]	6.88	3.41	2.17	7.55	7.77	7.78	3.49	4.46	10.77	8.6	11.19	6.48	5.14	5.67
ENSMUSG00000000325	Arvcf	protein_coding	16	18348182	18407076	1	armadillo repeat gene deleted in velo-cardio-facial syndrome [Source:MGI Symbol;Acc:MGI:109620]	19.88	22.61	22.45	17.29	15.75	23.68	13.22	15.69	17.34	20.01	19.28	13.47	14.83	15.79
ENSMUSG00000000326	Comt	protein_coding	16	18406886	18426852	-1	catechol-O-methyltransferase [Source:MGI Symbol;Acc:MGI:88470]	106.66	65.38	58.36	73.8	61.98	49.28	36.84	53.91	57.05	59.59	50.22	86.84	72.57	78.96
ENSMUSG00000000339	Rtcd1	protein_coding	3	116488963	116508208	-1	RNA terminal phosphate cyclase domain 1 [Source:MGI Symbol;Acc:MGI:1913618]	11.56	15.39	12.89	13.01	11.26	13.72	13.93	15.4	11.74	13.59	12.89	18.54	18.89	14.49
ENSMUSG00000000340	Dbt	protein_coding	3	116513070	116549976	1	dihydrolipoamide branched chain transacylase E2 [Source:MGI Symbol;Acc:MGI:105386]	10.97	7.18	6.49	12.44	9.76	6.69	6.44	8.73	9.52	8.38	7.68	10.48	9.38	12.22
ENSMUSG00000000346	Dazap2	protein_coding	15	100615628	100620731	1	DAZ associated protein 2 [Source:MGI Symbol;Acc:MGI:1344344]	149.49	150.08	174.52	132.59	146.94	125.45	101.85	167.31	121.71	141.02	125.78	144.71	139.84	148.43
ENSMUSG00000000355	Mcts1	protein_coding	X	38600578	38613426	1	malignant T cell amplified sequence 1 [Source:MGI Symbol;Acc:MGI:1916245]	39.49	51.4	55.64	53.08	37.27	61.96	68.93	73.95	44.59	29.67	36.3	44.69	57.48	37.6
ENSMUSG00000000359	Rem1	protein_coding	2	152626951	152635198	1	rad and gem related GTP binding protein 1 [Source:MGI Symbol;Acc:MGI:1097696]	1.58	2.33	2.64	6.48	5.01	1.27	1.57	1.89	2.56	7.03	3.66	3.7	2.71	4.22
ENSMUSG00000000365	Rnf17	protein_coding	14	56402697	56525032	1	ring finger protein 17 [Source:MGI Symbol;Acc:MGI:1353419]	0	0	0.02	0.02	0.01	0	0.02	0	0	0	0	0.02	0.05	0.04
ENSMUSG00000000374	Trappc10	protein_coding	10	78186725	78244642	-1	trafficking protein particle complex 10 [Source:MGI Symbol;Acc:MGI:1336209]	18.23	14.52	14.43	13.93	15.93	12.13	7.39	8.17	12.53	14.81	12.22	15.28	13.61	15.13
ENSMUSG00000000378	Ccm2	protein_coding	11	6546887	6596744	1	cerebral cavernous malformation 2 [Source:MGI Symbol;Acc:MGI:2384924]	19.62	21.08	20.03	18.28	23.52	15.5	20.13	23.76	18.71	26.71	20.07	21.61	23.8	22.72
ENSMUSG00000000381	Wap	protein_coding	11	6635482	6638637	-1	whey acidic protein [Source:MGI Symbol;Acc:MGI:98943]	0	0	0	0	0	0	0	0	0	0	0	0	0	0
ENSMUSG00000000384	Tbrg4	protein_coding	11	6615598	6626067	-1	transforming growth factor beta regulated gene 4 [Source:MGI Symbol;Acc:MGI:1100868]	23.37	21.95	18.48	16.57	16.95	18.1	19.57	12.31	18.25	22.83	18.7	22.63	23.19	14.27
ENSMUSG00000000385	Tmprss2	protein_coding	16	97564684	97611195	-1	transmembrane protease, serine 2 [Source:MGI Symbol;Acc:MGI:1354381]	0.1	0.06	0.12	0.16	0.1	0.23	0.03	0	0	0.12	0.09	0.61	0.39	0.33
ENSMUSG00000000386	Mx1	protein_coding	16	97447035	97462907	-1	myxovirus (influenza virus) resistance 1 [Source:MGI Symbol;Acc:MGI:97243]	1.66	0.99	0.74	6.54	2	0.52	4.98	4.59	0.52	1.43	0.93	3.92	14.18	2.19
ENSMUSG00000000392	Fap	protein_coding	2	62500943	62574075	-1	fibroblast activation protein [Source:MGI Symbol;Acc:MGI:109608]	16.65	14.29	11.58	15.33	41.79	5.65	6.63	10.92	18.98	16.4	15.08	9.82	9.85	18.6
ENSMUSG00000000394	Gcg	protein_coding	2	62474530	62483650	-1	glucagon [Source:MGI Symbol;Acc:MGI:95674]	0	0	0.09	0	0.09	0	0	0	0	0.16	0.09	0	0	0
ENSMUSG00000000399	Ndufa9	protein_coding	6	126821863	126849144	-1	NADH dehydrogenase (ubiquinone) 1 alpha subcomplex, 9 [Source:MGI Symbol;Acc:MGI:1913358]	61.05	55.06	36.01	70.72	71.12	27.78	51.46	33.94	82.42	75.68	70.58	70.8	61.01	62.53
ENSMUSG00000000402	Egfl6	protein_coding	X	166523007	166585720	-1	EGF-like-domain, multiple 6 [Source:MGI Symbol;Acc:MGI:1858599]	3.5	6.19	7.39	3.35	2.33	4.2	1.27	2.31	3.21	4.97	3.09	2.41	1.45	2.22
ENSMUSG00000000409	Lck	protein_coding	4	129548344	129573641	-1	lymphocyte protein tyrosine kinase [Source:MGI Symbol;Acc:MGI:96756]	4.49	5.16	6.67	2.05	3.16	3.61	2.94	2.78	6.16	4.48	7.28	3.27	2.41	2.54
ENSMUSG00000000411	Tssk3	protein_coding	4	129489014	129491022	-1	testis-specific serine kinase 3 [Source:MGI Symbol;Acc:MGI:1929914]	0	0	0	0	0	0	0	0	0	0	0	0	0	0
ENSMUSG00000000416	Cttnbp2	protein_coding	6	18366478	18515338	-1	cortactin binding protein 2 [Source:MGI Symbol;Acc:MGI:1353467]	7.62	6.99	6.13	11.32	11.56	12.61	5.82	8.29	12.39	7.15	12.95	7.58	5.78	7.92
ENSMUSG00000000420	Galnt1	protein_coding	18	24205344	24286818	1	UDP-N-acetyl-alpha-D-galactosamine:polypeptide N-acetylgalactosaminyltransferase 1 [Source:MGI Symbol;Acc:MGI:894693]	41.56	31	26.38	36.39	46.97	29.74	23.35	35.39	28.9	27.4	27.72	38.13	35.1	38
ENSMUSG00000000435	Myf5	protein_coding	10	107482908	107486134	-1	myogenic factor 5 [Source:MGI Symbol;Acc:MGI:97252]	0.3	0.34	0.28	0.25	0.34	0.05	0.86	0.51	0.17	0.19	0.22	0.4	0.14	0.36
ENSMUSG00000000439	Mkrn2	protein_coding	6	115601938	115618670	1	makorin, ring finger protein, 2 [Source:MGI Symbol;Acc:MGI:1914277]	16.84	12.8	11.14	15.23	16.85	7.98	11.49	9.65	16.29	17.24	16.62	14.23	11.29	15.11
ENSMUSG00000000440	Pparg	protein_coding	6	115361221	115490401	1	peroxisome proliferator activated receptor gamma [Source:MGI Symbol;Acc:MGI:97747]	18.26	5.41	3.54	13.39	19.61	4.34	2.28	3.84	19.99	10.95	13.78	17.46	10.36	17.07
ENSMUSG00000000441	Raf1	protein_coding	6	115618067	115676635	-1	v-raf-leukemia viral oncogene 1 [Source:MGI Symbol;Acc:MGI:97847]	49.87	46.68	36.58	45.79	52.93	38.36	30.64	31.74	53.61	51.24	52.14	47.19	42.57	47.78
ENSMUSG00000000486	2001-09-01	protein_coding	7	127214447	127218498	-1	septin 1 [Source:MGI Symbol;Acc:MGI:1858916]	6.05	12.12	11.9	11.82	6.74	5.32	2.37	5.64	10.77	13.31	9.91	8.78	9.8	7.51
ENSMUSG00000000489	Pdgfb	protein_coding	15	79995900	80014808	-1	platelet derived growth factor, B polypeptide [Source:MGI Symbol;Acc:MGI:97528]	10.72	14.52	13.03	9.15	9.66	14.32	10.44	10.22	11.65	12.57	13.45	12.76	12.24	10.08
ENSMUSG00000000530	Acvrl1	protein_coding	15	101128522	101145336	1	activin A receptor, type II-like 1 [Source:MGI Symbol;Acc:MGI:1338946]	13.04	15.9	10.65	11.75	16.81	5.82	5.71	9.76	11.19	13.94	13.23	12.19	13.27	14.68
ENSMUSG00000000531	Grasp	protein_coding	15	101224207	101232755	1	GRP1 (general receptor for phosphoinositides 1)-associated scaffold protein [Source:MGI Symbol;Acc:MGI:1860303]	2.74	4.06	3.63	2.63	2.93	3.06	2.68	4.2	2.26	5.56	3.49	2.46	2.22	2.81
ENSMUSG00000000532	Acvr1b	protein_coding	15	101174104	101213678	1	activin A receptor, type 1B [Source:MGI Symbol;Acc:MGI:1338944]	21.47	23.6	22.32	18.89	19.4	21.23	10.54	10.93	21.91	22.27	22.83	16.87	16.4	18.93
ENSMUSG00000000538	Tom1l2	protein_coding	11	60226714	60352905	-1	target of myb1-like 2 (chicken) [Source:MGI Symbol;Acc:MGI:2443306]	25.66	22.86	18.38	20.57	21.38	25.43	18.33	14.69	21.95	23.6	23.4	23.18	23.08	24.61
ENSMUSG00000000544	Gpa33	protein_coding	1	166130238	166166510	1	glycoprotein A33 (transmembrane) [Source:MGI Symbol;Acc:MGI:1891703]	0.05	0.18	0.18	0	0.02	0	0	0	0.04	0	0	0.09	0.04	0.05
ENSMUSG00000000552	Zfp385a	protein_coding	15	103313895	103340086	-1	zinc finger protein 385A [Source:MGI Symbol;Acc:MGI:1352495]	59.32	52.01	43.58	60.49	60.36	55.5	58.54	42.03	66.95	71.28	72.68	61.19	60.31	68.12
ENSMUSG00000000555	Itga5	protein_coding	15	103344289	103366763	-1	integrin alpha 5 (fibronectin receptor alpha) [Source:MGI Symbol;Acc:MGI:96604]	6.62	8.81	6.52	5.24	5.88	4.06	4.74	3.83	4.47	6.92	4.68	6.41	11.58	7.06
ENSMUSG00000000560	Gabra2	protein_coding	5	70961057	71095849	-1	gamma-aminobutyric acid (GABA) A receptor, subunit alpha 2 [Source:MGI Symbol;Acc:MGI:95614]	0.09	0	0.04	0	0.07	0.09	0.04	0	0.15	0	0.04	0	0.04	0
ENSMUSG00000000561	Wdr77	protein_coding	3	105959369	105984600	1	WD repeat domain 77 [Source:MGI Symbol;Acc:MGI:1917715]	19.63	16.22	16.45	16.47	14.81	14.1	10.97	10.14	17.59	18.1	18.08	16.89	16.94	18.25
ENSMUSG00000000562	Adora3	protein_coding	3	105870858	105908928	1	adenosine A3 receptor [Source:MGI Symbol;Acc:MGI:104847]	3.71	1.82	5.45	3.98	4.74	4.79	3.58	4.18	5.27	2.17	3.85	3.93	2.72	4.26
ENSMUSG00000000563	Atp5f1	protein_coding	3	105942698	105960099	-1	ATP synthase, H+ transporting, mitochondrial F0 complex, subunit B1 [Source:MGI Symbol;Acc:MGI:1100495]	260.02	232.04	153.06	245.88	211.69	134.65	242.85	190.07	244.94	195.89	210.02	262.65	250.05	221.88
ENSMUSG00000000567	Sox9	protein_coding	11	112782224	112787760	1	SRY-box containing gene 9 [Source:MGI Symbol;Acc:MGI:98371]	15.56	37.26	40.08	11.16	6.18	24.76	9.78	17.08	10.23	13.48	12.15	10.05	14.49	11.04
ENSMUSG00000000568	Hnrnpd	protein_coding	5	99958426	99978938	-1	heterogeneous nuclear ribonucleoprotein D [Source:MGI Symbol;Acc:MGI:101947]	67.39	70.43	84.2	100.78	88.81	41.48	32.79	37.75	96.85	90.04	89.92	89.11	103.82	72.96
ENSMUSG00000000579	Dynlt1c	protein_coding	17	6601671	6609774	1	dynein light chain Tctex-type 1C [Source:MGI Symbol;Acc:MGI:3807476]	6.64	5.09	2.33	4.63	8.45	3.16	1.35	1.81	1.93	2.57	1.59	1.87	1.63	4.53
ENSMUSG00000000581	C1d	protein_coding	11	17257579	17269176	1	C1D nuclear receptor co-repressor [Source:MGI Symbol;Acc:MGI:1927354]	48.97	36.95	30.99	47.2	40.94	23	30.69	30.68	49.84	51.06	40.34	45.73	39.17	42.84
ENSMUSG00000000594	Gm2a	protein_coding	11	55098115	55113029	1	GM2 ganglioside activator protein [Source:MGI Symbol;Acc:MGI:95762]	26.61	18.58	27.29	27.31	33.3	16.34	10.97	22.17	20.83	26.19	19.72	31.4	28.59	46.9
ENSMUSG00000000600	Krit1	protein_coding	5	3803165	3844515	1	KRIT1, ankyrin repeat containing [Source:MGI Symbol;Acc:MGI:1930618]	4.24	4.65	4.23	4.07	3.72	4.28	3.11	3.82	3.4	2.99	2.92	3.92	3.36	4.35
ENSMUSG00000000605	Clcn4-2	protein_coding	7	7282316	7299511	-1	chloride channel 4-2 [Source:MGI Symbol;Acc:MGI:104571]	17.29	15.56	15.14	15.73	15.41	15.12	9.66	11.91	15.44	12.06	13.95	20.17	18.54	18.94
ENSMUSG00000000606	Vmn2r88	protein_coding	14	51411001	51419527	1	vomeronasal 2, receptor 88 [Source:MGI Symbol;Acc:MGI:1316662]	0	0	0	0	0	0	0	0	0	0	0	0	0	0
ENSMUSG00000000617	Grm6	protein_coding	11	50850685	50866208	1	glutamate receptor, metabotropic 6 [Source:MGI Symbol;Acc:MGI:1351343]	0	0	0	0	0	0	0	0	0	0	0	0	0	0
ENSMUSG00000000627	Sema4f	protein_coding	6	82911885	82939769	-1	sema domain, immunoglobulin domain (Ig), TM domain, and short cytoplasmic domain [Source:MGI Symbol;Acc:MGI:1340055]	0.57	0.76	1.6	0.86	0.48	1.2	0.33	0.49	0.65	0.7	0.56	0.37	0.39	0.77
ENSMUSG00000000628	Hk2	protein_coding	6	82725025	82774454	-1	hexokinase 2 [Source:MGI Symbol;Acc:MGI:1315197]	16.19	32.36	29.76	29.21	19.95	38.09	135.33	60.53	35.22	31.44	29.93	28.28	44.69	21.1
ENSMUSG00000000631	Myo18a	protein_coding	11	77763246	77865980	1	myosin XVIIIA [Source:MGI Symbol;Acc:MGI:2667185]	87.79	63.9	46.56	77.76	93.83	47.08	39.58	26.92	94.83	87.56	117.48	81.97	90.3	98.68
ENSMUSG00000000632	Sez6	protein_coding	11	77930800	77979048	1	seizure related gene 6 [Source:MGI Symbol;Acc:MGI:104745]	0.09	0.06	0	0.03	0.02	0.03	0	0.03	0	0.11	0.03	0	0	0.28
ENSMUSG00000000673	Haao	protein_coding	17	83831356	83846790	-1	3-hydroxyanthranilate 3,4-dioxygenase [Source:MGI Symbol;Acc:MGI:1349444]	0.97	0.69	2.84	0.94	1.24	0.88	0.45	0.54	0.96	1.36	1	1.74	1.31	1.9
ENSMUSG00000000682	Cd52	protein_coding	4	134082448	134095082	-1	CD52 antigen [Source:MGI Symbol;Acc:MGI:1346088]	62.82	54.73	103.31	103.82	73.15	53.32	33.34	75.6	59.11	61.37	70.93	153.31	193.64	174.16
ENSMUSG00000000686	Abhd15	protein_coding	11	77515121	77538607	1	abhydrolase domain containing 15 [Source:MGI Symbol;Acc:MGI:1914727]	3.26	0.8	0.95	2.4	2.22	1.78	0.39	1.39	2.87	1.41	2	2.29	1.01	1.94
ENSMUSG00000000690	Hoxb6	protein_coding	11	96292476	96301569	1	homeobox B6 [Source:MGI Symbol;Acc:MGI:96187]	4.22	8.69	7.71	5.06	2.69	11.27	3.98	5.88	5.03	7.92	5.22	4.76	4.24	4.02
ENSMUSG00000000693	Loxl3	protein_coding	6	83034173	83052562	1	lysyl oxidase-like 3 [Source:MGI Symbol;Acc:MGI:1337004]	1.74	2.1	1.76	3.15	5.56	0.88	2.29	3.26	1.12	2.86	2.23	4.03	4.57	4.95
ENSMUSG00000000701	Tcl1b5	protein_coding	12	105176358	105181143	1	T cell leukemia/lymphoma 1B, 5 [Source:MGI Symbol;Acc:MGI:1351635]	0	0	0	0	0	0	0	0	0	0	0	0	0	0
ENSMUSG00000000706	Btn1a1	protein_coding	13	23456992	23465901	-1	butyrophilin, subfamily 1, member A1 [Source:MGI Symbol;Acc:MGI:103118]	0	0	0.03	0.03	0.05	0	0	0	0.08	0	0	0	0.03	0.2
ENSMUSG00000000708	Kat2b	protein_coding	17	53566861	53672720	1	K(lysine) acetyltransferase 2B [Source:MGI Symbol;Acc:MGI:1343094]	27.37	18.52	13.53	24.47	30.25	9.39	10.45	11.31	24.25	21.28	19.96	22	18.49	20.69
ENSMUSG00000000711	Rab5b	protein_coding	10	128677193	128696268	-1	RAB5B, member RAS oncogene family [Source:MGI Symbol;Acc:MGI:105938]	61.47	54.3	46.66	51.73	63.2	32.42	27.04	29.71	53.81	51.82	52.2	56.98	45.49	56.76
ENSMUSG00000000724	Cryba1	protein_coding	11	77718615	77725283	-1	crystallin, beta A1 [Source:MGI Symbol;Acc:MGI:88518]	0	0	0	0	0	0	0	0	0	0	0.12	0	0	0
ENSMUSG00000000730	Dnmt3l	protein_coding	10	78041947	78063622	1	DNA (cytosine-5-)-methyltransferase 3-like [Source:MGI Symbol;Acc:MGI:1859287]	0.59	1.18	1.23	1.5	1.09	1.08	1.21	0.8	0.98	1.41	0.59	1.55	2.73	0.5
ENSMUSG00000000731	Aire	protein_coding	10	78030022	78043610	-1	autoimmune regulator (autoimmune polyendocrinopathy candidiasis ectodermal dystrophy) [Source:MGI Symbol;Acc:MGI:1338803]	0	0.26	0	0	0	0	0	0	0	0	0	0	0.06	0
ENSMUSG00000000732	Icosl	protein_coding	10	78069360	78079525	1	icos ligand [Source:MGI Symbol;Acc:MGI:1354701]	6.56	7.32	6.26	5.26	5.77	3.85	2.49	3.95	5.62	8.77	6.03	9.85	9.62	9.43
ENSMUSG00000000738	Spg7	protein_coding	8	123062942	123097760	1	spastic paraplegia 7 homolog (human) [Source:MGI Symbol;Acc:MGI:2385906]	26.32	35.01	38.92	30.74	33.21	45.81	41.72	40.9	29.74	33.16	30.93	27.43	26.77	26.53
ENSMUSG00000000739	Sult5a1	protein_coding	8	123142847	123158315	-1	sulfotransferase family 5A, member 1 [Source:MGI Symbol;Acc:MGI:1931463]	28.1	37.17	49.58	70.69	49.89	117.69	48.2	35.99	66.96	56.68	70.09	49.95	46.02	49.13
ENSMUSG00000000740	Rpl13	protein_coding	8	123102350	123105244	1	ribosomal protein L13 [Source:MGI Symbol;Acc:MGI:105922]	818.73	1474.19	1555.97	178.28	156.2	1261.09	870.18	1464.84	195.36	278.19	273.14	884.12	1035.65	765.79
ENSMUSG00000000743	Chmp1a	protein_coding	8	123204264	123212763	-1	charged multivesicular body protein 1A [Source:MGI Symbol;Acc:MGI:1920159]	58.88	59.84	53.09	58.76	59.55	64.77	43.95	62.1	69.86	76.64	76.09	72.36	66.73	64
ENSMUSG00000000751	Rpa1	protein_coding	11	75298166	75348324	-1	replication protein A1 [Source:MGI Symbol;Acc:MGI:1915525]	24.46	19.04	21.87	21.09	21.3	15.61	11.69	16.22	22.93	23.06	20.29	25.11	24.34	24.54
ENSMUSG00000000753	Serpinf1	protein_coding	11	75409769	75422701	-1	serine (or cysteine) peptidase inhibitor, clade F, member 1 [Source:MGI Symbol;Acc:MGI:108080]	485.55	123.54	100.52	263.51	358.04	109.98	141.31	200.33	195.24	338.57	205.57	362.5	253.06	249.22
ENSMUSG00000000759	Tubgcp3	protein_coding	8	12614277	12672248	-1	tubulin, gamma complex associated protein 3 [Source:MGI Symbol;Acc:MGI:2183752]	10.81	15.65	15.09	11.35	9.71	13.08	9.03	8.07	8.6	11.26	10.09	10.99	11.38	10.69
ENSMUSG00000000766	Oprm1	protein_coding	10	6758506	7038198	1	opioid receptor, mu 1 [Source:MGI Symbol;Acc:MGI:97441]	0	0	0	0	0	0	0	0	0	0	0	0	0	0
ENSMUSG00000000776	Polr3d	protein_coding	14	70438748	70443471	-1	polymerase (RNA) III (DNA directed) polypeptide D [Source:MGI Symbol;Acc:MGI:1914315]	9.91	12.01	9.01	13.13	9.37	7.25	7.33	5.42	9	12.03	10.62	12.69	15.05	8.3
ENSMUSG00000000782	Tcf7	protein_coding	11	52252371	52283014	-1	transcription factor 7, T cell specific [Source:MGI Symbol;Acc:MGI:98507]	6.98	7.51	8.17	5.87	4.42	5.35	2.2	2.8	6.71	8.06	7.18	6.97	5.28	4.74
ENSMUSG00000000787	Ddx3x	protein_coding	X	13280970	13294052	1	DEAD/H (Asp-Glu-Ala-Asp/His) box polypeptide 3, X-linked [Source:MGI Symbol;Acc:MGI:103064]	110.45	79.68	84.94	90.96	90.08	59.07	42.74	51.17	54.71	61.58	51.33	95.06	83.42	97.33
ENSMUSG00000000791	Il12rb1	protein_coding	8	70808449	70821424	1	interleukin 12 receptor, beta 1 [Source:MGI Symbol;Acc:MGI:104579]	0.14	0.18	0.34	0.24	0.27	0.14	0.07	0.4	0.58	0.6	0.45	0.21	0.33	0.07
ENSMUSG00000000792	Slc5a5	protein_coding	8	70882889	70892757	-1	solute carrier family 5 (sodium iodide symporter), member 5 [Source:MGI Symbol;Acc:MGI:2149330]	0.25	0.17	0.1	0	0.02	0.14	0.18	0.04	0.03	0.13	0.06	0.1	0.03	0.07
ENSMUSG00000000794	Kcnn3	protein_coding	3	89520164	89667761	1	potassium intermediate/small conductance calcium-activated channel, subfamily N, member 3 [Source:MGI Symbol;Acc:MGI:2153183]	0.96	0.31	0.03	0.47	1.08	0.04	0.15	0.15	0.36	0.66	0.35	0.74	0.14	0.47
ENSMUSG00000000804	Usp32	protein_coding	11	84984442	85140161	-1	ubiquitin specific peptidase 32 [Source:MGI Symbol;Acc:MGI:2144475]	12.76	7.35	8.3	11.02	15.32	6.51	3.52	6.27	8.04	10.62	9.67	10.57	7.63	13.37
ENSMUSG00000000805	Car4	protein_coding	11	84957786	84966044	1	carbonic anhydrase 4 [Source:MGI Symbol;Acc:MGI:1096574]	5.23	5.68	3.85	4.71	2.99	1.25	2.38	1.61	1.4	2.89	2.88	1.08	1.6	1.32
ENSMUSG00000000811	Txnrd3	protein_coding	6	89643988	89675529	1	thioredoxin reductase 3 [Source:MGI Symbol;Acc:MGI:2386711]	7.92	10.09	11.15	6.38	6.59	7.97	2.94	5.82	5.45	6.76	5.66	6.16	7.89	6
ENSMUSG00000000817	Fasl	protein_coding	1	161780691	161788495	-1	Fas ligand (TNF superfamily, member 6) [Source:MGI Symbol;Acc:MGI:99255]	0.11	0.11	0.2	0.09	0	0	0	0	0.09	0	0	0.11	0	0
ENSMUSG00000000823	Znf512b	protein_coding	2	181582103	181592803	-1	zinc finger protein 512B [Source:MGI Symbol;Acc:MGI:2685478]	12.75	11.83	7.11	11.09	10.77	11.17	6.39	4.06	7.13	14.27	9.23	9.91	9	13.01
ENSMUSG00000000826	Dnajc5	protein_coding	2	181520485	181555133	1	DnaJ (Hsp40) homolog, subfamily C, member 5 [Source:MGI Symbol;Acc:MGI:892995]	29.66	19.49	17.58	21.8	26.79	14.28	10.63	11.45	19.21	22.43	19.86	23.09	21.2	24.85
ENSMUSG00000000827	Tpd52l2	protein_coding	2	181497142	181517966	1	tumor protein D52-like 2 [Source:MGI Symbol;Acc:MGI:1913564]	71.97	66.33	59.33	62.94	56.88	39.42	33.95	45.56	70.1	71.43	71.65	62.09	61.84	57.41
ENSMUSG00000000838	Fmr1	protein_coding	X	68678541	68717963	1	fragile X mental retardation syndrome 1 [Source:MGI Symbol;Acc:MGI:95564]	33.98	19.76	18.44	35.39	24.3	16.6	14.57	16.02	14.73	8.55	9.54	15.67	13.08	14.76
ENSMUSG00000000861	Bcl11a	protein_coding	11	24078056	24174123	1	B cell CLL/lymphoma 11A (zinc finger protein) [Source:MGI Symbol;Acc:MGI:106190]	5.26	8.24	8.4	4.99	4.58	8.36	2.74	5.3	4.71	5.8	4.81	6.26	4.46	4.99
ENSMUSG00000000869	Il4	protein_coding	11	53602982	53618669	-1	interleukin 4 [Source:MGI Symbol;Acc:MGI:96556]	0	0	1.06	0.69	0.52	0	0.23	0.23	0.65	0.19	0.37	0.45	0.18	0.8
ENSMUSG00000000876	Pxmp4	protein_coding	2	154585758	154603708	-1	peroxisomal membrane protein 4 [Source:MGI Symbol;Acc:MGI:1891701]	40.3	24	16.77	26.38	21.77	23.88	14.15	18.57	37.48	34.81	40.03	37.03	38.45	30.83
ENSMUSG00000000881	Dlg3	protein_coding	X	100767722	100818410	1	discs, large homolog 3 (Drosophila) [Source:MGI Symbol;Acc:MGI:1888986]	14.17	9.91	9.03	11.56	10.83	11.59	5.12	7	10.88	9.69	11.52	9.38	9.26	10.74
ENSMUSG00000000884	Gnb1l	protein_coding	16	18498768	18566679	1	guanine nucleotide binding protein (G protein), beta polypeptide 1-like [Source:MGI Symbol;Acc:MGI:1338057]	3.67	6.13	7.22	2.8	3.47	3.68	2.62	2.77	3.28	4.58	3.33	3.19	4.75	3.25
ENSMUSG00000000889	Dbh	protein_coding	2	27165233	27183200	1	dopamine beta hydroxylase [Source:MGI Symbol;Acc:MGI:94864]	0	0.4	0.08	0.03	0.02	0	0.08	0.08	0	0	0	0.2	0.19	0
ENSMUSG00000000901	Mmp11	protein_coding	10	75923222	75932502	-1	matrix metallopeptidase 11 [Source:MGI Symbol;Acc:MGI:97008]	11.31	9.87	10.73	5.28	12.1	4.84	4.67	14.15	5.69	21.4	15.41	2.91	5.46	13.2
ENSMUSG00000000902	Smarcb1	protein_coding	10	75896769	75921617	-1	SWI/SNF related, matrix associated, actin dependent regulator of chromatin, subfamily b, member 1 [Source:MGI Symbol;Acc:MGI:1328366]	23.91	34.53	35.01	28.92	25.07	26.46	18.15	21.43	27.68	33.9	33.35	32.01	34.92	26.53
ENSMUSG00000000903	Vpreb3	protein_coding	10	75943057	75949657	1	pre-B lymphocyte gene 3 [Source:MGI Symbol;Acc:MGI:98938]	0.16	0	0.18	0	0.08	0	0	0	0	0.16	0	0.19	0	0.32
ENSMUSG00000000915	Hip1r	protein_coding	5	123973628	124003211	1	huntingtin interacting protein 1 related [Source:MGI Symbol;Acc:MGI:1352504]	22.55	24.07	19.19	18.64	17.91	24.09	10.32	12.79	23.27	23.12	26.85	19.66	18.7	20.32
ENSMUSG00000000916	Nsun5	protein_coding	5	135369953	135376805	1	NOL1/NOP2/Sun domain family, member 5 [Source:MGI Symbol;Acc:MGI:2140844]	7.02	5.36	4.93	5.96	5.04	6.69	3.63	2.45	8.09	6.16	7.13	6.53	5.1	4.47
ENSMUSG00000000934	Top1mt	protein_coding	15	75657035	75678800	-1	DNA topoisomerase 1, mitochondrial [Source:MGI Symbol;Acc:MGI:1920210]	4.67	7.87	10	5.39	4.94	9.86	6.68	6.32	6.75	7.11	6.51	5.54	4.86	5.34
ENSMUSG00000000938	Hoxa10	protein_coding	6	52231197	52240854	-1	homeobox A10 [Source:MGI Symbol;Acc:MGI:96171]	7.6	1.63	0.76	7.92	8.82	5.43	9.12	10.12	1.35	4.89	1.9	6.86	5.53	1.64
ENSMUSG00000000942	Hoxa4	protein_coding	6	52189671	52191753	-1	homeobox A4 [Source:MGI Symbol;Acc:MGI:96176]	0.99	3.06	1.95	1.75	1.5	2.19	2.35	1.57	2.19	1.4	2.39	1.38	1.17	1.83
ENSMUSG00000000948	Snrpn	protein_coding	7	59982495	60140219	-1	small nuclear ribonucleoprotein N [Source:MGI Symbol;Acc:MGI:98347]	5.94	6.2	4.54	8.34	9.29	4.17	8.54	4.15	7.85	6.7	6.99	4.74	4.14	5.5
ENSMUSG00000000957	Mmp14	protein_coding	14	54431604	54441258	1	matrix metallopeptidase 14 (membrane-inserted) [Source:MGI Symbol;Acc:MGI:101900]	100.67	54.4	65.05	67.18	102.9	44.13	31.07	57.46	34.16	93.1	52.68	71.81	71.61	103.11
ENSMUSG00000000958	Slc7a7	protein_coding	14	54369444	54409472	-1	solute carrier family 7 (cationic amino acid transporter, y+ system), member 7 [Source:MGI Symbol;Acc:MGI:1337120]	3.83	4.61	3.63	7.32	6.3	2.82	3.49	9.27	4.07	6.97	4.22	3.69	6.55	3.53
ENSMUSG00000000959	Oxa1l	protein_coding	14	54360841	54369669	1	oxidase assembly 1-like [Source:MGI Symbol;Acc:MGI:1916339]	27.7	27.34	21.49	22.22	28.25	19.59	15.59	21.15	21.77	32.33	28.76	20.48	19.51	24.29
ENSMUSG00000000976	Heatr6	protein_coding	11	83753696	83783754	1	HEAT repeat containing 6 [Source:MGI Symbol;Acc:MGI:1919790]	4.63	3.21	3.52	3.22	4.97	3.16	2.02	2.26	4.53	4.77	4.71	4.08	4.29	4.32
ENSMUSG00000000982	Ccl3	protein_coding	11	83647844	83649355	-1	chemokine (C-C motif) ligand 3 [Source:MGI Symbol;Acc:MGI:98260]	0	0.29	0.28	0.24	0.08	0.15	0.15	0.15	0.36	0.53	0.63	0.29	0.83	0.61
ENSMUSG00000000983	Wfdc18	protein_coding	11	83709015	83711348	1	WAP four-disulfide core domain 18 [Source:MGI Symbol;Acc:MGI:107506]	1.02	1.61	3.56	1.33	0.91	1.41	2.85	5.05	1	4.67	3.44	4.75	1.31	0.24
ENSMUSG00000001014	Icam4	protein_coding	9	21029373	21030531	1	intercellular adhesion molecule 4, Landsteiner-Wiener blood group [Source:MGI Symbol;Acc:MGI:1925619]	0.25	0.24	0.35	0.3	0.38	0.25	0.12	0.13	0.4	0.55	0.11	0.36	0.34	0.13
ENSMUSG00000001016	Ilf2	protein_coding	3	90476201	90488379	1	interleukin enhancer binding factor 2 [Source:MGI Symbol;Acc:MGI:1915031]	25.52	33.5	38.19	25.84	20.91	33.84	22.45	28.73	28.22	29.37	26.14	29.69	32	25.5
ENSMUSG00000001017	Chtop	protein_coding	3	90498956	90509498	-1	chromatin target of PRMT1 [Source:MGI Symbol;Acc:MGI:1913761]	54.65	70.29	68.69	57.95	49.82	57.12	45.96	52.11	55.01	57.27	58.79	60.99	64.33	51.74
ENSMUSG00000001018	Snapin	protein_coding	3	90488026	90491033	-1	SNAP-associated protein [Source:MGI Symbol;Acc:MGI:1333745]	54.57	43.46	34.05	51.76	55.85	26.63	28.22	27.87	55.36	48.34	50.29	51.58	43.71	51.6
ENSMUSG00000001020	S100a4	protein_coding	3	90603770	90606045	1	S100 calcium binding protein A4 [Source:MGI Symbol;Acc:MGI:1330282]	434.4	717.47	1209.39	485.13	347.48	611.95	471.51	818.45	406.37	480.5	402.6	511.58	792.45	318.51
ENSMUSG00000001021	S100a3	protein_coding	3	90600215	90602702	1	S100 calcium binding protein A3 [Source:MGI Symbol;Acc:MGI:1338849]	5.33	6.18	5.51	2.17	0.97	5.02	2.29	2.65	3.01	48.57	57.77	3.67	2.26	2.15
ENSMUSG00000001023	S100a5	protein_coding	3	90608523	90611780	1	S100 calcium binding protein A5 [Source:MGI Symbol;Acc:MGI:1338915]	0.31	0	0.58	0.45	0	0	0	0.31	0.23	0	0	0	0.29	0
ENSMUSG00000001025	S100a6	protein_coding	3	90612894	90614414	1	S100 calcium binding protein A6 (calcyclin) [Source:MGI Symbol;Acc:MGI:1339467]	553.31	1245.77	1459.94	662.68	568.03	785.39	521.93	911.29	597.85	767.23	664.42	544.4	828.71	406.74
ENSMUSG00000001027	Scn4a	protein_coding	11	106318592	106353288	-1	sodium channel, voltage-gated, type IV, alpha [Source:MGI Symbol;Acc:MGI:98250]	13.35	6.71	0.52	8.43	18.7	1.36	3.83	1.07	12.02	8.98	12.53	8.92	9.66	17.69
ENSMUSG00000001029	Icam2	protein_coding	11	106377656	106388075	-1	intercellular adhesion molecule 2 [Source:MGI Symbol;Acc:MGI:96394]	5.83	9.46	2.7	8.45	7.23	2.03	2.12	5.93	4.44	6.77	6.06	5.55	4.99	5.2
ENSMUSG00000001034	Mapk7	protein_coding	11	61488812	61494406	-1	mitogen-activated protein kinase 7 [Source:MGI Symbol;Acc:MGI:1346347]	8.84	8.83	8.65	7.77	8.11	7.66	4.23	4.61	8.01	9.08	7.11	7.55	8.61	8.6
ENSMUSG00000001036	Epn2	protein_coding	11	61517249	61579687	-1	epsin 2 [Source:MGI Symbol;Acc:MGI:1333766]	22.27	24.28	18.67	19.15	20.25	20.43	11.46	16.81	21.33	22.17	23.53	17.42	14.7	16.52
ENSMUSG00000001039	B9d1	protein_coding	11	61505144	61512931	1	B9 protein domain 1 [Source:MGI Symbol;Acc:MGI:1351471]	6.14	9.63	7.61	10.29	9.71	5.51	5.56	7.28	12.56	15.28	10.83	7.33	11.91	2.82
ENSMUSG00000001052	Sec24b	protein_coding	3	129982759	130061553	-1	Sec24 related gene family, member B (S. cerevisiae) [Source:MGI Symbol;Acc:MGI:2139764]	27.72	21.33	21.58	24.28	25.7	20.99	13.09	14.27	29.28	31.16	32.83	23.98	29	28.37
ENSMUSG00000001053	N4bp3	protein_coding	11	51643063	51650842	-1	NEDD4 binding protein 3 [Source:MGI Symbol;Acc:MGI:2442218]	15.53	12.13	12.67	14.62	12.22	11.22	7.35	11.09	15.03	18.03	23.73	11.45	11.77	11.83
ENSMUSG00000001054	Rmnd5b	protein_coding	11	51623671	51635896	-1	required for meiotic nuclear division 5 homolog B (S. cerevisiae) [Source:MGI Symbol;Acc:MGI:1913339]	25.43	25.16	23.28	31.07	22.84	16.78	14.03	18.21	24.1	31.79	30.6	24.62	26.95	23.76
ENSMUSG00000001056	Nhp2	protein_coding	11	51619735	51623714	1	NHP2 ribonucleoprotein homolog (yeast) [Source:MGI Symbol;Acc:MGI:1098547]	42.41	67.57	70.8	58.85	37.66	50.87	31.07	55.11	60.36	69.61	66.53	51.94	63.28	36.1
ENSMUSG00000001062	1300018I17Rik	protein_coding	8	123242356	123254348	-1	RIKEN cDNA 1300018I17 gene [Source:MGI Symbol;Acc:MGI:1914143]	14.01	15.36	11.51	13.23	16.84	11.2	7.81	6.89	13.89	19.24	16.46	14.47	10.24	17.2
ENSMUSG00000001065	Zfp276	protein_coding	8	123254195	123269745	1	zinc finger protein (C2H2 type) 276 [Source:MGI Symbol;Acc:MGI:1888495]	8.36	8.94	6.5	7.57	6.7	7.82	3.9	4.02	7.56	10.62	9.95	8.24	8.25	8.48
ENSMUSG00000001076	C1ql4	protein_coding	15	99084686	99087817	-1	complement component 1, q subcomponent-like 4 [Source:MGI Symbol;Acc:MGI:3579909]	0.26	0	0.24	0.1	0	0	0	0.26	0.11	0	0	0	0	0
ENSMUSG00000001082	Mfsd10	protein_coding	5	34633642	34637212	-1	major facilitator superfamily domain containing 10 [Source:MGI Symbol;Acc:MGI:1915544]	19.05	34.64	40.22	19.22	14.52	33.87	19.35	23.42	23.27	25.86	23.89	27.44	28.28	23.97
ENSMUSG00000001089	Luzp1	protein_coding	4	136469761	136554780	1	leucine zipper protein 1 [Source:MGI Symbol;Acc:MGI:107629]	15.09	10.28	11.32	10.6	15.61	8.56	5.19	6.02	11.5	12.91	12.53	11.97	10.58	12.63
ENSMUSG00000001095	Slc13a2	protein_coding	11	78397087	78422217	-1	solute carrier family 13 (sodium-dependent dicarboxylate transporter), member 2 [Source:MGI Symbol;Acc:MGI:1276558]	0.04	0	0	0.04	0.02	0	0.04	0.04	0.04	0	0.04	0.08	0	0.09
ENSMUSG00000001098	Kctd10	protein_coding	5	114363567	114380515	-1	potassium channel tetramerisation domain containing 10 [Source:MGI Symbol;Acc:MGI:2141207]	50.93	55.59	57.59	42.71	48.47	44.39	24.63	40.21	32.65	35.6	34.87	45.41	48.73	44.73
ENSMUSG00000001100	Poldip2	protein_coding	11	78512193	78522736	1	polymerase (DNA-directed), delta interacting protein 2 [Source:MGI Symbol;Acc:MGI:1915061]	43.46	34.96	25.87	39.04	36.39	24.14	24.57	23.08	38.79	42.06	37.88	39.26	33.07	35.04
ENSMUSG00000001103	Sebox	protein_coding	11	78503449	78505081	1	SEBOX homeobox [Source:MGI Symbol;Acc:MGI:108012]	6.34	2.1	0.94	5.21	3.97	2.7	2.01	3.98	7.71	4.06	7.49	2.37	3	3.98
ENSMUSG00000001105	Ift20	protein_coding	11	78536361	78541737	1	intraflagellar transport 20 [Source:MGI Symbol;Acc:MGI:1915585]	64.89	63.62	56.67	68.87	52.46	68.31	54.03	59.95	74.25	78.05	76.42	77.45	76.3	58.95
ENSMUSG00000001119	Col6a1	protein_coding	10	76708792	76726168	-1	collagen, type VI, alpha 1 [Source:MGI Symbol;Acc:MGI:88459]	80.02	83.29	66.27	69.35	88.39	22.99	36.62	33.95	41.32	68.48	41.48	64.25	97.14	65.19
ENSMUSG00000001120	Pcbp3	protein_coding	10	76761857	76961887	-1	poly(rC) binding protein 3 [Source:MGI Symbol;Acc:MGI:1890470]	5	8.03	7.41	3.98	2.98	3.37	2.68	3.1	3.59	4.63	4.96	3.16	5.23	4.18
ENSMUSG00000001123	Lgals9	protein_coding	11	78962974	78984946	-1	lectin, galactose binding, soluble 9 [Source:MGI Symbol;Acc:MGI:109496]	48.42	43.38	38.27	51.71	49.12	27.65	49.87	103.73	31.06	42.16	39.3	68.13	128.47	49.75
ENSMUSG00000001127	Araf	protein_coding	X	20797814	20860519	1	v-raf murine sarcoma 3611 viral oncogene homolog [Source:MGI Symbol;Acc:MGI:88065]	48.14	62.81	56.43	53.17	42.17	55.54	46.57	42.1	52.74	53.08	57.25	51.06	48.35	59.54
ENSMUSG00000001128	Cfp	protein_coding	X	20925454	20931555	-1	complement factor properdin [Source:MGI Symbol;Acc:MGI:97545]	28.56	26.71	26.4	68.83	98.38	19.14	41.81	127.51	33.47	100.56	79.55	76.54	149.7	170.81
ENSMUSG00000001131	Timp1	protein_coding	X	20870166	20874735	1	tissue inhibitor of metalloproteinase 1 [Source:MGI Symbol;Acc:MGI:98752]	3.91	7.41	2.94	7.67	6.8	4.6	8.2	10.67	3.26	6.01	3.45	7.61	13.32	3.52
ENSMUSG00000001134	Uxt	protein_coding	X	20941722	20962017	-1	ubiquitously expressed transcript [Source:MGI Symbol;Acc:MGI:1277988]	21.68	22.15	17.35	23.48	18.42	19.39	13.53	19.66	28.99	23.8	27.19	24.52	26.05	19.4
ENSMUSG00000001138	Cnnm3	protein_coding	1	36511867	36528237	1	cyclin M3 [Source:MGI Symbol;Acc:MGI:2151055]	12.04	7.39	6.88	7.9	10.67	6.26	3.68	4.42	5.87	11.64	9.08	7.88	4.64	10.64
ENSMUSG00000001143	Lman2l	protein_coding	1	36422065	36445271	-1	lectin, mannose-binding 2-like [Source:MGI Symbol;Acc:MGI:2443010]	8.21	8.48	7.72	9.63	12.43	10.7	8.13	11.68	10.57	8.96	11.02	11.05	11.44	14.56
ENSMUSG00000001150	Mcm3ap	protein_coding	10	76468971	76515856	1	minichromosome maintenance deficient 3 (S. cerevisiae) associated protein [Source:MGI Symbol;Acc:MGI:1930089]	4.87	4.64	4.11	3.87	5.06	3.69	2.77	2.9	4.1	5.07	4.04	3.29	3.51	4.55
ENSMUSG00000001151	Pcnt	protein_coding	10	76351254	76442912	-1	pericentrin (kendrin) [Source:MGI Symbol;Acc:MGI:102722]	5.34	4.68	4.22	4.53	6.42	3.16	2.9	2.3	4.35	5.91	5.05	3.78	3.84	5
ENSMUSG00000001155	Ftcd	protein_coding	10	76575648	76590338	1	formiminotransferase cyclodeaminase [Source:MGI Symbol;Acc:MGI:1339962]	0	0	0	0	0	0	0	0	0	0.05	0	0	0	0
ENSMUSG00000001156	Mxd1	protein_coding	6	86647044	86669159	-1	MAX dimerization protein 1 [Source:MGI Symbol;Acc:MGI:96908]	8.31	5.67	5.15	7.31	7.97	6.56	3.1	6	10.34	8.11	10.43	7.62	7.62	8.87
ENSMUSG00000001157	Gmcl1	protein_coding	6	86691768	86733378	-1	germ cell-less homolog 1 (Drosophila) [Source:MGI Symbol;Acc:MGI:1345156]	8.83	8.76	10.17	7.23	7.32	7.65	4.98	7.74	6.6	5.71	5.2	7.77	6.05	6.94
ENSMUSG00000001158	Snrnp27	protein_coding	6	86675221	86684522	-1	small nuclear ribonucleoprotein 27 (U4/U6.U5) [Source:MGI Symbol;Acc:MGI:1913868]	46.65	61.67	55.75	52.75	43.04	42.85	51.29	59.43	58.9	64.94	63.98	48.02	47.76	41.66
ENSMUSG00000001166	Oas1c	protein_coding	5	120800194	120812514	-1	2'-5' oligoadenylate synthetase 1C [Source:MGI Symbol;Acc:MGI:2149633]	3.21	4.78	3.97	4.26	2.93	5.22	2.79	4.64	3.67	4.66	5.22	3.84	3.66	3.38
ENSMUSG00000001168	Oas1h	protein_coding	5	120861421	120873512	1	2'-5' oligoadenylate synthetase 1H [Source:MGI Symbol;Acc:MGI:2180853]	0	0	0	0	0	0	0	0	0	0	0	0	0	0
ENSMUSG00000001173	Ocrl	protein_coding	X	47912387	47965868	1	oculocerebrorenal syndrome of Lowe [Source:MGI Symbol;Acc:MGI:109589]	8.56	10.05	9.11	9.72	9.94	8.37	6.89	4.86	6.92	7.18	7.16	8.75	9.54	9.65
ENSMUSG00000001175	Calm1	protein_coding	12	100199435	100209806	1	calmodulin 1 [Source:MGI Symbol;Acc:MGI:88251]	180.48	132.71	109.48	232.73	219.38	96.55	97.33	123	225.47	198.34	207.42	220.43	243.3	192.25
ENSMUSG00000001211	Agpat3	protein_coding	10	78269178	78352489	-1	1-acylglycerol-3-phosphate O-acyltransferase 3 [Source:MGI Symbol;Acc:MGI:1336186]	49.94	40.57	24.99	43.27	45.31	25.52	25.12	26.93	65.52	51.57	67.51	53.42	47.46	47.1
ENSMUSG00000001225	Slc26a3	protein_coding	12	31390871	31473917	1	solute carrier family 26, member 3 [Source:MGI Symbol;Acc:MGI:107181]	0.13	0	0	0.15	0	0	0	0.14	0	0	0	0	0	0
ENSMUSG00000001227	Sema6b	protein_coding	17	56123085	56140343	-1	sema domain, transmembrane domain (TM), and cytoplasmic domain, (semaphorin) 6B [Source:MGI Symbol;Acc:MGI:1202889]	1.48	3.58	1.32	1.7	0.92	1.12	1.27	1.65	0.99	1.76	1.25	1.88	2.18	1.34
ENSMUSG00000001228	Uhrf1	protein_coding	17	56303321	56323486	1	ubiquitin-like, containing PHD and RING finger domains, 1 [Source:MGI Symbol;Acc:MGI:1338889]	2.89	5.24	7.88	5.51	3.84	4.56	3.74	5.6	7.32	9.32	5.46	5.37	10.48	3.51
ENSMUSG00000001229	Dpp9	protein_coding	17	56186682	56218889	-1	dipeptidylpeptidase 9 [Source:MGI Symbol;Acc:MGI:2443967]	9.76	10.43	8.62	10.43	9.96	5.77	5.07	4.9	10.8	8.9	9.72	12.5	11.8	10.86
ENSMUSG00000001240	Ramp2	protein_coding	11	101246028	101259546	1	receptor (calcitonin) activity modifying protein 2 [Source:MGI Symbol;Acc:MGI:1859650]	39.38	73.55	37.54	46.66	38.04	30.81	53.69	76.68	36.25	69.86	45.53	48.4	85.27	37.99
ENSMUSG00000001247	Lsr	protein_coding	7	30957409	30983169	-1	lipolysis stimulated lipoprotein receptor [Source:MGI Symbol;Acc:MGI:1927471]	58.4	46.88	43.8	57.45	48.69	83.84	41.84	66.59	67.08	62.26	81.43	48.4	50.69	51.79
ENSMUSG00000001248	Gramd1a	protein_coding	7	31130127	31151050	-1	GRAM domain containing 1A [Source:MGI Symbol;Acc:MGI:105490]	14.59	19.09	17.6	11.21	10.66	19.81	14.34	15.33	14.84	16.35	14.02	12.43	13.4	14.32
ENSMUSG00000001249	Hpn	protein_coding	7	31098725	31115290	-1	hepsin [Source:MGI Symbol;Acc:MGI:1196620]	5.21	4.87	3.8	2.55	7.43	4.82	4.04	5.75	4.7	5.22	3.65	3.11	3.72	3
ENSMUSG00000001260	Gabrg1	protein_coding	5	70751047	70842617	-1	gamma-aminobutyric acid (GABA) A receptor, subunit gamma 1 [Source:MGI Symbol;Acc:MGI:103156]	0	0	0	0	0	0	0	0	0	0	0	0	0	0
ENSMUSG00000001270	Ckb	protein_coding	12	111669355	111672338	-1	creatine kinase, brain [Source:MGI Symbol;Acc:MGI:88407]	26.81	44.56	54.45	24.71	21.19	46.61	35.26	47.94	23.04	32.19	28.26	25.76	36.95	31.22
ENSMUSG00000001280	Sp1	protein_coding	15	102406143	102436404	1	trans-acting transcription factor 1 [Source:MGI Symbol;Acc:MGI:98372]	17.41	16.85	19.27	13.78	17.89	14.07	7.32	10.94	10.43	12.91	12.87	13.63	15.37	16.09
ENSMUSG00000001281	Itgb7	protein_coding	15	102215995	102231935	-1	integrin beta 7 [Source:MGI Symbol;Acc:MGI:96616]	4.18	3.36	7.81	4.84	5.5	2.82	2.03	4.15	5.86	6.6	7.21	5.21	6.23	6.5
ENSMUSG00000001285	Myg1	protein_coding	15	102331709	102338139	1	melanocyte proliferating gene 1 [Source:MGI Symbol;Acc:MGI:1929864]	24.15	31.46	31.67	25.38	22.91	26.39	17.27	26.6	28.07	34.8	31.63	26.62	26.51	25
ENSMUSG00000001288	Rarg	protein_coding	15	102234938	102257517	-1	retinoic acid receptor, gamma [Source:MGI Symbol;Acc:MGI:97858]	88.92	109.59	108.19	76.46	71.68	122.45	56.26	76.56	75.95	93.58	85.58	70.59	69.31	73.06
ENSMUSG00000001289	Pfdn5	protein_coding	15	102326116	102331873	1	prefoldin 5 [Source:MGI Symbol;Acc:MGI:1928753]	265.08	402.2	493.55	257.96	259.69	366.77	302.02	528.53	277.64	409.43	336.16	276.3	262.89	283.12
ENSMUSG00000001300	Efnb2	protein_coding	8	8617434	8660773	-1	ephrin B2 [Source:MGI Symbol;Acc:MGI:105097]	46.54	55.86	57.32	31.74	29.23	42.83	13.9	23.38	27.96	27.67	27.22	30.24	26.23	30.52
ENSMUSG00000001305	Rrp15	protein_coding	1	186720978	186749358	-1	ribosomal RNA processing 15 homolog (S. cerevisiae) [Source:MGI Symbol;Acc:MGI:1914473]	9.53	13.22	10.15	14.52	8.95	6.84	4.52	5.25	11.62	14.14	11.63	12.8	13.98	8.62
ENSMUSG00000001313	Rnd2	protein_coding	11	101464999	101471853	1	Rho family GTPase 2 [Source:MGI Symbol;Acc:MGI:1338755]	10.26	11.33	15.61	8.26	7.26	10.48	4.96	9.81	8.52	10.85	9.75	8.04	7.69	5.66
ENSMUSG00000001323	Srr	protein_coding	11	74906359	74925948	-1	serine racemase [Source:MGI Symbol;Acc:MGI:1351636]	8.27	7.54	6.5	6.2	8.74	4.67	4.54	3.63	6.17	7.09	6.21	7.97	5.59	6.83
ENSMUSG00000001333	Sync	protein_coding	4	129287617	129308559	1	syncoilin [Source:MGI Symbol;Acc:MGI:1916078]	7.94	3.95	0.81	8.67	11.29	0.35	2.48	0.81	10.16	10.07	9.89	7.79	4.94	7.21
ENSMUSG00000001334	Fndc5	protein_coding	4	129136999	129144593	1	fibronectin type III domain containing 5 [Source:MGI Symbol;Acc:MGI:1917614]	4.46	3.87	0.92	4.34	5.52	2.13	11.65	3.86	5.73	6.77	4.82	6.03	4.4	4.19
ENSMUSG00000001348	Acp5	protein_coding	9	22126731	22135746	-1	acid phosphatase 5, tartrate resistant [Source:MGI Symbol;Acc:MGI:87883]	45.1	23.55	28.6	33.16	25.01	40.59	18.31	31.42	62.24	46.58	48.48	34.68	22.91	42.85
ENSMUSG00000001349	Cnn1	protein_coding	9	22099281	22109630	1	calponin 1 [Source:MGI Symbol;Acc:MGI:104979]	5.81	10.15	16.35	3.69	4.04	3.33	1.06	1.93	4.51	8.04	3.93	4.71	6.1	4.56
ENSMUSG00000001366	Fbxo9	protein_coding	9	78081499	78109065	-1	f-box protein 9 [Source:MGI Symbol;Acc:MGI:1918788]	45.24	32	27.95	39.93	41.95	32.72	21.54	19.97	50.13	41.99	45.88	40.53	31.47	39.84
ENSMUSG00000001376	Ccdc132	protein_coding	6	3498382	3603319	1	coiled-coil domain containing 132 [Source:MGI Symbol;Acc:MGI:1920538]	11.36	9.71	10.36	10.86	12.38	7.52	4.91	8.37	11.79	11.41	9.92	12.34	12.26	11.46
ENSMUSG00000001379	Apbb3	protein_coding	18	36671160	36679366	-1	amyloid beta (A4) precursor protein-binding, family B, member 3 [Source:MGI Symbol;Acc:MGI:108404]	3.84	9.07	8.19	5.35	3.13	8.46	6.91	3.99	6.73	8.57	6.36	4.14	4.61	3.93
ENSMUSG00000001380	Hars	protein_coding	18	36766530	36783205	-1	histidyl-tRNA synthetase [Source:MGI Symbol;Acc:MGI:108087]	33.2	25.58	22.98	36.35	32.23	20.06	15.63	21.08	32.59	34.23	36	30.98	37.18	25.41
ENSMUSG00000001383	Zmat2	protein_coding	18	36793923	36799660	1	zinc finger, matrin type 2 [Source:MGI Symbol;Acc:MGI:1913742]	34.14	50.67	47.88	46.45	37.81	37.63	34.1	46.56	37.59	38.31	43.76	32.46	36.42	29.24
ENSMUSG00000001403	Ube2c	protein_coding	2	164769898	164778822	1	ubiquitin-conjugating enzyme E2C [Source:MGI Symbol;Acc:MGI:1915862]	7.35	12.73	24.15	14.1	6.57	21.72	14.01	31.08	18.6	25.3	18.13	5.92	17.83	10.14
ENSMUSG00000001415	Smg5	protein_coding	3	88336260	88362337	1	Smg-5 homolog, nonsense mediated mRNA decay factor (C. elegans) [Source:MGI Symbol;Acc:MGI:2447364]	17.47	18.33	15.43	16.81	14.85	14.22	11.18	7.52	17.06	19.21	18.18	16.27	15.81	17.34
ENSMUSG00000001416	Cct3	protein_coding	3	88297116	88321767	1	chaperonin containing Tcp1, subunit 3 (gamma) [Source:MGI Symbol;Acc:MGI:104708]	69.19	100.37	94.39	110.48	76.22	79.31	69.88	84.72	107.26	118.55	115.47	94.77	132.53	65.79
ENSMUSG00000001417	Rhbg	protein_coding	3	88242874	88287210	-1	Rhesus blood group-associated B glycoprotein [Source:MGI Symbol;Acc:MGI:1927379]	13.57	15.28	10.12	13.27	13.17	17.68	8.96	11.85	18.36	17.46	21.43	12.43	12.13	12.38
ENSMUSG00000001418	0610031J06Rik	protein_coding	3	88325023	88331313	1	RIKEN cDNA 0610031J06 gene [Source:MGI Symbol;Acc:MGI:1913318]	91.01	84.06	87.51	83.28	103.71	74.55	53.25	131.42	85.52	117.54	99.19	83.35	108.19	116.66
ENSMUSG00000001419	Mef2d	protein_coding	3	88142372	88172086	1	myocyte enhancer factor 2D [Source:MGI Symbol;Acc:MGI:99533]	31.63	27.68	20.41	24.65	27.35	21.31	18.93	14.37	29.22	29.69	30.39	24.11	26.02	32.53
ENSMUSG00000001420	Tmem79	protein_coding	3	88328655	88334504	-1	transmembrane protein 79 [Source:MGI Symbol;Acc:MGI:1919163]	32.64	28.62	23.91	33.74	28.73	30.55	13.67	20.03	34.39	31.36	40.85	28.98	28.82	26.59
ENSMUSG00000001424	Snd1	protein_coding	6	28475139	28935162	1	staphylococcal nuclease and tudor domain containing 1 [Source:MGI Symbol;Acc:MGI:1929266]	22.82	23.21	23.48	20.73	22.46	18.44	11.43	18.73	20.87	25.26	21.84	25.19	30.52	23.73
ENSMUSG00000001435	Col18a1	protein_coding	10	77052178	77166548	-1	collagen, type XVIII, alpha 1 [Source:MGI Symbol;Acc:MGI:88451]	25.59	28.12	36.68	13.37	17.68	16.18	8.46	9.38	13.12	24.46	15.68	18.83	19.15	18.43
ENSMUSG00000001436	Slc19a1	protein_coding	10	77032241	77061002	1	solute carrier family 19 (folate transporter), member 1 [Source:MGI Symbol;Acc:MGI:103182]	5.32	8.04	4.31	4.7	3.8	3.03	1.77	1.74	4.45	5.09	4.71	4.94	4.41	3.99
ENSMUSG00000001440	Kpnb1	protein_coding	11	97159714	97187881	-1	karyopherin (importin) beta 1 [Source:MGI Symbol;Acc:MGI:107532]	42.05	33.6	34.71	38.95	40.54	23.86	20.21	21.1	36.41	37.9	35.1	40.93	50.64	34.74
ENSMUSG00000001441	Npepps	protein_coding	11	97205842	97280638	-1	aminopeptidase puromycin sensitive [Source:MGI Symbol;Acc:MGI:1101358]	47.54	38.23	35.93	48.66	55.18	40.42	25.07	31.53	42.61	40.05	44.51	49.24	47.8	50.68
ENSMUSG00000001444	Tbx21	protein_coding	11	97098071	97115331	-1	T-box 21 [Source:MGI Symbol;Acc:MGI:1888984]	0.37	0.24	0.24	0.45	0.29	0.04	0.21	0.04	0.14	0.19	0.11	0.25	0.27	0.25
ENSMUSG00000001445	Mrpl10	protein_coding	11	97041560	97049213	1	mitochondrial ribosomal protein L10 [Source:MGI Symbol;Acc:MGI:1333801]	31.7	35.15	32.4	31.04	25.6	28.97	26.14	28.84	28.8	30.43	27.05	30.38	31.02	24.02
ENSMUSG00000001467	Cyp51	protein_coding	5	4081145	4104746	-1	cytochrome P450, family 51 [Source:MGI Symbol;Acc:MGI:106040]	40.31	21.82	23.63	32.19	27.11	34.95	11.29	20.17	27.64	25.65	31.67	23.86	31.22	18.67
ENSMUSG00000001472	Tcf25	protein_coding	8	123373824	123404173	1	transcription factor 25 (basic helix-loop-helix) [Source:MGI Symbol;Acc:MGI:1914105]	69.61	64.32	56.02	59.33	64.8	66.33	48.42	50.66	57.21	59.62	64.27	64.11	66.04	69.66
ENSMUSG00000001473	Tubb6	protein_coding	18	67390717	67402748	1	tubulin, beta 6 class V [Source:MGI Symbol;Acc:MGI:1915201]	22.22	37.4	22.32	38.09	22.31	13.43	30.34	20.44	24.41	24.43	19.89	50.28	69.94	28.76
ENSMUSG00000001482	Def8	protein_coding	8	123442986	123463270	1	differentially expressed in FDCP 8 [Source:MGI Symbol;Acc:MGI:1346331]	26.64	26.26	17.96	22.02	22.9	21.4	14.53	13.65	27.29	24.49	27.47	25.07	24.04	21.82
ENSMUSG00000001493	Meox1	protein_coding	11	101877510	101894374	-1	mesenchyme homeobox 1 [Source:MGI Symbol;Acc:MGI:103220]	3.07	5.02	2.82	1.94	0.72	0.98	1.32	1.67	2.79	2.38	2.32	4.23	2.95	3.53
ENSMUSG00000001494	Sost	protein_coding	11	101962458	101967015	-1	sclerostin [Source:MGI Symbol;Acc:MGI:1921749]	0	0	0	0	0	0	0	0.05	0.09	0.42	0	0.1	0	0.05
ENSMUSG00000001496	Nkx2-1	protein_coding	12	56531935	56536908	-1	NK2 homeobox 1 [Source:MGI Symbol;Acc:MGI:108067]	0	0	0	0	0	0	0	0	0	0	0	0	0	0
ENSMUSG00000001497	Pax9	protein_coding	12	56691767	56712822	1	paired box gene 9 [Source:MGI Symbol;Acc:MGI:97493]	0	0	0.02	0	0.02	0	0	0.05	0	0	0	0	0	0
ENSMUSG00000001504	Irx2	protein_coding	13	72628820	72634196	1	Iroquois related homeobox 2 (Drosophila) [Source:MGI Symbol;Acc:MGI:1197526]	36.55	60.67	75.22	38.6	29.94	83.41	31.5	54.7	30.32	31.5	29.57	37.24	47.77	32.45
ENSMUSG00000001506	Col1a1	protein_coding	11	94936224	94953042	1	collagen, type I, alpha 1 [Source:MGI Symbol;Acc:MGI:88467]	502.44	227.41	240.41	341.26	449.48	240.45	332.28	265.6	154.15	401.95	145.89	461.31	468.07	298.98
ENSMUSG00000001507	Itga3	protein_coding	11	95044474	95076801	-1	integrin alpha 3 [Source:MGI Symbol;Acc:MGI:96602]	13.39	17.23	25.21	11.99	10.85	21.16	9.74	11.11	11.04	13.77	15.29	10.91	15.81	12.32
ENSMUSG00000001508	Sgca	protein_coding	11	94962791	94976327	-1	sarcoglycan, alpha (dystrophin-associated glycoprotein) [Source:MGI Symbol;Acc:MGI:894698]	36.43	24.71	5.26	28.39	28.19	6.48	44.16	11.36	40.31	30.69	36.09	26.63	21.03	29.38
ENSMUSG00000001510	Dlx3	protein_coding	11	95120089	95125296	1	distal-less homeobox 3 [Source:MGI Symbol;Acc:MGI:94903]	7.69	7.01	6.07	7.07	5.93	11.51	5.42	9.23	8.16	17.39	14.03	7.41	7.67	8.03
ENSMUSG00000001517	Foxm1	protein_coding	6	128362967	128375893	1	forkhead box M1 [Source:MGI Symbol;Acc:MGI:1347487]	3.36	3.51	4.17	4.06	2.83	3.08	2.13	3.39	1.9	4.77	1.42	2.12	3.15	4.21
ENSMUSG00000001518	Itfg2	protein_coding	6	128409444	128424931	-1	integrin alpha FG-GAP repeat containing 2 [Source:MGI Symbol;Acc:MGI:1915450]	7.78	6.92	5.99	5.07	4.26	3.96	2.75	2.44	4.46	4.72	4.93	6.06	5.54	6.12
ENSMUSG00000001520	Nrip2	protein_coding	6	128399296	128408932	1	nuclear receptor interacting protein 2 [Source:MGI Symbol;Acc:MGI:1891884]	1.84	3.13	2.2	1.52	0.7	0.94	0.88	1.26	0.86	1.4	0.64	0.64	1.19	1.05
ENSMUSG00000001521	Tulp3	protein_coding	6	128321140	128355851	-1	tubby-like protein 3 [Source:MGI Symbol;Acc:MGI:1329045]	6.79	11.22	9.94	5.13	6.03	6.24	4.18	5.76	5.69	8.72	7.05	6.35	7.82	6.59
ENSMUSG00000001524	Gtf2h4	protein_coding	17	35667730	35673739	-1	general transcription factor II H, polypeptide 4 [Source:MGI Symbol;Acc:MGI:1338799]	8.2	7.69	10.66	9.58	7.78	8.98	6.69	9.91	11.33	11	9.76	12.7	13.25	12.12
ENSMUSG00000001525	Tubb5	protein_coding	17	35833926	35838306	-1	tubulin, beta 5 class I [Source:MGI Symbol;Acc:MGI:107812]	98.96	145.39	155.65	112.71	97.18	91.22	71.09	130.25	107.36	137.32	97.83	120.36	166.92	95.17
ENSMUSG00000001542	Ell2	protein_coding	13	75707484	75772356	1	elongation factor RNA polymerase II 2 [Source:MGI Symbol;Acc:MGI:2183438]	13.09	10.36	8.84	9.98	7.55	9.25	7.27	8.35	7.9	7.17	6.99	9.14	8.95	8.15
ENSMUSG00000001552	Jup	protein_coding	11	100368958	100397763	-1	junction plakoglobin [Source:MGI Symbol;Acc:MGI:96650]	210.44	222.6	185.38	184.33	168.06	270.08	139.69	199.12	238.59	243.87	314.47	183.88	223.16	206.41
ENSMUSG00000001555	Fkbp10	protein_coding	11	100415697	100424824	1	FK506 binding protein 10 [Source:MGI Symbol;Acc:MGI:104769]	11.93	14.15	12.23	16.8	15.84	10.57	11.91	11.27	9.39	18.73	11.01	23.37	31.44	10.83
ENSMUSG00000001558	Klhl10	protein_coding	11	100441917	100457022	1	kelch-like 10 (Drosophila) [Source:MGI Symbol;Acc:MGI:2181067]	0.33	0.44	0.15	0.19	0.16	0.1	0.12	0	0	0.19	0.14	0.12	0.19	0.12
ENSMUSG00000001566	Mnx1	protein_coding	5	29473038	29478519	-1	motor neuron and pancreas homeobox 1 [Source:MGI Symbol;Acc:MGI:109160]	0	0	0	0	0	0	0	0	0	0	0	0	0	0
ENSMUSG00000001569	Nom1	protein_coding	5	29434664	29453506	1	nucleolar protein with MIF4G domain 1 [Source:MGI Symbol;Acc:MGI:1861749]	8.23	6.29	9.34	11.77	9.49	5.29	3.48	3.56	12.93	9.6	12.79	11.34	9.14	12.89
ENSMUSG00000001576	Ergic1	protein_coding	17	26561489	26656931	1	endoplasmic reticulum-golgi intermediate compartment (ERGIC) 1 [Source:MGI Symbol;Acc:MGI:1914708]	26.91	24.89	21.18	23.28	23.24	16.38	15.07	13.58	22.53	22.49	18.52	32.65	35.13	26.48
ENSMUSG00000001583	Tnk1	protein_coding	11	69851005	69858730	-1	tyrosine kinase, non-receptor, 1 [Source:MGI Symbol;Acc:MGI:1930958]	10.72	14.99	12.29	11.03	9.01	32.17	12.59	9.58	12.07	10.14	14.44	8.04	9.47	10.44
ENSMUSG00000001588	Acap1	protein_coding	11	69881567	69895539	-1	ArfGAP with coiled-coil, ankyrin repeat and PH domains 1 [Source:MGI Symbol;Acc:MGI:2388270]	3.45	3.97	5.69	3.08	2.89	4.62	2.26	1.68	5.92	3.79	5.28	2.77	2.15	3.62
ENSMUSG00000001604	Tcea3	protein_coding	4	136247729	136274898	1	transcription elongation factor A (SII), 3 [Source:MGI Symbol;Acc:MGI:1196908]	22.32	21.17	8.98	36.17	36.68	7.42	31.26	8.65	49.63	37.14	43.33	45.03	22.08	38.65
ENSMUSG00000001622	Csn3	protein_coding	5	87925579	87932665	1	casein kappa [Source:MGI Symbol;Acc:MGI:107461]	0	0	0	0	0	0	0	0	0	4	3.07	0	0	0
ENSMUSG00000001627	Ifrd1	protein_coding	12	40201567	40248504	-1	interferon-related developmental regulator 1 [Source:MGI Symbol;Acc:MGI:1316717]	66.14	85.53	124.09	79.62	58.29	88.21	93.38	104.03	70.38	66.61	67.04	87.99	86.24	69.87
ENSMUSG00000001630	Stk38l	protein_coding	6	146724995	146778812	1	serine/threonine kinase 38 like [Source:MGI Symbol;Acc:MGI:1922250]	8.93	8.24	8.25	7.27	7.29	5.44	3.15	4.25	7.1	6.49	6.42	6.64	6.09	6.41
ENSMUSG00000001632	Brpf1	protein_coding	6	113307181	113324857	1	bromodomain and PHD finger containing, 1 [Source:MGI Symbol;Acc:MGI:1926033]	9.16	7.8	9.12	8.39	8.54	7	5.35	5.41	8.77	8.78	8.86	8.61	9.45	8.41
ENSMUSG00000001642	Akr1b3	protein_coding	6	34303934	34317497	-1	aldo-keto reductase family 1, member B3 (aldose reductase) [Source:MGI Symbol;Acc:MGI:1353494]	83.33	99.67	84.35	80.36	73.03	100.21	185.08	196.03	61.82	60.85	63.72	87.76	125.25	89.37
ENSMUSG00000001655	Hoxc13	protein_coding	15	102921103	102928814	1	homeobox C13 [Source:MGI Symbol;Acc:MGI:99560]	4.82	12.59	9.5	3.41	1.7	6.27	2.72	5.65	3.46	8.74	4.93	2.65	3.52	3.61
ENSMUSG00000001656	Hoxc11	protein_coding	15	102954427	102957708	1	homeobox C11 [Source:MGI Symbol;Acc:MGI:96193]	0.05	0	0	0.13	0.05	0.16	0.78	0.48	0	0.05	0	0.36	0.19	0
ENSMUSG00000001657	Hoxc8	protein_coding	15	102990622	102994267	1	homeobox C8 [Source:MGI Symbol;Acc:MGI:96198]	12.33	23.81	30.57	10.24	9.81	18.57	8.95	11.94	16.4	11.8	14.14	8.91	9.94	13.88
ENSMUSG00000001661	Hoxc6	protein_coding	15	102998257	103011881	1	homeobox C6 [Source:MGI Symbol;Acc:MGI:96197]	12.77	19.48	19.91	9.21	8.7	11.63	12.75	12.75	12.29	15.26	11.47	9.57	8.72	12.88
ENSMUSG00000001663	Gstt1	protein_coding	10	75783813	75798584	-1	glutathione S-transferase, theta 1 [Source:MGI Symbol;Acc:MGI:107379]	27.61	20.92	20.12	22.52	30.49	12.69	19.36	32.4	25.99	38.19	30.34	22.02	24.09	23.9
ENSMUSG00000001665	Gstt3	protein_coding	10	75774115	75781414	-1	glutathione S-transferase, theta 3 [Source:MGI Symbol;Acc:MGI:2143526]	13.9	17.53	15.95	12.3	16.33	15.85	9.86	14.04	13.6	14.49	17.31	15.5	11	14.52
ENSMUSG00000001666	Ddt	protein_coding	10	75771230	75773414	-1	D-dopachrome tautomerase [Source:MGI Symbol;Acc:MGI:1298381]	45.9	40.66	42.42	48.43	43.63	34.69	36.79	43.27	53.75	52.53	50.36	45	41.5	44.46
ENSMUSG00000001670	Tat	protein_coding	8	109990437	109999803	1	tyrosine aminotransferase [Source:MGI Symbol;Acc:MGI:98487]	0	0	0	0	0	0	0	0	0	0	0	0	0	0
ENSMUSG00000001672	Marveld3	protein_coding	8	109947914	109962203	-1	MARVEL (membrane-associating) domain containing 3 [Source:MGI Symbol;Acc:MGI:1920858]	5.81	6.25	5	5.24	5.33	5.8	1.9	2.37	4.77	5.9	6.35	4.4	3.95	4.29
ENSMUSG00000001674	Ddx18	protein_coding	1	121553835	121567989	-1	DEAD (Asp-Glu-Ala-Asp) box polypeptide 18 [Source:MGI Symbol;Acc:MGI:1914192]	18.22	19.95	17.87	18.84	15.25	14.57	8.35	8.72	21.22	14.82	13.95	24.79	25.32	17.82
ENSMUSG00000001687	Ubl3	protein_coding	5	148504631	148552789	-1	ubiquitin-like 3 [Source:MGI Symbol;Acc:MGI:1344373]	43.36	35.88	38.96	42.15	39.74	29.24	33.6	41.68	44.39	43.95	43.8	55.16	43.44	55.57
ENSMUSG00000001700	Gramd3	protein_coding	18	56432132	56503792	1	GRAM domain containing 3 [Source:MGI Symbol;Acc:MGI:1914815]	18.85	12.92	11.1	18.46	20.95	11.58	7.25	11.5	18.49	19.2	20.35	16.42	18.63	19.8
ENSMUSG00000001707	Eef1e1	protein_coding	13	38645698	38659028	-1	eukaryotic translation elongation factor 1 epsilon 1 [Source:MGI Symbol;Acc:MGI:1913393]	11.14	17.49	22.84	15.42	8.76	15.44	13.98	13.08	14.76	10.92	11.83	16.9	19.18	10.54
ENSMUSG00000001729	Akt1	protein_coding	12	112653821	112674884	-1	thymoma viral proto-oncogene 1 [Source:MGI Symbol;Acc:MGI:87986]	75.43	71.76	67.45	66.1	72.25	52.8	35.99	41.8	59.3	75.08	56.87	77.76	81.89	67.59
ENSMUSG00000001739	Cldn15	protein_coding	5	136966616	136975858	1	claudin 15 [Source:MGI Symbol;Acc:MGI:1913103]	4.19	5	1.56	1.74	2.3	0.4	0.86	1.41	2.17	3.5	3.4	1.45	2	0.98
ENSMUSG00000001741	Il16	protein_coding	7	83642848	83745726	-1	interleukin 16 [Source:MGI Symbol;Acc:MGI:1270855]	8.3	5.42	6.25	5.76	9.86	3.14	2	7.37	5.57	8.53	5.04	6.75	6.94	10.84
ENSMUSG00000001750	Tcirg1	protein_coding	19	3896050	3907133	-1	T cell, immune regulator 1, ATPase, H+ transporting, lysosomal V0 protein A3 [Source:MGI Symbol;Acc:MGI:1350931]	20.32	29.24	28.22	26.28	17.24	31.34	41	36.1	23.39	28.11	17.75	19.47	40.67	32.06
ENSMUSG00000001751	Naglu	protein_coding	11	101070012	101077672	1	alpha-N-acetylglucosaminidase (Sanfilippo disease IIIB) [Source:MGI Symbol;Acc:MGI:1351641]	7.32	6.12	6.76	4.82	10.38	3.35	4.94	12.33	5.71	10.16	6.1	5.95	8.1	9.01
ENSMUSG00000001755	Coasy	protein_coding	11	101082565	101086619	1	Coenzyme A synthase [Source:MGI Symbol;Acc:MGI:1918993]	16.47	16.7	16.92	16.7	14.63	21.02	11.26	18.94	15.53	16.59	14.88	16.41	15.85	15.3
ENSMUSG00000001761	Smo	protein_coding	6	29735694	29761365	1	smoothened homolog (Drosophila) [Source:MGI Symbol;Acc:MGI:108075]	24.47	21.79	23.74	18.51	20.67	18.37	9.25	9.63	19.17	24.39	18.44	18.9	16.75	20.24
ENSMUSG00000001763	Tspan33	protein_coding	6	29694222	29718559	1	tetraspanin 33 [Source:MGI Symbol;Acc:MGI:1919012]	1.37	0.52	1.98	0.68	1.16	0.72	0.05	0.49	1.04	1.3	0.96	1.5	1.57	2.08
ENSMUSG00000001767	Crnkl1	protein_coding	2	145917479	145935014	-1	Crn, crooked neck-like 1 (Drosophila) [Source:MGI Symbol;Acc:MGI:1914127]	9.07	8.95	8.27	8.92	10.22	8.21	3.74	6.27	10.56	10.88	9.89	8.77	9.03	8.44
ENSMUSG00000001768	Rin2	protein_coding	2	145784734	145887616	1	Ras and Rab interactor 2 [Source:MGI Symbol;Acc:MGI:1921280]	29.8	25.32	27.89	26.43	38.96	18.39	11.72	28.22	20.13	32.38	23.67	22.39	24.64	35.94
ENSMUSG00000001773	Folh1	protein_coding	7	86719352	86775864	-1	folate hydrolase 1 [Source:MGI Symbol;Acc:MGI:1858193]	1.02	0.04	0	0.9	1.22	0	0	0	0.35	0.08	0.22	0.16	0.19	0.17
ENSMUSG00000001774	Chordc1	protein_coding	9	18292267	18314000	1	cysteine and histidine-rich domain (CHORD)-containing, zinc-binding protein 1 [Source:MGI Symbol;Acc:MGI:1914167]	17.78	20.21	16.81	17.87	14.78	22.61	21.26	23.64	19.98	15.55	15.55	22.42	24.31	21.24
ENSMUSG00000001783	D10Wsu52e	protein_coding	10	85938637	85957823	-1	DNA segment, Chr 10, Wayne State University 52, expressed [Source:MGI Symbol;Acc:MGI:106379]	49.97	50.5	54.6	52.28	52.13	45.68	30.58	45.84	55.55	60.41	57.48	51.45	52.38	49.24
ENSMUSG00000001785	Pwp1	protein_coding	10	85871831	85889096	1	PWP1 homolog (S. cerevisiae) [Source:MGI Symbol;Acc:MGI:1914735]	12.12	10.2	9.91	11.78	10.79	7.7	5.28	5.16	11.41	11.08	11.29	12.85	13.42	10.67
ENSMUSG00000001786	Fbxo7	protein_coding	10	86021972	86051873	1	F-box protein 7 [Source:MGI Symbol;Acc:MGI:1917004]	10.95	15.65	12.69	14.28	11.49	16.48	9.43	13.36	13.04	17.14	16.8	11.39	11.48	12.53
ENSMUSG00000001794	Capns1	protein_coding	7	30186942	30195164	-1	calpain, small subunit 1 [Source:MGI Symbol;Acc:MGI:88266]	130.53	176.86	138.67	193.13	199.86	139.35	182.88	199.9	200.5	225.83	207.44	196.39	266.17	186.41
ENSMUSG00000001802	Lrp3	protein_coding	7	35200027	35215370	-1	low density lipoprotein receptor-related protein 3 [Source:MGI Symbol;Acc:MGI:3584516]	4.61	3.48	3.19	2.68	4.16	2.05	3.53	2.81	4.29	6.31	5.77	4.83	7.53	6.27
ENSMUSG00000001804	Dsg4	protein_coding	18	20436175	20471821	1	desmoglein 4 [Source:MGI Symbol;Acc:MGI:2661061]	0.12	0.12	0.03	0	0.02	0	0	0.09	0.03	0.22	0.55	0.09	0.05	0
ENSMUSG00000001815	Evx2	protein_coding	2	74652997	74659861	-1	even skipped homeotic gene 2 homolog [Source:MGI Symbol;Acc:MGI:95462]	0	0	0	0	0	0	0	0	0	0	0	0	0	0
ENSMUSG00000001819	Hoxd13	protein_coding	2	74668310	74671599	1	homeobox D13 [Source:MGI Symbol;Acc:MGI:96205]	0	0	0	0	0	0	0	0	0	0	0	0	0	0
ENSMUSG00000001823	Hoxd12	protein_coding	2	74674929	74677706	1	homeobox D12 [Source:MGI Symbol;Acc:MGI:96204]	0	0	0	0	0	0	0	0	0	0	0	0	0	0
ENSMUSG00000001827	Folr1	protein_coding	7	101858331	101870788	-1	folate receptor 1 (adult) [Source:MGI Symbol;Acc:MGI:95568]	0.18	0.23	0.11	0.91	0.47	0.12	0	0.24	0.11	0.21	1.83	0.13	0.75	0
ENSMUSG00000001829	Clpb	protein_coding	7	101663633	101790168	1	ClpB caseinolytic peptidase B [Source:MGI Symbol;Acc:MGI:1100517]	17.17	13.72	7.96	14.08	11.88	6.59	7.31	5.54	15.32	13.8	13.01	16.64	9.11	16.7
ENSMUSG00000001833	2007-09-01	protein_coding	9	25252439	25308571	1	septin 7 [Source:MGI Symbol;Acc:MGI:1335094]	64.17	67.45	76.33	59.39	54.39	44.72	39.64	53.58	43.15	35.75	33.52	68.03	77.06	62.31
ENSMUSG00000001844	Zdhhc4	protein_coding	5	143316489	143329256	-1	zinc finger, DHHC domain containing 4 [Source:MGI Symbol;Acc:MGI:1920131]	26.2	27.17	27.63	26.56	26.38	26.88	19.83	21.3	25.95	32.94	27.46	25.98	26.9	27.29
ENSMUSG00000001847	Rac1	protein_coding	5	143505478	143528036	-1	RAS-related C3 botulinum substrate 1 [Source:MGI Symbol;Acc:MGI:97845]	132.82	146.17	148.77	146.5	143.9	118.63	107.92	151.53	121.62	136.18	121.29	145.85	177.71	145.07
ENSMUSG00000001855	Nup214	protein_coding	2	31974436	32053975	1	nucleoporin 214 [Source:MGI Symbol;Acc:MGI:1095411]	8.34	22.73	21.56	11.38	11.98	22.43	14.93	25.47	16.05	18.43	13.34	13.19	19.61	11.12
ENSMUSG00000001864	Aif1l	protein_coding	2	31950260	31973442	1	allograft inflammatory factor 1-like [Source:MGI Symbol;Acc:MGI:1919598]	23.05	9.16	6.19	26.22	25.83	7.79	6.13	10.09	30.96	19.69	32.58	26.24	19.27	25.22
ENSMUSG00000001865	Cpa3	protein_coding	3	20215617	20242181	-1	carboxypeptidase A3, mast cell [Source:MGI Symbol;Acc:MGI:88479]	35.35	6.97	16.94	34.11	31.8	14.76	6.45	15.64	57.08	26.85	30.7	41.56	9.82	30.14
ENSMUSG00000001870	Ltbp1	protein_coding	17	75005568	75392512	1	latent transforming growth factor beta binding protein 1 [Source:MGI Symbol;Acc:MGI:109151]	10.12	11.36	15.74	8.59	12.52	8.12	6.88	15.26	7.09	16.93	8.12	10.63	14.87	8.2
ENSMUSG00000001891	Ugp2	protein_coding	11	21321138	21371201	-1	UDP-glucose pyrophosphorylase 2 [Source:MGI Symbol;Acc:MGI:2183447]	148.74	110.37	63.21	224.06	201.02	71.37	208.71	108.61	196.56	171.31	188.58	152.53	131.28	157.94
ENSMUSG00000001901	Kcnh6	protein_coding	11	106008124	106034549	1	potassium voltage-gated channel, subfamily H (eag-related), member 6 [Source:MGI Symbol;Acc:MGI:2684139]	0.19	0.04	0	0	0.18	0	0	0	0.06	0.03	0	0	0.17	0.04
ENSMUSG00000001909	Trmt1	protein_coding	8	84686307	84699808	1	TRM1 tRNA methyltransferase 1 homolog (S. cerevisiae) [Source:MGI Symbol;Acc:MGI:1289155]	27.13	32.08	37.31	32.54	28.61	45.56	32.23	29.52	39.13	46.16	41.19	29.36	35.06	35.89
ENSMUSG00000001910	Nacc1	protein_coding	8	84670483	84687862	-1	nucleus accumbens associated 1, BEN and BTB (POZ) domain containing [Source:MGI Symbol;Acc:MGI:1914080]	23.55	18.1	13.54	20.76	19.73	16.82	10.53	10.79	19.73	22.04	22.66	21.08	23.82	22.26
ENSMUSG00000001911	Nfix	protein_coding	8	84699876	84800344	-1	nuclear factor I/X [Source:MGI Symbol;Acc:MGI:97311]	60.35	61.84	50.74	46.71	55.76	56.94	45.2	39	44.19	58.44	50.65	57.47	51.01	75.49
ENSMUSG00000001918	Slc1a5	protein_coding	7	16781346	16798274	1	solute carrier family 1 (neutral amino acid transporter), member 5 [Source:MGI Symbol;Acc:MGI:105305]	47.68	14.71	12.83	27.05	40.62	24.99	9.9	22.25	60.53	38.13	52.5	72.74	40.36	82.19
ENSMUSG00000001924	Uba1	protein_coding	X	20658326	20683179	1	ubiquitin-like modifier activating enzyme 1 [Source:MGI Symbol;Acc:MGI:98890]	56.49	51.68	51.74	75.22	69.81	39.44	32.41	25.73	69.39	61.21	75.66	68.44	77.1	70.29
ENSMUSG00000001930	Vwf	protein_coding	6	125546774	125686679	1	Von Willebrand factor homolog [Source:MGI Symbol;Acc:MGI:98941]	6.66	27.1	11.72	9.97	12.14	8.13	7.48	21.59	9.58	14.93	14.29	9.71	12.92	10.12
ENSMUSG00000001942	Siae	protein_coding	9	37613847	37648318	1	sialic acid acetylesterase [Source:MGI Symbol;Acc:MGI:104803]	4.6	3.53	3.75	4.05	6.67	2.42	1.81	3.08	4.93	4.65	4.05	5.35	4.29	5.66
ENSMUSG00000001943	Vsig2	protein_coding	9	37539255	37544205	1	V-set and immunoglobulin domain containing 2 [Source:MGI Symbol;Acc:MGI:1928009]	1.02	3.45	1.84	1.06	0.53	1.21	1.12	0.38	0.23	0.17	0.08	0.37	0.52	0.47
ENSMUSG00000001946	Esam	protein_coding	9	37528078	37538319	1	endothelial cell-specific adhesion molecule [Source:MGI Symbol;Acc:MGI:1916774]	16.99	39.82	17.26	15.43	12.58	5.88	8.45	15.21	7.87	15.97	11.46	14.23	16.41	9.8
ENSMUSG00000001948	Spa17	protein_coding	9	37603295	37613720	-1	sperm autoantigenic protein 17 [Source:MGI Symbol;Acc:MGI:1333778]	1.34	2.8	1.27	1.98	2.94	1.18	1.53	0.86	2.31	3.53	4.79	2.66	2.97	2.75
ENSMUSG00000001962	Fam50a	protein_coding	X	74313033	74320149	1	family with sequence similarity 50, member A [Source:MGI Symbol;Acc:MGI:1351626]	23.22	22.04	20.63	24.36	22.46	20.83	13.1	17.58	28.55	28.07	28.97	22.09	24.8	21.69
ENSMUSG00000001964	Emd	protein_coding	X	74254687	74261548	1	emerin [Source:MGI Symbol;Acc:MGI:108117]	31.55	36.89	34.12	38.49	31.19	24.87	18.96	22.85	36.13	38.2	43.92	41.63	40.83	28.66
ENSMUSG00000001983	Taco1	protein_coding	11	106066061	106073612	1	translational activator of mitochondrially encoded cytochrome c oxidase I [Source:MGI Symbol;Acc:MGI:1917457]	9.41	5.98	3.88	10.09	10.25	4.33	2.89	2.22	9.96	10.24	10.54	8.62	7.9	10.66
ENSMUSG00000001985	Grik3	protein_coding	4	125490700	125714173	1	glutamate receptor, ionotropic, kainate 3 [Source:MGI Symbol;Acc:MGI:95816]	0.18	0.27	0.41	0.17	0.22	0.15	0.15	0.13	0.26	0.61	0.22	0.1	0.18	0.08
ENSMUSG00000001986	Gria3	protein_coding	X	41400854	41678601	1	glutamate receptor, ionotropic, AMPA3 (alpha 3) [Source:MGI Symbol;Acc:MGI:95810]	1.46	0.67	0.76	0.98	1.77	1.78	1.25	1.74	0.17	0.59	0.66	1.29	1.24	0.72
ENSMUSG00000001988	Npas1	protein_coding	7	16455721	16476780	-1	neuronal PAS domain protein 1 [Source:MGI Symbol;Acc:MGI:109205]	0	0	0	0	0	0	0	0	0.09	0	0.09	0	0	0
ENSMUSG00000001995	Sipa1l2	protein_coding	8	125418063	125492710	-1	signal-induced proliferation-associated 1 like 2 [Source:MGI Symbol;Acc:MGI:2676970]	4.02	4.25	4.15	6.32	6.43	6.06	2.18	3.79	5.32	7.4	6.45	5.82	6.11	6.88
ENSMUSG00000001998	Ap4e1	protein_coding	2	127008717	127067909	1	adaptor-related protein complex AP-4, epsilon 1 [Source:MGI Symbol;Acc:MGI:1336993]	4.24	2.08	1.62	2.4	3.18	1.27	0.71	0.84	1.46	2.47	1.92	2.27	2.25	3.7
ENSMUSG00000001999	Blvra	protein_coding	2	127070665	127097084	1	biliverdin reductase A [Source:MGI Symbol;Acc:MGI:88170]	15.71	19.33	16.88	20.34	22.45	10.84	15.46	27.05	20.02	24.65	22.46	21.69	24.73	25.15
ENSMUSG00000002006	Pdzd4	protein_coding	X	73793359	73824969	-1	PDZ domain containing 4 [Source:MGI Symbol;Acc:MGI:2443483]	0.84	1.87	1.87	4.17	5	4.23	2.11	3.38	3.64	5.37	4.26	4.59	3.24	3.11
ENSMUSG00000002007	Srpk3	protein_coding	X	73774405	73778925	1	serine/arginine-rich protein specific kinase 3 [Source:MGI Symbol;Acc:MGI:1891338]	6.28	10.12	4.22	7.24	8.56	3.12	20.85	9.76	13.26	6.3	12.58	7.46	5.66	6.01
ENSMUSG00000002010	Idh3g	protein_coding	X	73778963	73786897	-1	isocitrate dehydrogenase 3 (NAD+), gamma [Source:MGI Symbol;Acc:MGI:1099463]	116.07	84.98	51.93	109.37	111.89	41.3	61.63	45.12	123.7	113.73	113	104.83	86.06	111.41
ENSMUSG00000002012	Pnck	protein_coding	X	73655994	73660117	-1	pregnancy upregulated non-ubiquitously expressed CaM kinase [Source:MGI Symbol;Acc:MGI:1347357]	2.93	3.07	2.09	2.88	2.54	0.86	2.75	1.37	2.95	3.64	3.86	2.53	1.84	1.81
ENSMUSG00000002014	Ssr4	protein_coding	X	73787028	73790830	1	signal sequence receptor, delta [Source:MGI Symbol;Acc:MGI:1099464]	111.07	102.42	88.25	118.31	109.26	93.47	85.84	106.82	125.14	137.05	137.05	145.7	135.66	105.1
ENSMUSG00000002015	Bcap31	protein_coding	X	73686178	73716175	-1	B cell receptor associated protein 31 [Source:MGI Symbol;Acc:MGI:1350933]	116.96	107.49	91.97	126.34	104.25	97.22	57.26	88.29	129.02	102.22	114.74	108.71	124.68	99.62
ENSMUSG00000002017	Fam98a	protein_coding	17	75537086	75551946	-1	family with sequence similarity 98, member A [Source:MGI Symbol;Acc:MGI:1919972]	11.62	10.73	10.09	12.18	10.8	9.95	11.89	8.19	12.34	10.55	10.97	15.6	16.03	13.59
ENSMUSG00000002020	Ltbp2	protein_coding	12	84783212	84876532	-1	latent transforming growth factor beta binding protein 2 [Source:MGI Symbol;Acc:MGI:99502]	3.61	9.3	7.77	3.18	2.74	2.59	0.97	1.11	3.23	3.93	3.06	4.02	3.46	4.52
ENSMUSG00000002028	Mll1	protein_coding	9	44803355	44881296	-1	myeloid/lymphoid or mixed-lineage leukemia 1 [Source:MGI Symbol;Acc:MGI:96995]	7.73	6.01	5.93	3.6	7.07	4.61	2.36	1.97	2.95	5.05	3.02	3.59	3.16	6.44
ENSMUSG00000002031	Ift46	protein_coding	9	44767908	44792714	1	intraflagellar transport 46 [Source:MGI Symbol;Acc:MGI:1923818]	42.32	35.03	39.26	39.3	46.94	31.86	21.99	31.98	43.21	54.14	49.75	22.65	25.59	32.27
ENSMUSG00000002032	Tmem25	protein_coding	9	44793776	44799307	-1	transmembrane protein 25 [Source:MGI Symbol;Acc:MGI:1918937]	1.94	1.12	0.44	1.29	1.21	0.63	1.41	0.56	1.74	1.61	1.28	1.29	0.75	1.71
ENSMUSG00000002033	Cd3g	protein_coding	9	44969572	44980431	-1	CD3 antigen, gamma polypeptide [Source:MGI Symbol;Acc:MGI:88333]	22.65	20.75	36.16	20.76	20.66	30.36	19.78	36.3	82.58	42.04	74.72	32.95	19.32	24.4
ENSMUSG00000002043	Trappc6a	protein_coding	7	19508670	19516145	1	trafficking protein particle complex 6A [Source:MGI Symbol;Acc:MGI:1914341]	33.01	49.53	48.01	42.34	39.77	47.84	31.98	53.91	44.66	60.53	51.8	31.64	38.3	32.24
ENSMUSG00000002052	Supt6h	protein_coding	11	78206746	78245987	-1	suppressor of Ty 6 homolog (S. cerevisiae) [Source:MGI Symbol;Acc:MGI:107726]	15.89	18.56	17.83	15.59	17.02	15.22	11.93	13.39	15.33	17.59	17.35	16.32	17.67	15.23
ENSMUSG00000002055	Spag5	protein_coding	11	78301529	78322457	1	sperm associated antigen 5 [Source:MGI Symbol;Acc:MGI:1927470]	1.9	2.4	2.52	3.53	1.92	4.48	1.67	1.1	2.17	2.51	1.2	1.46	2.91	2.79
ENSMUSG00000002057	Foxn1	protein_coding	11	78357577	78386558	-1	forkhead box N1 [Source:MGI Symbol;Acc:MGI:102949]	2.96	3.12	2.29	3.4	3.1	4.02	2.35	2.91	4.99	4.17	6.35	2.55	2.16	2.67
ENSMUSG00000002058	Unc119	protein_coding	11	78343482	78349164	1	unc-119 homolog (C. elegans) [Source:MGI Symbol;Acc:MGI:1328357]	16.81	11.29	11.71	15.94	16.99	8.72	7.67	9.92	12.39	16.79	13.11	18.29	24.77	24.41
ENSMUSG00000002059	Rab34	protein_coding	11	78188430	78192193	1	RAB34, member of RAS oncogene family [Source:MGI Symbol;Acc:MGI:104606]	28.7	32.51	37.17	25.66	25.99	21.49	16.96	29.31	21.25	38.88	24.2	35.05	31.69	26.2
ENSMUSG00000002064	Sdf2	protein_coding	11	78245746	78255496	1	stromal cell derived factor 2 [Source:MGI Symbol;Acc:MGI:108019]	57.83	60.66	57.64	54.89	57.24	51.14	54.49	89.15	64.81	67.64	72.42	58.87	56.61	60.35
ENSMUSG00000002068	Ccne1	protein_coding	7	38097984	38107534	-1	cyclin E1 [Source:MGI Symbol;Acc:MGI:88316]	1.17	0.77	2.35	0.91	0.77	0.54	1.11	1.93	1.81	1.66	1.39	1.55	2.33	1.51
ENSMUSG00000002076	Hsf2bp	protein_coding	17	31944769	32034508	-1	heat shock transcription factor 2 binding protein [Source:MGI Symbol;Acc:MGI:1921627]	0.07	0.34	0.33	0.11	0.21	0.28	0.14	0.28	1.1	0.91	2.13	0.68	0.26	1.13
ENSMUSG00000002083	Bbc3	protein_coding	7	16309616	16318205	1	BCL2 binding component 3 [Source:MGI Symbol;Acc:MGI:2181667]	5.32	6.59	7.93	4.79	3.39	6.22	4.36	6.23	6.05	10.81	8.17	4.54	4.78	6.61
ENSMUSG00000002100	Mybpc3	protein_coding	2	91118144	91136516	1	myosin binding protein C, cardiac [Source:MGI Symbol;Acc:MGI:102844]	0.02	0.02	0.09	0.08	0.04	0.07	0.02	0.13	0	0.02	0	0.02	0.11	0.08
ENSMUSG00000002102	Psmc3	protein_coding	2	91054009	91066369	1	proteasome (prosome, macropain) 26S subunit, ATPase 3 [Source:MGI Symbol;Acc:MGI:1098754]	103.48	98.9	104.29	141.98	127.25	98.4	107.6	117.49	182.78	179.94	174.97	113.97	125.89	102.84
ENSMUSG00000002103	Acp2	protein_coding	2	91202885	91214098	1	acid phosphatase 2, lysosomal [Source:MGI Symbol;Acc:MGI:87882]	11.91	8.93	8.33	9.97	12.62	5.6	5.8	10.95	8.43	9.78	7.49	9.24	11.96	13.35
ENSMUSG00000002104	Rapsn	protein_coding	2	91035620	91045729	1	receptor-associated protein of the synapse [Source:MGI Symbol;Acc:MGI:99422]	5.72	4.71	2.42	4.37	4.82	2.21	8.05	3.89	6.67	7.01	6.42	6.11	3.35	4.7
ENSMUSG00000002105	Slc39a13	protein_coding	2	91061791	91070417	-1	solute carrier family 39 (metal ion transporter), member 13 [Source:MGI Symbol;Acc:MGI:1915677]	19.05	28.76	29.55	19.36	18.22	23.08	16.16	12.84	16.59	22.74	20.93	17.01	20.82	18.9
ENSMUSG00000002107	Celf2	protein_coding	2	6539705	7081302	-1	CUGBP, Elav-like family member 2 [Source:MGI Symbol;Acc:MGI:1338822]	15.08	11.38	15.33	10.03	14.2	10.52	12.18	17	7.83	10.14	7.11	13.46	12.82	15.7
ENSMUSG00000002108	Nr1h3	protein_coding	2	91184061	91202834	-1	nuclear receptor subfamily 1, group H, member 3 [Source:MGI Symbol;Acc:MGI:1352462]	10.25	10.7	7.21	10.9	8.99	6.72	8.44	10.86	10.46	7.89	8.87	10.47	6.73	10.36
ENSMUSG00000002109	Ddb2	protein_coding	2	91211572	91236982	-1	damage specific DNA binding protein 2 [Source:MGI Symbol;Acc:MGI:1355314]	6.63	9.25	9.2	7.4	6.76	8.06	4.94	4.14	7.81	7.33	7.79	6.55	5.77	7.54
ENSMUSG00000002111	Sfpi1	protein_coding	2	91082390	91115756	1	SFFV proviral integration 1 [Source:MGI Symbol;Acc:MGI:98282]	32.36	13.76	25.28	36.96	40.31	16.5	14.61	33.24	20.47	31.46	23.26	34.18	49.41	46.42
ENSMUSG00000002129	Sf3a1	protein_coding	11	4160350	4182541	1	splicing factor 3a, subunit 1 [Source:MGI Symbol;Acc:MGI:1914715]	10.82	11.79	12.05	12.3	11.93	12.14	7.59	9.57	11.68	12.13	11.17	11.58	13.24	13.47
ENSMUSG00000002147	Stat6	protein_coding	10	127642986	127660957	1	signal transducer and activator of transcription 6 [Source:MGI Symbol;Acc:MGI:103034]	47.99	35.76	34.53	45.46	49.87	34.8	19.63	25.68	42.61	48.15	49.34	46.59	46.34	55.33
ENSMUSG00000002190	Clgn	protein_coding	8	83389867	83428552	1	calmegin [Source:MGI Symbol;Acc:MGI:107472]	0	0.03	0.07	0.07	0.08	0.05	0	0.11	0.05	0	0.05	0	0.07	0.03
ENSMUSG00000002204	Napsa	protein_coding	7	44572432	44586862	1	napsin A aspartic peptidase [Source:MGI Symbol;Acc:MGI:109365]	13.14	3.38	14.94	18.24	18.9	10.37	3.42	6.43	14.18	9.5	12.36	14.05	11.46	14.55
ENSMUSG00000002205	Vrk3	protein_coding	7	44748413	44777515	1	vaccinia related kinase 3 [Source:MGI Symbol;Acc:MGI:2182465]	10.68	13.44	14.19	9.79	13.6	10.04	9.8	12.86	11.47	15.11	12.48	12.2	10.54	12.68
ENSMUSG00000002210	Smg9	protein_coding	7	24399619	24422778	1	smg-9 homolog, nonsense mediated mRNA decay factor (C. elegans) [Source:MGI Symbol;Acc:MGI:1919247]	10.3	11.62	10.1	6.84	5.62	10.51	7.65	6.89	10.05	12.33	9.85	12.86	11.96	13.28
ENSMUSG00000002221	Paxip1	protein_coding	5	27740667	27791339	-1	PAX interacting (with transcription-activation domain) protein 1 [Source:MGI Symbol;Acc:MGI:1890430]	4.36	4.79	4.86	3.57	4.2	4.28	2.8	2.32	3.98	5.03	4.23	4.55	4.27	4.61
ENSMUSG00000002222	Rmnd5a	protein_coding	6	71388634	71440637	-1	required for meiotic nuclear division 5 homolog A (S. cerevisiae) [Source:MGI Symbol;Acc:MGI:1915727]	53.77	40.65	34.33	40.87	51.6	30.64	23.8	30.47	43.6	38.31	39.01	45.9	40.39	55.1
ENSMUSG00000002227	Mov10	protein_coding	3	104794836	104818563	-1	Moloney leukemia virus 10 [Source:MGI Symbol;Acc:MGI:97054]	2.59	2	2.74	2.09	2.52	1.4	2.36	3	1.8	2.31	1.45	1.95	3.57	2.73
ENSMUSG00000002228	Ppm1j	protein_coding	3	104781056	104786018	1	protein phosphatase 1J [Source:MGI Symbol;Acc:MGI:1919137]	7.39	5.15	1.97	7.4	6.25	2.33	12.13	2.7	10.6	9.52	8.46	6.58	4.21	5.63
ENSMUSG00000002233	Rhoc	protein_coding	3	104789011	104794459	1	ras homolog gene family, member C [Source:MGI Symbol;Acc:MGI:106028]	35.46	57.1	46.91	38.58	41.74	30.97	53.66	50.86	37.78	45.12	41.4	42.76	57.07	43.4
ENSMUSG00000002240	4930432K09Rik	protein_coding	5	87825686	87846386	1	RIKEN cDNA 4930432K09 gene [Source:MGI Symbol;Acc:MGI:1921029]	0	0	0	0	0	0	0	0	0	0	0	0	0	0
ENSMUSG00000002249	Tead3	protein_coding	17	28331671	28350805	-1	TEA domain family member 3 [Source:MGI Symbol;Acc:MGI:109241]	21.12	22.41	19.28	20.04	17.45	25.41	13.43	11.99	22.57	21.93	26.28	18.71	19.42	22.95
ENSMUSG00000002250	Ppard	protein_coding	17	28232754	28301469	1	peroxisome proliferator activator receptor delta [Source:MGI Symbol;Acc:MGI:101884]	14.67	13.49	12.65	11.21	12.91	13.99	9.3	9.25	15.61	17.32	16.88	14.7	12.46	15.31
ENSMUSG00000002257	Def6	protein_coding	17	28207778	28228608	1	differentially expressed in FDCP 6 [Source:MGI Symbol;Acc:MGI:1346328]	13.81	19.53	20.96	13.79	11.52	19.12	8.34	12.48	16.06	19.11	20.01	12.06	13.51	13.27
ENSMUSG00000002265	Peg3	protein_coding	7	6703892	6730421	-1	paternally expressed 3 [Source:MGI Symbol;Acc:MGI:104748]	4.16	4.72	4.72	2.34	4.82	2.28	2.57	1.99	2.04	2.73	2.6	1.86	1.55	7.18
ENSMUSG00000002266	Zim1	protein_coding	7	6675443	6696450	-1	zinc finger, imprinted 1 [Source:MGI Symbol;Acc:MGI:1341879]	0.23	0.18	0.14	0.12	0.47	0.03	0.07	0	0.16	0.24	0.18	0.22	0.14	0.76
ENSMUSG00000002274	Metrn	protein_coding	17	25794571	25797136	-1	meteorin, glial cell differentiation regulator [Source:MGI Symbol;Acc:MGI:1917333]	7.8	9.41	7.51	8.85	6.54	7.38	14.13	12.6	10.46	13.25	11.72	10.7	13.29	7.08
ENSMUSG00000002279	Lmf1	protein_coding	17	25579174	25662826	1	lipase maturation factor 1 [Source:MGI Symbol;Acc:MGI:1923733]	10.55	9.76	8.63	9.19	9.58	9.45	7.56	6.14	10.45	11.05	10.53	9.05	8.98	8.88
ENSMUSG00000002280	Narfl	protein_coding	17	25773776	25783332	1	nuclear prelamin A recognition factor-like [Source:MGI Symbol;Acc:MGI:1914813]	12.33	10.12	8.75	11.03	11.86	10.06	7.84	9.63	13.2	15.13	13.62	11.27	11.09	14.4
ENSMUSG00000002289	Angptl4	protein_coding	17	33773750	33781575	-1	angiopoietin-like 4 [Source:MGI Symbol;Acc:MGI:1888999]	33.02	30.74	27.47	55.16	16.91	4.18	2.68	15.04	14.19	11.91	20.2	7.84	13.25	13.65
ENSMUSG00000002297	Dbf4	protein_coding	5	8396973	8422716	-1	DBF4 homolog (S. cerevisiae) [Source:MGI Symbol;Acc:MGI:1351328]	2.7	3.27	4.81	2.83	2.19	3.58	2.53	4.11	2.53	4.77	3.08	2.61	4.98	3.56
ENSMUSG00000002307	Daxx	protein_coding	17	33909414	33915589	1	Fas death domain-associated protein [Source:MGI Symbol;Acc:MGI:1197015]	17.61	16.05	17.8	20.98	13.97	19.28	15.84	23.85	14.34	19.58	16.81	19.14	34.21	18.87
ENSMUSG00000002308	Cd320	protein_coding	17	33843091	33849774	1	CD320 antigen [Source:MGI Symbol;Acc:MGI:1860083]	16.87	14.72	9.84	13.13	9.92	6.75	3.86	5.67	8.06	8.83	6.41	19.09	23.08	11.8
ENSMUSG00000002319	Ipo4	protein_coding	14	55625400	55637895	-1	importin 4 [Source:MGI Symbol;Acc:MGI:1923001]	27.37	43.88	41.66	33.89	30.98	45.13	49.13	36.93	47.98	48.51	47.8	34.06	56.88	32.61
ENSMUSG00000002320	Tm9sf1	protein_coding	14	55635965	55643806	-1	transmembrane 9 superfamily member 1 [Source:MGI Symbol;Acc:MGI:1921390]	29.67	29.22	30.47	32.46	31.37	26.93	17.23	25.76	28.79	29.3	30.89	31.79	32.71	26.97
ENSMUSG00000002324	Rec8	protein_coding	14	55618037	55625395	1	REC8 homolog (yeast) [Source:MGI Symbol;Acc:MGI:1929645]	0.66	0.13	1.1	0.63	0.33	0.7	1.06	0.72	0.28	0.75	0.81	5.52	5.28	8.67
ENSMUSG00000002325	Irf9	protein_coding	14	55603571	55610030	1	interferon regulatory factor 9 [Source:MGI Symbol;Acc:MGI:107587]	19.44	17.89	17.09	24.38	23.26	15.84	15.28	21.4	19.95	20.27	20.13	20.75	25.95	19.19
ENSMUSG00000002326	Gmpr2	protein_coding	14	55672235	55678750	1	guanosine monophosphate reductase 2 [Source:MGI Symbol;Acc:MGI:1917903]	7.13	8.08	9.82	8.79	8.72	6.61	5.42	6.69	8.26	9.58	8.08	9.16	9.2	9.13
ENSMUSG00000002329	Mdp1	protein_coding	14	55657879	55660508	-1	magnesium-dependent phosphatase 1 [Source:MGI Symbol;Acc:MGI:1915131]	22.91	35.21	34.43	27.86	22.46	36.07	28.63	37.68	25.22	24.49	30.08	21.1	23.82	21.48
ENSMUSG00000002332	Dhrs1	protein_coding	14	55739020	55745690	-1	dehydrogenase/reductase (SDR family) member 1 [Source:MGI Symbol;Acc:MGI:1196314]	53.92	65.95	58.76	56.83	52.9	58.41	43.42	77.36	49.64	57.03	59.63	56.89	67.21	52.55
ENSMUSG00000002341	Ncan	protein_coding	8	70093085	70120873	-1	neurocan [Source:MGI Symbol;Acc:MGI:104694]	0.04	0.05	0.04	0.01	0.02	0.01	0.01	0	0.17	0.05	0.05	0.01	0	0
ENSMUSG00000002342	Tmem161a	protein_coding	8	70172356	70183681	1	transmembrane protein 161A [Source:MGI Symbol;Acc:MGI:2384577]	25.22	23.61	18.09	18.6	19.13	16.56	16.7	11.72	25.85	24.06	24.04	17.39	19.5	19.61
ENSMUSG00000002343	Armc6	protein_coding	8	70220172	70234466	-1	armadillo repeat containing 6 [Source:MGI Symbol;Acc:MGI:1924063]	3.79	6.4	5.42	8.74	8.36	3.64	4.37	4.8	7.35	11.52	9.64	5.81	5.27	4.67
ENSMUSG00000002345	2310045N01Rik	protein_coding	8	70139499	70167488	1	RIKEN cDNA 2310045N01 gene [Source:MGI Symbol;Acc:MGI:1919618]	26.63	27.19	26.35	31.39	30.51	27.33	16.22	21.23	33.37	35.46	33.34	24.19	24.22	25.26
ENSMUSG00000002346	Slc25a42	protein_coding	8	70184340	70212305	-1	solute carrier family 25, member 42 [Source:MGI Symbol;Acc:MGI:1920345]	7.07	7.48	3.5	8.3	8.67	4.5	4.57	3.85	7.58	8.42	9.6	5.38	5.19	7.51
ENSMUSG00000002365	Snx9	protein_coding	17	5841328	5931033	1	sorting nexin 9 [Source:MGI Symbol;Acc:MGI:1913866]	25.96	16.35	16.78	20.44	26.64	8.64	8.86	11.36	16.92	22.97	19.61	21.36	23.26	28.52
ENSMUSG00000002372	Ranbp3	protein_coding	17	56673225	56711769	1	RAN binding protein 3 [Source:MGI Symbol;Acc:MGI:1919060]	21.89	27.76	26.36	21.05	18.91	24.56	20.36	21.65	24.27	28.99	27.86	23.28	26.74	21.28
ENSMUSG00000002379	Ndufa11	protein_coding	17	56717762	56724248	1	NADH dehydrogenase (ubiquinone) 1 alpha subcomplex 11 [Source:MGI Symbol;Acc:MGI:1917125]	25.63	32.97	27.31	30.19	21.2	29.72	39.62	32.27	35.05	35.28	33.52	27.99	29.1	23.12
ENSMUSG00000002384	Bmp8b	protein_coding	4	123105165	123132099	1	bone morphogenetic protein 8b [Source:MGI Symbol;Acc:MGI:107335]	0	0	0.08	0.07	0	0	0	0	0	0	0.03	0.04	0	0
ENSMUSG00000002393	Nr2f6	protein_coding	8	71374123	71381960	-1	nuclear receptor subfamily 2, group F, member 6 [Source:MGI Symbol;Acc:MGI:1352453]	19.69	30.96	30.68	22.78	16.15	35.45	20.51	30.47	28.68	36.18	33.07	23.15	23.63	20.88
ENSMUSG00000002395	Use1	protein_coding	8	71366848	71369732	1	unconventional SNARE in the ER 1 homolog (S. cerevisiae) [Source:MGI Symbol;Acc:MGI:1914273]	133.32	131.63	137.24	111.29	105.95	136.59	142.39	148.85	126.85	158.02	148.32	119.14	109.16	129.43
ENSMUSG00000002396	Ocel1	protein_coding	8	71371298	71379361	1	occludin/ELL domain containing 1 [Source:MGI Symbol;Acc:MGI:1924340]	4.61	5.78	4.63	16.65	11.07	3.6	4.15	4.96	15.32	21.2	16.53	4.43	5.82	5.06
ENSMUSG00000002409	Dyrk1b	protein_coding	7	28179469	28187294	1	dual-specificity tyrosine-(Y)-phosphorylation regulated kinase 1b [Source:MGI Symbol;Acc:MGI:1330302]	16.06	13.42	9.68	13.99	17.94	10.78	14.91	9.93	24.55	23.81	26.23	14.16	9.57	19.11
ENSMUSG00000002413	Braf	protein_coding	6	39603237	39725463	-1	Braf transforming gene [Source:MGI Symbol;Acc:MGI:88190]	4.29	3.74	2.95	3.3	3.38	2.68	1.58	1.74	1.96	2.91	2.41	2.91	2.75	3.34
ENSMUSG00000002416	Ndufb2	protein_coding	6	39592574	39603382	1	NADH dehydrogenase (ubiquinone) 1 beta subcomplex, 2 [Source:MGI Symbol;Acc:MGI:1915448]	120.82	135.53	90.13	137.62	90.39	67.28	118.81	73.02	203.55	168.78	175.58	144.68	125.75	111.14
ENSMUSG00000002428	Hltf	protein_coding	3	20057811	20118490	1	helicase-like transcription factor [Source:MGI Symbol;Acc:MGI:1196437]	7.78	9.34	10.19	7.16	6.73	8.42	5.45	7.07	5.81	6.05	6.08	7.61	7.91	8.06
ENSMUSG00000002455	Prpf6	protein_coding	2	181591868	181655660	1	PRP6 pre-mRNA splicing factor 6 homolog (yeast) [Source:MGI Symbol;Acc:MGI:1922946]	16.55	14.77	12.49	14.44	17.58	9.15	7.34	9.03	14.47	15.71	15.67	14.71	15.03	17.79
ENSMUSG00000002458	Rgs19	protein_coding	2	181688419	181693977	-1	regulator of G-protein signaling 19 [Source:MGI Symbol;Acc:MGI:1915153]	15.14	13.71	22.73	31.97	22.47	18.58	24.15	24.21	23.03	24.39	17.48	31.23	42.26	25.97
ENSMUSG00000002459	Rgs20	protein_coding	1	4909576	5070285	-1	regulator of G-protein signaling 20 [Source:MGI Symbol;Acc:MGI:1929866]	7.04	3.13	2.75	4.23	4.69	4.56	2.81	3.46	3.52	4.23	6.04	4.37	4.02	3.32
ENSMUSG00000002475	Abhd3	protein_coding	18	10644411	10706771	-1	abhydrolase domain containing 3 [Source:MGI Symbol;Acc:MGI:2147183]	9.7	2.82	3.16	5.81	4.87	4.18	1.97	4.38	8	5.3	7.33	6.41	5.44	4.09
ENSMUSG00000002477	Snrpd1	protein_coding	18	10617796	10628230	1	small nuclear ribonucleoprotein D1 [Source:MGI Symbol;Acc:MGI:98344]	35.14	53.83	66.14	48.72	32.18	49.78	36.71	58.41	42.68	51.3	43.14	48.28	60.33	29.68
ENSMUSG00000002486	Tchp	protein_coding	5	114707760	114722327	1	trichoplein, keratin filament binding [Source:MGI Symbol;Acc:MGI:1925082]	3.73	3.19	3.9	3.82	3.92	4.26	3.59	2.38	5.2	6.41	6.2	3.93	3.05	4.36
ENSMUSG00000002489	Tiam1	protein_coding	16	89787111	89980080	-1	T cell lymphoma invasion and metastasis 1 [Source:MGI Symbol;Acc:MGI:103306]	44.5	35.28	36.06	31.47	42.79	39.7	18.8	24.97	34.58	38.34	40.12	35.39	31.02	42.01
ENSMUSG00000002496	Tsc2	protein_coding	17	24595937	24632629	-1	tuberous sclerosis 2 [Source:MGI Symbol;Acc:MGI:102548]	10.36	8.26	6.87	7.89	10.13	7.02	5.06	4.16	8.82	10.05	9.69	10.25	8.6	13.71
ENSMUSG00000002500	Rpl3l	protein_coding	17	24727829	24736149	1	ribosomal protein L3-like [Source:MGI Symbol;Acc:MGI:1913461]	96.85	67.17	18.28	91.09	90.53	21.98	144.84	52.26	109.05	78.15	94.24	88.26	61.39	82.37
ENSMUSG00000002504	Slc9a3r2	protein_coding	17	24639282	24650305	-1	solute carrier family 9 (sodium/hydrogen exchanger), member 3 regulator 2 [Source:MGI Symbol;Acc:MGI:1890662]	17.45	23.13	15.9	10.26	11.7	6.88	7.83	11.08	14.13	25.11	19.6	13.03	14.55	13.28
ENSMUSG00000002524	Puf60	protein_coding	15	76070184	76080946	-1	poly-U binding splicing factor 60 [Source:MGI Symbol;Acc:MGI:1915209]	49.6	65.74	65.04	53.29	45.04	51.32	37.01	44.19	57.68	59.53	58.29	53.4	61.64	47.37
ENSMUSG00000002546	Golga2	protein_coding	2	32287384	32307921	1	golgi autoantigen, golgin subfamily a, 2 [Source:MGI Symbol;Acc:MGI:2139395]	32.62	25.03	22.8	24.57	30.37	25.22	17.74	17.7	27.3	29.3	30.56	23.54	25.37	29.08
ENSMUSG00000002550	Uck1	protein_coding	2	32255002	32260159	-1	uridine-cytidine kinase 1 [Source:MGI Symbol;Acc:MGI:98904]	34.47	25.04	20.01	26.13	23.87	19.83	13.98	12.57	27.97	31.3	28.83	30.2	32.52	36.58
ENSMUSG00000002565	Scin	protein_coding	12	40059769	40134228	-1	scinderin [Source:MGI Symbol;Acc:MGI:1306794]	21.24	23.98	26.1	25.24	22.04	18.12	9.74	15.02	18.31	19.58	20.44	21.18	18.48	18.92
ENSMUSG00000002578	Ikzf4	protein_coding	10	128630843	128645991	-1	IKAROS family zinc finger 4 [Source:MGI Symbol;Acc:MGI:1343139]	0.41	0.73	0.37	0.35	0.19	0.39	0.36	0.48	0.22	0.43	0.21	0.56	0.33	0.48
ENSMUSG00000002580	Mien1	protein_coding	11	98437708	98438991	-1	migration and invasion enhancer 1 [Source:MGI Symbol;Acc:MGI:1913678]	61.25	93.83	86.33	83.6	57.83	69.56	62.85	85.65	96.06	97.27	93.21	74.8	73.42	50.86
ENSMUSG00000002588	Pon1	protein_coding	6	5168090	5193946	-1	paraoxonase 1 [Source:MGI Symbol;Acc:MGI:103295]	2.45	0.21	0.33	13.01	13.16	4.43	0.78	13.74	4.21	2.64	3.01	10.6	2.81	17.78
ENSMUSG00000002602	Axl	protein_coding	7	25757273	25788705	-1	AXL receptor tyrosine kinase [Source:MGI Symbol;Acc:MGI:1347244]	77.03	53.23	53.79	58.13	106.17	33.62	33.06	31.41	46.65	77.91	55.5	67.21	70.4	69.53
ENSMUSG00000002603	Tgfb1	protein_coding	7	25687002	25705077	1	transforming growth factor, beta 1 [Source:MGI Symbol;Acc:MGI:98725]	15.9	14.07	17.71	18.16	16.71	9.38	8.6	13.65	15.04	17.62	17.05	21.13	22.35	21.56
ENSMUSG00000002608	Ccdc97	protein_coding	7	25711106	25719088	-1	coiled-coil domain containing 97 [Source:MGI Symbol;Acc:MGI:1196455]	16.17	16.86	14.94	13.44	14.71	12.56	11.06	10.6	15.79	18.61	18.23	16.67	17.35	19.95
ENSMUSG00000002617	Zfp40	protein_coding	17	23173869	23193252	-1	zinc finger protein 40 [Source:MGI Symbol;Acc:MGI:99185]	2.14	1.89	1.81	1.61	1.96	1.69	2.68	0.81	1.48	1.5	1	2.28	2.45	2.51
ENSMUSG00000002625	Akap8l	protein_coding	17	32321425	32350581	-1	A kinase (PRKA) anchor protein 8-like [Source:MGI Symbol;Acc:MGI:1860606]	13.28	15.25	11.6	13.92	12.11	14.54	10.01	9.48	14.66	17.62	17.35	11.4	9.34	16.53
ENSMUSG00000002633	Shh	protein_coding	5	28456815	28467101	-1	sonic hedgehog [Source:MGI Symbol;Acc:MGI:98297]	0	0.19	0.11	0	0	0.04	0.08	0.16	0.1	1.21	0.55	0.08	0.04	0.04
ENSMUSG00000002635	Pdcd2l	protein_coding	7	34184499	34196661	-1	programmed cell death 2-like [Source:MGI Symbol;Acc:MGI:1915329]	14.97	9.48	9.16	14.95	12	6.89	6.09	7.54	17.34	19.45	18.41	17.13	15.1	8.74
ENSMUSG00000002658	Gtf2f1	protein_coding	17	57003405	57011288	-1	general transcription factor IIF, polypeptide 1 [Source:MGI Symbol;Acc:MGI:1923848]	19.71	23.18	20.03	26.45	21.49	23.22	16.63	17.67	23.9	27.95	28.64	24.95	28.05	20.81
ENSMUSG00000002660	Clpp	protein_coding	17	56990264	56996371	1	ClpP caseinolytic peptidase, ATP-dependent, proteolytic subunit [Source:MGI Symbol;Acc:MGI:1858213]	20.02	24.99	23.05	19.6	13.94	18.83	21.2	18.46	21	27.73	21.32	20.33	21.39	15.93
ENSMUSG00000002661	Alkbh7	protein_coding	17	56997339	56999322	1	alkB, alkylation repair homolog 7 (E. coli) [Source:MGI Symbol;Acc:MGI:1913650]	11.64	17.31	10.81	10.79	9.43	13.01	14.15	17.1	12.11	13.84	18.34	10.87	10.84	9.79
ENSMUSG00000002664	Pspn	protein_coding	17	56999457	57000018	-1	persephin [Source:MGI Symbol;Acc:MGI:1201684]	0	0	0.25	0	0.13	0	0	0	0	0	0	0	0	0
ENSMUSG00000002668	Dennd1c	protein_coding	17	57066056	57078510	-1	DENN/MADD domain containing 1C [Source:MGI Symbol;Acc:MGI:1918035]	2.13	1.93	2.68	2.3	3.05	2.42	2.45	3.07	2.43	4.04	2.63	2.75	2.97	4.19
ENSMUSG00000002679	Med6	protein_coding	12	81573557	81595008	-1	mediator of RNA polymerase II transcription, subunit 6 homolog (yeast) [Source:MGI Symbol;Acc:MGI:1917042]	21.18	26.06	27.71	23.59	15.92	20.72	18.6	21.12	20.01	22.14	19.12	20.57	26.51	14.7
ENSMUSG00000002688	Prkd1	protein_coding	12	50341231	50649223	-1	protein kinase D1 [Source:MGI Symbol;Acc:MGI:99879]	2.13	1.98	1.94	0.95	0.85	0.89	0.63	0.91	1.54	1.19	1.28	1.09	0.93	1.88
ENSMUSG00000002699	Lcp2	protein_coding	11	34046920	34092295	1	lymphocyte cytosolic protein 2 [Source:MGI Symbol;Acc:MGI:1321402]	4.71	2.54	6.74	7.91	6.75	4.38	4.51	8.14	4.39	5.76	4.2	8.37	14.47	12.63
ENSMUSG00000002718	Cse1l	protein_coding	2	166906040	166946389	1	chromosome segregation 1-like (S. cerevisiae) [Source:MGI Symbol;Acc:MGI:1339951]	20.53	19.31	16.96	21.99	23.02	13.87	12.6	13.36	22.91	20.25	18.69	31.4	24.1	21.49
ENSMUSG00000002728	Naa20	protein_coding	2	145902099	145916425	1	N(alpha)-acetyltransferase 20, NatB catalytic subunit [Source:MGI Symbol;Acc:MGI:1915127]	34.83	38.7	34.35	40.15	31.93	29.24	27.22	29.41	37.46	35.97	41.03	47.46	52.6	39.03
ENSMUSG00000002731	Prkra	protein_coding	2	76629898	76648015	-1	protein kinase, interferon inducible double stranded RNA dependent activator [Source:MGI Symbol;Acc:MGI:1344375]	13.12	16.72	21.57	13.16	15.63	19.99	14.92	24.79	13.85	14.75	15.77	11.51	12.85	16.76
ENSMUSG00000002732	Fkbp7	protein_coding	2	76663044	76673116	-1	FK506 binding protein 7 [Source:MGI Symbol;Acc:MGI:1336879]	23.87	16.8	14.93	29.98	30.34	12.37	19.96	19.06	17.03	21.85	12.67	35.06	26.77	22.31
ENSMUSG00000002733	Plekha3	protein_coding	2	76675281	76696828	1	pleckstrin homology domain-containing, family A (phosphoinositide binding specific) member 3 [Source:MGI Symbol;Acc:MGI:1932515]	10.45	10.21	10.69	9.3	7.23	6.65	5.11	7.2	5.91	7.02	5.33	10.11	11.99	8.33
ENSMUSG00000002741	Ykt6	protein_coding	11	5955693	5967780	1	YKT6 homolog (S. Cerevisiae) [Source:MGI Symbol;Acc:MGI:1927550]	54.88	54.97	45.41	53.57	47.83	46.32	29.77	36.35	51.01	55.01	51.51	61.72	60.22	49.77
ENSMUSG00000002748	Baz1b	protein_coding	5	135187264	135246129	1	bromodomain adjacent to zinc finger domain, 1B [Source:MGI Symbol;Acc:MGI:1353499]	15.6	16.44	16.92	14.38	15.75	14.07	10.85	12.19	16.56	18.18	14.69	14.12	16.43	15.74
ENSMUSG00000002763	Pex6	protein_coding	17	46711463	46725541	1	peroxisomal biogenesis factor 6 [Source:MGI Symbol;Acc:MGI:2385054]	14.22	22.2	25.75	15.6	12.79	17.4	9.9	12.56	17.78	18.87	16.87	13.72	13.35	15.22
ENSMUSG00000002767	Mrpl2	protein_coding	17	46646229	46650139	1	mitochondrial ribosomal protein L2 [Source:MGI Symbol;Acc:MGI:1351622]	44.52	58.98	54.42	40.12	34.56	47.43	84.4	79.42	42.4	53.01	47.04	47.56	54.59	36.37
ENSMUSG00000002768	Mea1	protein_coding	17	46681137	46683105	1	male enhanced antigen 1 [Source:MGI Symbol;Acc:MGI:96957]	55.04	66.85	57.64	48.18	41.98	39	56.19	52.28	68.08	78.81	69.72	68.86	73.17	52.55
ENSMUSG00000002769	Gnmt	protein_coding	17	46725664	46729168	-1	glycine N-methyltransferase [Source:MGI Symbol;Acc:MGI:1202304]	1.3	1.94	1.39	1.37	0.54	1.11	0.8	0.33	0.48	3.51	1.1	1.33	1.48	0.54
ENSMUSG00000002771	Grin2d	protein_coding	7	45831883	45870928	-1	glutamate receptor, ionotropic, NMDA2D (epsilon 4) [Source:MGI Symbol;Acc:MGI:95823]	0.54	0.55	0.69	0.85	0.64	0.45	0.43	0.23	0.63	0.7	0.49	0.5	0.33	0.49
ENSMUSG00000002778	Kdelr1	protein_coding	7	45872772	45883731	1	KDEL (Lys-Asp-Glu-Leu) endoplasmic reticulum protein retention receptor 1 [Source:MGI Symbol;Acc:MGI:1915387]	110.08	109.28	116.89	97.38	122.73	107.89	63.49	113.48	94.05	114.73	101.13	110.7	111.54	130.2
ENSMUSG00000002781	Tmem143	protein_coding	7	45896941	45917413	1	transmembrane protein 143 [Source:MGI Symbol;Acc:MGI:1917459]	12.29	12.05	8.06	17.41	16.36	6.34	10.25	6.43	20.72	14.16	14.47	14.09	11.41	13.84
ENSMUSG00000002791	Pdxk-ps	pseudogene	17	32076083	32100286	-1	pyridoxal (pyridoxine, vitamin B6) kinase, pseudogene [Source:MGI Symbol;Acc:MGI:1933201]	0	0	0	0	0	0	0	0	0	0	0	0	0	0
ENSMUSG00000002797	Ggct	protein_coding	6	54982580	54992950	-1	gamma-glutamyl cyclotransferase [Source:MGI Symbol;Acc:MGI:95700]	49.41	59.95	41.54	53.6	44	86.79	45.29	90.91	95.54	71.82	113.73	43.74	65.89	47.02
ENSMUSG00000002799	Jag2	protein_coding	12	112908590	112929495	-1	jagged 2 [Source:MGI Symbol;Acc:MGI:1098270]	25.59	32.81	36.91	22.73	21.2	27.47	12.21	9.35	30.97	32.85	31.14	24.63	20.51	20.57
ENSMUSG00000002803	Btbd6	protein_coding	12	112976482	112978930	1	BTB (POZ) domain containing 6 [Source:MGI Symbol;Acc:MGI:3026623]	12.3	13.37	11.97	11.08	10.03	11.87	9.47	8.41	9.25	10.22	10.58	10.65	12.05	11.68
ENSMUSG00000002804	Nudt14	protein_coding	12	112934733	112942118	-1	nudix (nucleoside diphosphate linked moiety X)-type motif 14 [Source:MGI Symbol;Acc:MGI:1913424]	18.11	24.35	27.86	20.15	15.41	21.17	13.73	13.92	18.21	23.67	18.75	17.36	19.13	14.76
ENSMUSG00000002808	Epdr1	protein_coding	13	19591709	19619830	-1	ependymin related protein 1 (zebrafish) [Source:MGI Symbol;Acc:MGI:2145369]	15.94	12.62	6.86	18.48	25.82	4.35	16.02	9.04	18.36	18.29	17.01	20.61	17.99	18.99
ENSMUSG00000002812	Flii	protein_coding	11	60714123	60727263	-1	flightless I homolog (Drosophila) [Source:MGI Symbol;Acc:MGI:1342286]	29.86	71.51	58.93	37.11	32.49	62.66	58.69	49.61	37.5	44.82	42.22	34.77	58.01	43.33
ENSMUSG00000002814	Top3a	protein_coding	11	60740058	60777365	-1	topoisomerase (DNA) III alpha [Source:MGI Symbol;Acc:MGI:1197527]	3.16	2.95	3.08	1.98	2.66	1.91	0.91	1.6	2.3	2.8	2.76	2.25	2.62	2.91
ENSMUSG00000002820	Atg4d	protein_coding	9	21265299	21274368	1	autophagy related 4D, cysteine peptidase [Source:MGI Symbol;Acc:MGI:2444308]	14.48	18.11	11.27	14.58	13.61	11.84	10.9	10.88	16.72	17.61	18.66	14.68	14.58	14.58
ENSMUSG00000002825	Qtrt1	protein_coding	9	21411837	21420277	1	queuine tRNA-ribosyltransferase 1 [Source:MGI Symbol;Acc:MGI:1931441]	5.19	7.73	7	6.2	4.53	4.48	3.62	4.17	4.31	5.12	3.9	7.15	6.73	4.16
ENSMUSG00000002831	Plin4	protein_coding	17	56100591	56109802	-1	perilipin 4 [Source:MGI Symbol;Acc:MGI:1929709]	56.41	14.4	5.95	44.68	42.37	9.76	12.55	7.85	43.31	24.77	37.12	36.95	18.68	28.11
ENSMUSG00000002833	Hdgfrp2	protein_coding	17	56079657	56100596	1	hepatoma-derived growth factor, related protein 2 [Source:MGI Symbol;Acc:MGI:1194492]	10.91	14.45	12.7	13.81	10.32	12.75	10.31	7.19	14.05	17.96	15.35	10.56	12.43	11.97
ENSMUSG00000002835	Chaf1a	protein_coding	17	56040416	56068026	1	chromatin assembly factor 1, subunit A (p150) [Source:MGI Symbol;Acc:MGI:1351331]	3.02	2.57	4.57	2.57	2.49	3.93	2.91	3.62	3.78	4.07	2.63	3.39	5.2	2.21
ENSMUSG00000002844	Adprh	protein_coding	16	38445399	38452689	-1	ADP-ribosylarginine hydrolase [Source:MGI Symbol;Acc:MGI:1098234]	30.29	35.03	29.43	32.19	30.6	21.29	20.97	29.62	31.26	33.21	29.02	36.04	45.56	34.79
ENSMUSG00000002845	Tmem39a	protein_coding	16	38558698	38592162	1	transmembrane protein 39a [Source:MGI Symbol;Acc:MGI:1915096]	24.84	21.21	27.42	24.43	17.18	18.63	16.82	12.46	19.87	24.34	21.31	22.87	19.96	23.18
ENSMUSG00000002846	Timmdc1	protein_coding	16	38498347	38522663	-1	translocase of inner mitochondrial membrane domain containing 1 [Source:MGI Symbol;Acc:MGI:1922139]	11.82	14.66	9.11	12.56	10.64	9.46	8.44	7.24	14.53	14	14.59	15.53	12.52	12.99
ENSMUSG00000002847	Pla1a	protein_coding	16	38396119	38433145	-1	phospholipase A1 member A [Source:MGI Symbol;Acc:MGI:1934677]	17.82	18.89	8.02	44.4	81.4	5.2	11.79	28.53	16.8	39.62	27.65	24.85	25.41	20.8
ENSMUSG00000002870	Mcm2	protein_coding	6	88883475	88898780	-1	minichromosome maintenance deficient 2 mitotin (S. cerevisiae) [Source:MGI Symbol;Acc:MGI:105380]	4.3	6.36	8.01	4.87	4.31	4.95	4.39	4.7	8.81	10.1	7.16	8.06	11.28	4.81
ENSMUSG00000002871	Tpra1	protein_coding	6	88902251	88912238	1	transmembrane protein, adipocyte asscociated 1 [Source:MGI Symbol;Acc:MGI:1345190]	29.84	43.8	36.24	31.7	26.84	46.19	27.49	39.51	30.51	32.61	34.39	34.95	35.7	41.76
ENSMUSG00000002881	Nab1	protein_coding	1	52457294	52500679	-1	Ngfi-A binding protein 1 [Source:MGI Symbol;Acc:MGI:107564]	23.77	21.84	26.53	19.34	25.8	18.22	11.33	15.67	18.26	22.49	20	22.14	19.63	20.8
ENSMUSG00000002885	Cd97	protein_coding	8	83723251	83741326	-1	CD97 antigen [Source:MGI Symbol;Acc:MGI:1347095]	19.98	17.01	14.01	12.75	12.34	7.29	8.42	12.29	16.94	14.99	13.51	19.44	22.32	27.47
ENSMUSG00000002897	Il17ra	protein_coding	6	120463197	120483727	1	interleukin 17 receptor A [Source:MGI Symbol;Acc:MGI:107399]	7.88	9.79	9.03	13.35	8.58	8.32	5.99	6.21	7.67	8.72	8.02	13.59	15.52	9.17
ENSMUSG00000002900	Lamb1	protein_coding	12	31265234	31329644	1	laminin B1 [Source:MGI Symbol;Acc:MGI:96743]	13.98	11.26	12.35	13.5	23.73	5.74	5.52	10.18	8.57	20.58	11.5	8.18	8.91	16.06
ENSMUSG00000002908	Kcnn1	protein_coding	8	70842049	70857008	-1	potassium intermediate/small conductance calcium-activated channel, subfamily N, member 1 [Source:MGI Symbol;Acc:MGI:1933993]	2.06	1.65	1.1	1.82	1.75	0.88	1.55	0.98	2.15	2.43	1.9	1.89	1.43	1.83
ENSMUSG00000002910	Arrdc2	protein_coding	8	70835155	70839720	-1	arrestin domain containing 2 [Source:MGI Symbol;Acc:MGI:1918057]	8.93	8.54	6.87	7.12	6.41	8.6	5.99	5.3	7.11	10.07	10.82	7.6	7.45	7.42
ENSMUSG00000002930	Ppp1r17	protein_coding	6	56017515	56032688	1	protein phosphatase 1, regulatory subunit 17 [Source:MGI Symbol;Acc:MGI:1333876]	0	0	0	0	0	0	0	0	0	0	0	0	0	0
ENSMUSG00000002944	Cd36	protein_coding	5	17781690	17888959	-1	CD36 antigen [Source:MGI Symbol;Acc:MGI:107899]	162.24	98.14	33.96	118.74	104.98	19.34	22.29	24.47	66.46	31.43	45.66	68.6	54	70.45
ENSMUSG00000002948	Map2k7	protein_coding	8	4238740	4251423	1	mitogen-activated protein kinase kinase 7 [Source:MGI Symbol;Acc:MGI:1346871]	27.06	28.8	31.03	18.17	19.79	30.84	20.97	20.68	21.47	22.88	23.36	24.43	21.43	25.42
ENSMUSG00000002949	Timm44	protein_coding	8	4259731	4275913	-1	translocase of inner mitochondrial membrane 44 [Source:MGI Symbol;Acc:MGI:1343262]	31.85	35.95	27.65	31.16	27.05	28.53	26.82	25.81	37.07	34.11	32.23	30.66	32.65	28.88
ENSMUSG00000002957	Ap2a2	protein_coding	7	141562180	141633011	1	adaptor protein complex AP-2, alpha 2 subunit [Source:MGI Symbol;Acc:MGI:101920]	25	24.41	21.19	30.04	36.15	16.27	21.54	31.02	21.44	27.2	19.92	29.74	37.76	32.67
ENSMUSG00000002963	Pnkp	protein_coding	7	44857139	44862925	1	polynucleotide kinase 3'- phosphatase [Source:MGI Symbol;Acc:MGI:1891698]	16.96	23.85	17.08	14.77	13.62	16.01	13.75	12.11	15.62	19.65	19.61	17.56	18.44	15.76
ENSMUSG00000002968	Med25	protein_coding	7	44879391	44892397	-1	mediator of RNA polymerase II transcription, subunit 25 homolog (yeast) [Source:MGI Symbol;Acc:MGI:1922863]	18.34	17.64	13.76	17.59	15.02	15.06	10.64	9.12	21.09	24.93	26.58	18.72	18.47	21
ENSMUSG00000002980	Bcam	protein_coding	7	19756131	19771016	-1	basal cell adhesion molecule [Source:MGI Symbol;Acc:MGI:1929940]	81.16	164.35	179.26	59.74	53.49	74.79	33.89	42.58	94.18	110.46	112.6	94.77	92.74	78.67
ENSMUSG00000002981	Clptm1	protein_coding	7	19631581	19665030	-1	cleft lip and palate associated transmembrane protein 1 [Source:MGI Symbol;Acc:MGI:1927155]	25.38	22.84	19.16	21.56	22.45	17.21	12.01	15.71	26.07	25.42	27.85	25.06	26	25.45
ENSMUSG00000002983	Relb	protein_coding	7	19606217	19629438	-1	avian reticuloendotheliosis viral (v-rel) oncogene related B [Source:MGI Symbol;Acc:MGI:103289]	12.09	16.59	20.66	11.4	12.08	9.77	6.32	8.26	12.46	12.63	14.53	11.23	10.71	10.72
ENSMUSG00000002984	Tomm40	protein_coding	7	19701313	19715438	-1	translocase of outer mitochondrial membrane 40 homolog (yeast) [Source:MGI Symbol;Acc:MGI:1858259]	28.18	35.53	27.83	30.72	22.19	26.86	20.44	18.44	33.04	36.88	35.41	31.5	31.3	20.43
ENSMUSG00000002985	Apoe	protein_coding	7	19696109	19699166	-1	apolipoprotein E [Source:MGI Symbol;Acc:MGI:88057]	2847.43	2692.84	3295.34	3291.7	3257.21	2677.67	967.49	2502.34	2670.86	3905.88	3028.71	2384.32	1719.14	2996.8
ENSMUSG00000002992	Apoc2	protein_coding	7	19671579	19681423	-1	apolipoprotein C-II [Source:MGI Symbol;Acc:MGI:88054]	0.42	0.83	0.6	0.16	0.12	0	0	0.43	1.84	1.63	1.04	2.29	2.75	2.8
ENSMUSG00000002996	Hbp1	protein_coding	12	31926254	31950535	-1	high mobility group box transcription factor 1 [Source:MGI Symbol;Acc:MGI:894659]	50.72	36.25	30.22	42.33	53.85	23.57	15.78	28.41	40.46	42.11	42.67	38.71	29.64	49.49
ENSMUSG00000002997	Prkar2b	protein_coding	12	31958476	32061296	-1	protein kinase, cAMP dependent regulatory, type II beta [Source:MGI Symbol;Acc:MGI:97760]	20.51	6.86	10.41	14.59	16.46	6.52	3.01	9.06	13.39	11.8	12.25	12.45	7.05	16.9
ENSMUSG00000003031	Cdkn1b	protein_coding	6	134920401	134925513	1	cyclin-dependent kinase inhibitor 1B [Source:MGI Symbol;Acc:MGI:104565]	32.79	44.33	43.92	28.59	23.49	28.92	18.43	34.79	17.63	22.89	20.15	26.83	23.12	33.78
ENSMUSG00000003032	Klf4	protein_coding	4	55527143	55532466	-1	Kruppel-like factor 4 (gut) [Source:MGI Symbol;Acc:MGI:1342287]	134.87	104.58	102.9	119.56	117.86	137.34	71.52	103.63	134.47	148.65	138.77	136.47	145.28	128.16
ENSMUSG00000003033	Ap1m1	protein_coding	8	72240018	72257385	1	adaptor-related protein complex AP-1, mu subunit 1 [Source:MGI Symbol;Acc:MGI:102776]	24.6	21.84	19.65	25.77	25.25	13.55	13.09	13.29	19.79	22.88	19.64	23.02	24.37	24.24
ENSMUSG00000003037	Rab8a	protein_coding	8	72161200	72183904	1	RAB8A, member RAS oncogene family [Source:MGI Symbol;Acc:MGI:96960]	24.79	16.53	15.25	25.37	26.29	13.65	10.19	16.01	28.99	34.6	24.47	23.2	18.73	19.89
ENSMUSG00000003038	Hmgn2	protein_coding	4	133964738	133968650	-1	high mobility group nucleosomal binding domain 2 [Source:MGI Symbol;Acc:MGI:96136]	68.08	77.91	95.36	19.44	26.94	88.3	85.61	108.98	15.99	23.66	18.31	133.3	169.38	101.23
ENSMUSG00000003039	Fam32a	protein_coding	8	72219730	72223764	1	family with sequence similarity 32, member A [Source:MGI Symbol;Acc:MGI:1915172]	47.14	42.82	43.98	50.5	45.18	30.84	19.74	35.41	45.8	52.25	48.47	35.81	37.44	43.41
ENSMUSG00000003051	Elf3	protein_coding	1	135253574	135258472	-1	E74-like factor 3 [Source:MGI Symbol;Acc:MGI:1101781]	0.57	0.41	0.44	0.78	0.3	0.68	0.95	0.37	0.53	0.29	0.6	0.41	0.78	0.37
ENSMUSG00000003053	Cyp2c29	protein_coding	19	39269405	39330713	1	cytochrome P450, family 2, subfamily c, polypeptide 29 [Source:MGI Symbol;Acc:MGI:103238]	0	0	0	0	0	0	0	0	0	0	0	0	0	0
ENSMUSG00000003062	Stard3nl	protein_coding	13	19357677	19395752	-1	STARD3 N-terminal like [Source:MGI Symbol;Acc:MGI:1923455]	13.46	12.97	14.12	13.86	14.18	11.16	7.21	17.62	12.88	18.77	12.27	16.22	21.81	16.28
ENSMUSG00000003068	Stk11	protein_coding	10	80115803	80130682	1	serine/threonine kinase 11 [Source:MGI Symbol;Acc:MGI:1341870]	68.84	76.61	71.4	79.34	77.23	99.98	72.9	70.5	93.67	85.32	94.14	61.28	72.27	63.74
ENSMUSG00000003070	Efna2	protein_coding	10	80179482	80190010	1	ephrin A2 [Source:MGI Symbol;Acc:MGI:102707]	1.27	2.82	3.79	1.18	1.63	1.52	0.94	0.9	2	2.4	2.51	1.4	1.32	1.4
ENSMUSG00000003072	Atp5d	protein_coding	10	80138632	80145818	1	ATP synthase, H+ transporting, mitochondrial F1 complex, delta subunit [Source:MGI Symbol;Acc:MGI:1913293]	234.16	264.67	192.08	246.71	177.51	163.55	227.48	168.64	307.95	315.94	320.97	256.91	246.24	229.24
ENSMUSG00000003099	Ppp5c	protein_coding	7	17004640	17027924	-1	protein phosphatase 5, catalytic subunit [Source:MGI Symbol;Acc:MGI:102666]	38.49	41.06	37.99	53.1	43.58	28.15	19.51	26.06	39.46	45.87	37.18	38.81	41.41	32.33
ENSMUSG00000003119	Cdk12	protein_coding	11	98203059	98278504	1	cyclin-dependent kinase 12 [Source:MGI Symbol;Acc:MGI:1098802]	9.6	7.03	6.73	7.07	10.04	5.19	2.89	3.5	6.76	8.38	6.59	7.72	6.56	7.38
ENSMUSG00000003123	Lipe	protein_coding	7	25379527	25398710	-1	lipase, hormone sensitive [Source:MGI Symbol;Acc:MGI:96790]	56.52	14.22	10.87	49.9	49.47	16.18	7.26	21.2	52.94	20.19	37.92	36.72	20.07	49.04
ENSMUSG00000003131	Pafah1b2	protein_coding	9	45965311	45984871	-1	platelet-activating factor acetylhydrolase, isoform 1b, subunit 2 [Source:MGI Symbol;Acc:MGI:108415]	20.71	24.57	23.91	17.29	14.66	17.93	12.22	16.5	12.95	15.91	13.65	21.55	25.33	18.81
ENSMUSG00000003134	Tbc1d8	protein_coding	1	39371499	39478747	-1	TBC1 domain family, member 8 [Source:MGI Symbol;Acc:MGI:1927225]	6.83	7.84	6.52	6.26	7.24	6.97	3.94	4.48	6.89	8.2	7.05	5.33	4.77	6.25
ENSMUSG00000003135	D1Bwg0212e	protein_coding	1	39534992	39546881	1	DNA segment, Chr 1, Brigham & Women's Genetics 0212 expressed [Source:MGI Symbol;Acc:MGI:106580]	10.77	9.6	9.21	9.76	10.04	7.59	6.69	6.98	9.88	10.12	9.2	11.63	11.17	11.43
ENSMUSG00000003153	Slc2a3	protein_coding	6	122727809	122801640	-1	solute carrier family 2 (facilitated glucose transporter), member 3 [Source:MGI Symbol;Acc:MGI:95757]	1.41	0.88	1.74	1.58	1.56	1.31	0.34	0.63	1.07	0.92	1.27	0.94	1.05	1.16
ENSMUSG00000003154	Foxj2	protein_coding	6	122819914	122845366	1	forkhead box J2 [Source:MGI Symbol;Acc:MGI:1926805]	11.96	12.81	13.47	10.36	10.94	12.71	7.8	8.09	9.73	10.8	10.9	9.97	9.84	12.52
ENSMUSG00000003161	Sri	protein_coding	5	8046078	8069379	1	sorcin [Source:MGI Symbol;Acc:MGI:98419]	79.96	81.24	78.79	86.47	95.12	75.08	63.77	98.04	73.09	94.08	73.48	76.71	85.27	84.12
ENSMUSG00000003166	Dgcr2	protein_coding	16	17839482	17894145	-1	DiGeorge syndrome critical region gene 2 [Source:MGI Symbol;Acc:MGI:892866]	28.01	27.37	25.08	22.28	25.38	23.56	12.63	18.12	24.1	26.28	24.12	25.46	23.85	25.8
ENSMUSG00000003178	Mical3	protein_coding	6	121007241	121081609	-1	microtubule associated monoxygenase, calponin and LIM domain containing 3 [Source:MGI Symbol;Acc:MGI:2442733]	4.25	2.99	1.88	1.94	3.6	0.89	0.86	0.26	1.25	3.74	2.15	1.26	0.89	3.23
ENSMUSG00000003184	Irf3	protein_coding	7	44997648	45002848	1	interferon regulatory factor 3 [Source:MGI Symbol;Acc:MGI:1859179]	33.12	54.64	52.08	37.21	24.65	77.26	31.6	28.75	57.1	59.4	58.35	40.4	37.88	43.19
ENSMUSG00000003190	Bcl2l12	protein_coding	7	44991222	44998712	-1	BCL2-like 12 (proline rich) [Source:MGI Symbol;Acc:MGI:1922986]	8.59	10.26	12.81	10.13	8.38	18.21	9.45	10.41	12.05	16.1	14.83	8.71	9.48	7.67
ENSMUSG00000003198	Zfp959	protein_coding	17	55892184	55898584	1	zinc finger protein 959 [Source:MGI Symbol;Acc:MGI:2385058]	3.88	3.96	2.98	3.04	4.49	3.88	1.57	2.42	3.02	2.85	2.35	4.1	3.63	3.31
ENSMUSG00000003199	Mpnd	protein_coding	17	56005711	56016790	1	MPN domain containing [Source:MGI Symbol;Acc:MGI:1915297]	42.33	45.54	46.98	48.36	41.33	37.85	31.38	36.3	51.62	59.12	55.06	50.31	47.19	39.1
ENSMUSG00000003200	Sh3gl1	protein_coding	17	56016753	56036637	-1	SH3-domain GRB2-like 1 [Source:MGI Symbol;Acc:MGI:700010]	32.12	35.42	28.52	32.32	30.33	29.87	22.03	26.41	34.78	37.01	38.54	36.65	40.16	35.79
ENSMUSG00000003206	Ebi3	protein_coding	17	55952623	55957021	1	Epstein-Barr virus induced gene 3 [Source:MGI Symbol;Acc:MGI:1354171]	3.79	1	3.68	3.25	3.12	1.76	1.03	7.31	3.25	7.14	4.26	3.66	4.13	5.49
ENSMUSG00000003208	Ccdc94	protein_coding	17	55959187	55967949	1	coiled-coil domain containing 94 [Source:MGI Symbol;Acc:MGI:1920136]	8.01	7.14	6.35	8.59	6.78	4.84	4.31	3.78	6.88	8.06	7.43	7.35	6.16	4.18
ENSMUSG00000003226	Ranbp2	protein_coding	10	58446852	58494155	1	RAN binding protein 2 [Source:MGI Symbol;Acc:MGI:894323]	13.03	9.21	10.35	9.6	13.93	6.19	4.79	5.54	8.31	8.24	7.65	10.66	9.06	11.48
ENSMUSG00000003227	Edar	protein_coding	10	58600789	58675654	-1	ectodysplasin-A receptor [Source:MGI Symbol;Acc:MGI:1343498]	0.5	0.44	0.53	0.61	0.3	0.65	0.11	0.23	0.1	0.55	0.38	0.55	0.31	0.4
ENSMUSG00000003228	Grk5	protein_coding	19	60889749	61092553	1	G protein-coupled receptor kinase 5 [Source:MGI Symbol;Acc:MGI:109161]	5.1	3.9	5.18	4.01	5.15	1.95	2.53	3.18	2.74	3.22	2.66	5.32	5.43	7.59
ENSMUSG00000003233	Dvl3	protein_coding	16	20516982	20532520	1	dishevelled 3, dsh homolog (Drosophila) [Source:MGI Symbol;Acc:MGI:108100]	10.13	7.2	5.38	5.65	6.75	5.35	3.3	2.4	6.4	7.64	5.72	7.3	6.17	9.05
ENSMUSG00000003234	Abcf3	protein_coding	16	20548577	20561379	1	ATP-binding cassette, sub-family F (GCN20), member 3 [Source:MGI Symbol;Acc:MGI:1351656]	28.57	29.08	23.25	32.12	30.24	23.89	20.25	21.94	39.15	37.32	41.96	23	23.25	22.12
ENSMUSG00000003235	Eif2b5	protein_coding	16	20498817	20509955	1	eukaryotic translation initiation factor 2B, subunit 5 epsilon [Source:MGI Symbol;Acc:MGI:2446176]	24.19	40.47	35.63	29.84	26.7	38.05	32.35	40.87	35.22	36.72	38.39	31.58	36.78	22.58
ENSMUSG00000003269	Cyth2	protein_coding	7	45806637	45814581	-1	cytohesin 2 [Source:MGI Symbol;Acc:MGI:1334255]	26.15	28.66	25.81	23.2	22.64	26.86	15.91	20.99	28.11	34.22	31.23	25.67	24.04	21.26
ENSMUSG00000003271	Sult2b1	protein_coding	7	45729983	45759612	-1	sulfotransferase family, cytosolic, 2B, member 1 [Source:MGI Symbol;Acc:MGI:1926342]	28.85	19.89	11.67	32.61	28	32.42	11.76	20.91	39.21	32.78	44.21	27.81	33.1	28.24
ENSMUSG00000003273	Car11	protein_coding	7	45699843	45704682	1	carbonic anhydrase 11 [Source:MGI Symbol;Acc:MGI:1336193]	3.56	4.9	4.68	2.18	1.15	3.33	1.49	2.46	6.67	5.03	3.69	3.3	3.1	2.12
ENSMUSG00000003279	Dlgap1	protein_coding	17	69969073	70821413	1	discs, large (Drosophila) homolog-associated protein 1 [Source:MGI Symbol;Acc:MGI:1346065]	0.4	0.49	0.45	0.3	0.18	1.73	0.47	0.58	0.14	0.18	0.21	0.2	0.21	0.04
ENSMUSG00000003282	Plag1	protein_coding	4	3900996	3938423	-1	pleiomorphic adenoma gene 1 [Source:MGI Symbol;Acc:MGI:1891916]	0.54	0.56	0.37	0.34	0.62	0.4	0.19	0.15	0.22	0.26	0.4	0.3	0.3	0.39
ENSMUSG00000003283	Hck	protein_coding	2	153108468	153151441	1	hemopoietic cell kinase [Source:MGI Symbol;Acc:MGI:96052]	2.93	2.15	3.25	4.72	3.06	1.85	4.03	7.35	2.17	4.1	3.09	5.41	10	3.51
ENSMUSG00000003299	Mrpl4	protein_coding	9	21002737	21008835	1	mitochondrial ribosomal protein L4 [Source:MGI Symbol;Acc:MGI:2137210]	31.81	39.08	32.94	30.7	26.04	30.49	31.48	33.46	36.96	40.15	40.9	31.8	36.71	28.48
ENSMUSG00000003308	Keap1	protein_coding	9	21229730	21239332	-1	kelch-like ECH-associated protein 1 [Source:MGI Symbol;Acc:MGI:1858732]	19.1	21.51	22.03	19.72	17.84	16.78	15.6	19.42	21.12	24.21	20.45	20.07	23.71	19.1
ENSMUSG00000003309	Ap1m2	protein_coding	9	21295457	21312333	-1	adaptor protein complex AP-1, mu 2 subunit [Source:MGI Symbol;Acc:MGI:1336974]	22.18	21.7	20.05	22.13	17.26	22.74	9.81	12.9	19.29	19.89	24.11	21.64	17.89	19.23
ENSMUSG00000003316	Glg1	protein_coding	8	111154421	111259216	-1	golgi apparatus protein 1 [Source:MGI Symbol;Acc:MGI:104967]	19.36	14.52	12.92	13.75	21.57	8.69	4.11	6.66	10.6	15.95	11.29	12.75	13.62	19.96
ENSMUSG00000003341	Atp8b3	protein_coding	10	80519585	80539124	-1	ATPase, class I, type 8B, member 3 [Source:MGI Symbol;Acc:MGI:1914581]	0	0	0	0	0	0	0	0	0	0	0	0	0	0
ENSMUSG00000003344	Btbd2	protein_coding	10	80642617	80657071	-1	BTB (POZ) domain containing 2 [Source:MGI Symbol;Acc:MGI:1933831]	23.22	25.45	20.39	18.35	21.6	21.79	15.34	15.98	21.17	22.62	20.09	22.39	19.01	21.61
ENSMUSG00000003345	Csnk1g2	protein_coding	10	80622780	80640771	1	casein kinase 1, gamma 2 [Source:MGI Symbol;Acc:MGI:1920014]	64.4	64.62	67.08	59.35	51.86	57.06	51.8	52.95	66.65	74.39	67.05	54.84	53.93	53.84
ENSMUSG00000003346	Fam108a	protein_coding	10	80583649	80590341	-1	family with sequence similarity 108, member A [Source:MGI Symbol;Acc:MGI:106388]	37.4	49.08	41.01	42.35	30.54	44.04	35.65	45.84	49.22	54.89	52.72	43.92	41.42	40.97
ENSMUSG00000003348	Mob3a	protein_coding	10	80685256	80701820	-1	MOB kinase activator 3A [Source:MGI Symbol;Acc:MGI:3050117]	14.32	12.6	15.94	12.96	13.9	9.65	6.43	11.32	12.08	14.73	13.09	15.44	16.78	14.75
ENSMUSG00000003352	Cacnb3	protein_coding	15	98632220	98644530	1	calcium channel, voltage-dependent, beta 3 subunit [Source:MGI Symbol;Acc:MGI:103307]	14.26	18.68	20.35	9.31	13.82	13.34	7.65	7.88	13.66	16.64	15.13	14.64	12.6	13.93
ENSMUSG00000003354	Ccdc65	protein_coding	15	98708207	98723326	1	coiled-coil domain containing 65 [Source:MGI Symbol;Acc:MGI:2146001]	0.17	0.22	0.58	0.09	0.15	0.22	0	0	0.38	0.1	0.1	0.22	0	0.06
ENSMUSG00000003355	Fkbp11	protein_coding	15	98724373	98728198	-1	FK506 binding protein 11 [Source:MGI Symbol;Acc:MGI:1913370]	6.89	10.14	5.05	5.59	3.08	2.67	2.06	2.57	6.24	7.46	5.42	9.14	10.8	3.05
ENSMUSG00000003360	Ddx23	protein_coding	15	98645134	98662889	-1	DEAD (Asp-Glu-Ala-Asp) box polypeptide 23 [Source:MGI Symbol;Acc:MGI:1921601]	26.92	28.62	26.38	23.21	21.91	22.17	14.95	19.02	28.52	28.8	31.53	21.55	21.68	24.08
ENSMUSG00000003363	Pld3	protein_coding	7	27532000	27553218	-1	phospholipase D family, member 3 [Source:MGI Symbol;Acc:MGI:1333782]	54.5	56.42	51.3	58.33	67.66	76.62	44.79	114.58	56.03	75.6	72.02	49	67.27	74.87
ENSMUSG00000003378	Grik5	protein_coding	7	25009853	25072369	-1	glutamate receptor, ionotropic, kainate 5 (gamma 2) [Source:MGI Symbol;Acc:MGI:95818]	2.07	3.12	3.57	2.57	2.16	2.58	1.72	1.55	1.81	3.36	2.1	2.02	1.53	2.44
ENSMUSG00000003379	Cd79a	protein_coding	7	24897381	24902197	1	CD79A antigen (immunoglobulin-associated alpha) [Source:MGI Symbol;Acc:MGI:101774]	0.22	0.43	0.35	0.12	0.04	0.07	0	0	0.12	0.2	0.06	0.29	0	0.15
ENSMUSG00000003380	Rabac1	protein_coding	7	24969750	24972728	-1	Rab acceptor 1 (prenylated) [Source:MGI Symbol;Acc:MGI:1201692]	140.84	172.12	166.46	127.15	103.68	125.67	97.49	115.31	141.85	165.52	160.16	130.75	114.08	117.75
ENSMUSG00000003382	Etv3	protein_coding	3	87525407	87540156	1	ets variant gene 3 [Source:MGI Symbol;Acc:MGI:1350926]	20.65	13.89	13.24	18.15	22.05	13.91	7.37	8.99	13.84	17.22	17.28	16.13	14.5	19.13
ENSMUSG00000003402	Prkcsh	protein_coding	9	22003035	22014219	1	protein kinase C substrate 80K-H [Source:MGI Symbol;Acc:MGI:107877]	20.53	26.47	21.05	20.05	19.54	22.07	15.98	21.29	22.72	25.74	25.56	23.41	31.27	23.21
ENSMUSG00000003410	Elavl3	protein_coding	9	22015005	22052023	-1	ELAV (embryonic lethal, abnormal vision, Drosophila)-like 3 (Hu antigen C) [Source:MGI Symbol;Acc:MGI:109157]	0	0	0	0	0	0	0.04	0	0.02	0	0	0	0.02	0.04
ENSMUSG00000003411	Rab3b	protein_coding	4	108879063	108943324	1	RAB3B, member RAS oncogene family [Source:MGI Symbol;Acc:MGI:1917158]	0.21	0.61	0.2	0.08	0.21	0.89	0.63	0.43	0.45	0.28	0.47	2.91	2.8	2.55
ENSMUSG00000003418	St8sia6	protein_coding	2	13651020	13793808	-1	ST8 alpha-N-acetyl-neuraminide alpha-2,8-sialyltransferase 6 [Source:MGI Symbol;Acc:MGI:2386797]	0.98	0.41	0.4	0.56	0.64	0.26	0.06	0.13	0.36	0.61	0.44	0.61	0.5	0.67
ENSMUSG00000003420	Fcgrt	protein_coding	7	45092993	45103822	-1	Fc receptor, IgG, alpha chain transporter [Source:MGI Symbol;Acc:MGI:103017]	85.56	66.76	63.09	78.83	111.48	49.84	76.2	180.51	77.29	114.58	97.81	82.07	97.48	104.91
ENSMUSG00000003421	Nosip	protein_coding	7	45062429	45078503	1	nitric oxide synthase interacting protein [Source:MGI Symbol;Acc:MGI:1913644]	37.96	34.49	29.74	45.01	52.4	27.22	24.66	37.14	33.77	40.11	45.95	31.72	29.54	32.54
ENSMUSG00000003423	Pih1d1	protein_coding	7	45154303	45160069	1	PIH1 domain containing 1 [Source:MGI Symbol;Acc:MGI:1916095]	46.69	72.33	67.63	40.8	37.02	41.79	40.34	60.64	45.28	41.76	37.57	31.95	31.89	29.54
ENSMUSG00000003429	Rps11	protein_coding	7	45122388	45124389	-1	ribosomal protein S11 [Source:MGI Symbol;Acc:MGI:1351329]	858.49	1153.76	1147.15	604.68	639.17	1023.93	720.32	1247.54	795.87	1119.35	952.45	946.74	1066.6	961.13
ENSMUSG00000003435	Supt5h	protein_coding	7	28314898	28338719	-1	suppressor of Ty 5 homolog (S. cerevisiae) [Source:MGI Symbol;Acc:MGI:1202400]	32.56	30.84	33.83	28.81	33.89	31.66	21.59	24.24	30.63	34.82	34.67	29.77	29.57	36.03
ENSMUSG00000003436	Dll3	protein_coding	7	28293553	28302238	-1	delta-like 3 (Drosophila) [Source:MGI Symbol;Acc:MGI:1096877]	0.17	0	0	0.43	0.09	0.18	0	0	0	0.04	0.15	0	0	0
ENSMUSG00000003437	Paf1	protein_coding	7	28392951	28399388	1	Paf1, RNA polymerase II associated factor, homolog (S. cerevisiae) [Source:MGI Symbol;Acc:MGI:1923988]	41.71	32.54	30.92	45.91	46.8	32.95	20.58	18.49	52.85	48.35	52.54	41.36	43.18	47.47
ENSMUSG00000003438	Timm50	protein_coding	7	28305516	28312072	-1	translocase of inner mitochondrial membrane 50 [Source:MGI Symbol;Acc:MGI:1913775]	23.74	27.19	20.58	31.64	24.38	27.91	26.32	26	36.39	34.23	29.09	25.48	28.99	19.51
ENSMUSG00000003444	Med29	protein_coding	7	28386146	28392708	-1	mediator complex subunit 29 [Source:MGI Symbol;Acc:MGI:1914474]	10.72	14.06	12.55	16.77	10.09	9.08	15.88	13.86	20.02	19.48	20.07	15.41	15.61	10.98
ENSMUSG00000003452	Bicd1	protein_coding	6	149408984	149563329	1	bicaudal D homolog 1 (Drosophila) [Source:MGI Symbol;Acc:MGI:1101760]	0.43	0.42	0.3	0.11	0.24	0.3	0.05	0.11	0.28	0.07	0.19	0.17	0.1	0.36
ENSMUSG00000003458	Ncstn	protein_coding	1	172066013	172082795	-1	nicastrin [Source:MGI Symbol;Acc:MGI:1891700]	34.83	33.02	30.24	34.16	42.1	27.1	18.76	27.61	31.69	36.03	36.64	35.13	37.2	38.1
ENSMUSG00000003464	Pex19	protein_coding	1	172126755	172136493	1	peroxisomal biogenesis factor 19 [Source:MGI Symbol;Acc:MGI:1334458]	79.04	60.12	49.07	64.33	62.42	41.63	34.43	34.35	64.23	64.63	61.19	63.69	55.34	57.91
ENSMUSG00000003469	Phyhip	protein_coding	14	70457476	70468832	1	phytanoyl-CoA hydroxylase interacting protein [Source:MGI Symbol;Acc:MGI:1860417]	35.69	43.19	37.42	32.1	31.73	47.83	19.25	28.14	37.81	38.71	41.94	32.8	32.57	33.89
ENSMUSG00000003476	Crhr2	protein_coding	6	55090049	55133016	-1	corticotropin releasing hormone receptor 2 [Source:MGI Symbol;Acc:MGI:894312]	4.75	3.3	1.41	5.92	6.42	1.64	8.31	2.71	4.74	5.42	4.31	10.69	9.17	6.26
ENSMUSG00000003477	Inmt	protein_coding	6	55170626	55175043	-1	indolethylamine N-methyltransferase [Source:MGI Symbol;Acc:MGI:102963]	14.48	10.16	7.87	7.41	12.25	2.54	4	24.44	5.58	67.4	32.99	25.91	44.78	37.07
ENSMUSG00000003484	Cyp4f18	protein_coding	8	71988482	72009626	-1	cytochrome P450, family 4, subfamily f, polypeptide 18 [Source:MGI Symbol;Acc:MGI:1919304]	0.98	0.77	0.56	2.29	1.09	2.04	1.85	3.63	1.26	0.68	1.46	2.92	2.19	5.86
ENSMUSG00000003500	Impdh1	protein_coding	6	29200434	29216364	-1	inosine 5'-phosphate dehydrogenase 1 [Source:MGI Symbol;Acc:MGI:96567]	15.5	19.9	19.59	17.12	15.42	12.66	11.68	14.91	11.6	16.44	12.97	15.42	17.05	9.18
ENSMUSG00000003505	Psg18	protein_coding	7	18345808	18355007	-1	pregnancy specific glycoprotein 18 [Source:MGI Symbol;Acc:MGI:1347251]	0	0.06	0	0	0	0	0	0	0	0	0	0	0	0
ENSMUSG00000003518	Dusp3	protein_coding	11	101971143	101987013	-1	dual specificity phosphatase 3 (vaccinia virus phosphatase VH1-related) [Source:MGI Symbol;Acc:MGI:1919599]	25.04	20.26	14.11	17.28	20.83	6.69	12.02	14.04	23.21	22.5	21.87	22.68	22.46	26.24
ENSMUSG00000003526	Prodh	protein_coding	16	18060357	18090203	-1	proline dehydrogenase [Source:MGI Symbol;Acc:MGI:97770]	7.34	8.89	7.93	10.47	7.66	15.08	9.8	8.53	13.26	14.63	14.79	8.82	9.52	8.03
ENSMUSG00000003527	Dgcr14	protein_coding	16	17900711	17911348	-1	DiGeorge syndrome critical region gene 14 [Source:MGI Symbol;Acc:MGI:107854]	6.55	6.83	7.63	6.66	5.62	4.86	4.5	5.46	6.57	8.63	7.08	6.92	5.73	6.9
ENSMUSG00000003528	Slc25a1	protein_coding	16	17925211	17928219	-1	solute carrier family 25 (mitochondrial carrier, citrate transporter), member 1 [Source:MGI Symbol;Acc:MGI:1345283]	101.95	79.68	72.32	73.81	52.94	85.91	24.81	49.26	68.25	61.05	42.08	74.92	59.63	70.09
ENSMUSG00000003531	Dgcr6	protein_coding	16	18052860	18071632	1	DiGeorge syndrome critical region gene 6 [Source:MGI Symbol;Acc:MGI:1202877]	77.81	136.96	169.61	85.53	82.64	219.99	132.03	226.15	125.59	126.53	143.95	103.19	111.74	77.21
ENSMUSG00000003534	Ddr1	protein_coding	17	35681567	35704621	-1	discoidin domain receptor family, member 1 [Source:MGI Symbol;Acc:MGI:99216]	64.12	89.75	71.24	56.48	53.22	53.13	21.74	27.24	50.69	53.11	58.87	52.43	47.23	50.58
ENSMUSG00000003541	Ier3	protein_coding	17	35821684	35822923	1	immediate early response 3 [Source:MGI Symbol;Acc:MGI:104814]	23.03	22.88	30.75	25.91	20.1	24.35	12.74	15.08	27.61	25.85	25.57	21.36	28.69	17.1
ENSMUSG00000003545	Fosb	protein_coding	7	19302721	19310045	-1	FBJ osteosarcoma oncogene B [Source:MGI Symbol;Acc:MGI:95575]	1.11	0.53	1.44	0.5	0.39	5.5	2.5	3.85	1.01	0.92	1.41	2.31	2.65	0.64
ENSMUSG00000003546	Klc4	protein_coding	17	46630631	46645144	-1	kinesin light chain 4 [Source:MGI Symbol;Acc:MGI:1922014]	10.51	10.84	10.56	6.45	7.44	7.87	7	9.52	9.06	10.07	10.03	7.23	6.85	10.4
ENSMUSG00000003549	Ercc1	protein_coding	7	19344778	19356524	1	excision repair cross-complementing rodent repair deficiency, complementation group 1 [Source:MGI Symbol;Acc:MGI:95412]	24.64	52.54	41.23	29.85	20.35	29.18	21.67	21.33	32.8	25.88	37.72	24.57	24.3	18.93
ENSMUSG00000003555	Cyp17a1	protein_coding	19	46667165	46672974	-1	cytochrome P450, family 17, subfamily a, polypeptide 1 [Source:MGI Symbol;Acc:MGI:88586]	9.46	11.25	4.98	5.54	5.56	3.76	0.88	3.38	7.24	9.16	7.34	9.94	15.54	6.71
ENSMUSG00000003559	As3mt	protein_coding	19	46707443	46741095	1	arsenic (+3 oxidation state) methyltransferase [Source:MGI Symbol;Acc:MGI:1929882]	10.61	8.41	6.71	8.76	10.63	3.13	6.32	8.5	6.84	9.02	6.72	7.89	7.59	7.74
ENSMUSG00000003573	Homer3	protein_coding	8	70282827	70294361	1	homer homolog 3 (Drosophila) [Source:MGI Symbol;Acc:MGI:1347359]	12.23	12.02	10.13	9.95	12.12	6.51	5.1	8.58	11.05	14.29	11.25	8.28	9.06	11.93
ENSMUSG00000003575	Crtc1	protein_coding	8	70382355	70439579	-1	CREB regulated transcription coactivator 1 [Source:MGI Symbol;Acc:MGI:2142523]	5.04	4.95	3.97	3.93	4.02	3.74	2.15	2.56	3.23	3.33	3.91	4.38	3.3	3.71
ENSMUSG00000003581	Rnf215	protein_coding	11	4135202	4141172	1	ring finger protein 215 [Source:MGI Symbol;Acc:MGI:1918923]	11.2	13.65	12.59	12.07	9.93	12.9	6.01	7.63	13.44	13.48	13.34	11.39	11.35	13.91
ENSMUSG00000003585	Sec14l2	protein_coding	11	4097039	4123415	-1	SEC14-like 2 (S. cerevisiae) [Source:MGI Symbol;Acc:MGI:1915065]	12	11.44	11.5	9.04	10.22	12.21	5.31	5.95	16.46	15.85	16.96	10.8	11.38	8.14
ENSMUSG00000003604	Aven	protein_coding	2	112492964	112634573	1	apoptosis, caspase activation inhibitor [Source:MGI Symbol;Acc:MGI:1921518]	6.89	9.69	6.92	11.65	9.14	9.18	8.7	8.82	11	13.07	14.82	9.06	10.92	8.79
ENSMUSG00000003617	Cp	protein_coding	3	19957054	20009145	1	ceruloplasmin [Source:MGI Symbol;Acc:MGI:88476]	22.23	8.63	9.34	19.55	33.29	4.28	3.14	10.48	19.13	17.33	11.51	21.89	13.78	26.29
ENSMUSG00000003623	Crot	protein_coding	5	8966033	8997324	-1	carnitine O-octanoyltransferase [Source:MGI Symbol;Acc:MGI:1921364]	16.27	15.46	13.48	12.41	15.1	11.49	9.31	12.88	12.73	12.03	11.88	15.74	13.45	16.43
ENSMUSG00000003644	Rps6ka1	protein_coding	4	133847290	133887797	-1	ribosomal protein S6 kinase polypeptide 1 [Source:MGI Symbol;Acc:MGI:104558]	11.74	9.99	13.07	13.69	17.05	9.17	6.12	9.7	14.11	16.41	12.13	14.95	14.52	19.58
ENSMUSG00000003657	Calb2	protein_coding	8	110142539	110168206	-1	calbindin 2 [Source:MGI Symbol;Acc:MGI:101914]	0	0	0	0	0	0	0	0	0	0	0	0	0	0
ENSMUSG00000003660	Snrnp200	protein_coding	2	127208386	127240451	1	small nuclear ribonucleoprotein 200 (U5) [Source:MGI Symbol;Acc:MGI:2444401]	22.25	21.95	25.61	27.31	26.73	21.43	8.53	14.43	26.85	32.31	24.91	26.05	27.06	24.28
ENSMUSG00000003662	Ciao1	protein_coding	2	127240938	127247816	-1	cytosolic iron-sulfur protein assembly 1 [Source:MGI Symbol;Acc:MGI:1346998]	36.92	31.47	25.18	27.59	29.68	15.04	11.45	18.64	38.09	37.19	37.1	29.07	33.84	28.3
ENSMUSG00000003665	Has1	protein_coding	17	17843328	17855188	-1	hyaluronan synthase1 [Source:MGI Symbol;Acc:MGI:106590]	0.2	0.44	0.38	0.46	0.29	0.2	0.15	0.15	0.34	0.28	0.04	0.3	1.3	0.1
ENSMUSG00000003680	Taf6l	protein_coding	19	8774354	8786417	-1	TAF6-like RNA polymerase II, p300/CBP-associated factor (PCAF)-associated factor [Source:MGI Symbol;Acc:MGI:2444957]	6.29	4.78	4.13	4.19	4.07	3.58	3.32	4.35	6.18	7.84	5.06	4.34	3.6	5.78
ENSMUSG00000003721	Insig2	protein_coding	1	121304353	121332589	-1	insulin induced gene 2 [Source:MGI Symbol;Acc:MGI:1920249]	57.77	32.97	30.1	51.92	47.44	27.8	15.5	25.86	58.94	41.1	43.83	42.23	35.12	41.45
ENSMUSG00000003731	Kpna6	protein_coding	4	129643980	129672767	-1	karyopherin (importin) alpha 6 [Source:MGI Symbol;Acc:MGI:1100836]	19.1	14.85	12.06	15.86	19.65	9.83	8	7.38	16.59	15.7	15.53	16.1	15.83	19.01
ENSMUSG00000003746	Man1a	protein_coding	10	53904788	54075796	-1	mannosidase 1, alpha [Source:MGI Symbol;Acc:MGI:104677]	37.9	14.2	18.27	27.53	44.74	11.47	9.81	25.9	14.43	27.01	16.58	27.95	26.24	38.42
ENSMUSG00000003752	Itpkc	protein_coding	7	27207172	27228628	-1	inositol 1,4,5-trisphosphate 3-kinase C [Source:MGI Symbol;Acc:MGI:2442554]	18.97	22.69	17.22	16.91	22.17	23.91	10.3	16.37	18.83	23.87	28.01	19.23	17.85	17.23
ENSMUSG00000003762	Adck4	protein_coding	7	27233023	27262252	1	aarF domain containing kinase 4 [Source:MGI Symbol;Acc:MGI:1924139]	14.72	18.97	18.09	16.3	12.94	24.38	11.4	21.42	16.57	19.96	18.58	16.66	16.99	13.01
ENSMUSG00000003778	Brd8	protein_coding	18	34598615	34624601	-1	bromodomain containing 8 [Source:MGI Symbol;Acc:MGI:1925906]	12.91	12.06	13.8	10.81	13.37	12.86	7.49	9.07	12.07	12.27	11.37	9.69	10.43	12.17
ENSMUSG00000003779	Kif20a	protein_coding	18	34624624	34633265	1	kinesin family member 20A [Source:MGI Symbol;Acc:MGI:1201682]	3.03	2.66	4.36	2.94	2.8	2.84	0.99	3.99	1.48	3.31	1.61	1.92	3.17	2.72
ENSMUSG00000003808	Farsa	protein_coding	8	84856989	84869257	1	phenylalanyl-tRNA synthetase, alpha subunit [Source:MGI Symbol;Acc:MGI:1913840]	20.08	23.46	24.18	22.45	16.36	26.28	19.2	16.76	24.25	26.96	23.42	18.45	21.44	15.59
ENSMUSG00000003809	Gcdh	protein_coding	8	84886393	84893921	-1	glutaryl-Coenzyme A dehydrogenase [Source:MGI Symbol;Acc:MGI:104541]	11.78	9.84	8.42	15.58	15.87	7.79	8.87	7.68	14.91	14.38	14.18	14.31	11.95	16.06
ENSMUSG00000003810	Mast2	protein_coding	4	116306762	116464183	-1	microtubule associated serine/threonine kinase 2 [Source:MGI Symbol;Acc:MGI:894676]	23.61	14.77	9.71	15.36	18.69	8.6	12.33	4.63	18.06	17.87	14.91	16.12	13.33	15.6
ENSMUSG00000003812	Dnase2a	protein_coding	8	84908560	84922915	1	deoxyribonuclease II alpha [Source:MGI Symbol;Acc:MGI:1329019]	39.36	36.11	32.68	30.91	37.56	41.43	28.96	56.99	42.34	48.44	51.24	33.01	36.75	50.16
ENSMUSG00000003813	Rad23a	protein_coding	8	84834019	84840665	-1	RAD23a homolog (S. cerevisiae) [Source:MGI Symbol;Acc:MGI:105126]	58.68	48.6	37.77	59.68	48.59	37.82	49.28	39.5	72.27	74.8	84	68.3	53.76	50.13
ENSMUSG00000003814	Calr	protein_coding	8	84841850	84846934	-1	calreticulin [Source:MGI Symbol;Acc:MGI:88252]	230.02	191.3	157.45	315.39	249	135.84	96.11	128.61	267.42	233.23	247.2	268.78	265.36	234.47
ENSMUSG00000003824	Syce2	protein_coding	8	84872111	84888221	1	synaptonemal complex central element protein 2 [Source:MGI Symbol;Acc:MGI:1919096]	3.28	5.87	8.11	4.58	3.13	6.36	5.71	11.02	4.51	8.11	5.34	5.88	7.24	4.81
ENSMUSG00000003847	Nfat5	protein_coding	8	107293470	107379517	1	nuclear factor of activated T cells 5 [Source:MGI Symbol;Acc:MGI:1859333]	17.96	12.37	12.46	8.8	14.66	14.71	8.91	8.72	6.63	6.15	6.78	8.92	7.92	12.33
ENSMUSG00000003848	Nob1	protein_coding	8	107412486	107425051	-1	NIN1/RPN12 binding protein 1 homolog (S. cerevisiae) [Source:MGI Symbol;Acc:MGI:1914869]	14.83	18.12	16.08	16.33	12.17	14.95	9.82	13.3	19.25	20.08	18.88	18	18.34	14.6
ENSMUSG00000003849	Nqo1	protein_coding	8	107388225	107403206	-1	NAD(P)H dehydrogenase, quinone 1 [Source:MGI Symbol;Acc:MGI:103187]	9.4	11.16	7.23	9.97	10.92	4.65	5.04	4.27	9.18	12.96	7.43	12.8	11.17	9.98
ENSMUSG00000003863	Ppfia3	protein_coding	7	45339126	45367019	-1	protein tyrosine phosphatase, receptor type, f polypeptide (PTPRF), interacting protein (liprin), alpha 3 [Source:MGI Symbol;Acc:MGI:1924037]	11.91	13.21	9.07	10.63	9.64	18.53	9.97	11.49	14.7	11.75	18.05	9.36	12.5	11.51
ENSMUSG00000003865	Gys1	protein_coding	7	45434844	45456619	1	glycogen synthase 1, muscle [Source:MGI Symbol;Acc:MGI:101805]	51.27	29.62	12.76	42.31	44.07	11.95	52.49	20.6	47.47	51.6	43.71	47.27	36.77	49.49
ENSMUSG00000003868	Ruvbl2	protein_coding	7	45421852	45438096	-1	RuvB-like protein 2 [Source:MGI Symbol;Acc:MGI:1342299]	14.79	18.62	17.67	15.41	11.23	12.9	9.31	10.03	18.65	20.64	16.84	17.24	14.84	14.18
ENSMUSG00000003872	Lin7b	protein_coding	7	45367891	45370583	-1	lin-7 homolog B (C. elegans) [Source:MGI Symbol;Acc:MGI:1330858]	5.2	14.15	11	5.5	3.22	15.67	9.52	10.39	7.87	5.6	9.87	3.5	5.61	6.68
ENSMUSG00000003873	Bax	protein_coding	7	45461695	45466898	-1	BCL2-associated X protein [Source:MGI Symbol;Acc:MGI:99702]	29.96	43.9	44.62	32.84	24.02	34.05	33.1	37.5	33.47	42.6	30.22	45.53	63.59	30.95
ENSMUSG00000003882	Il7r	protein_coding	15	9506161	9529876	-1	interleukin 7 receptor [Source:MGI Symbol;Acc:MGI:96562]	2.87	1.38	3.02	2.28	2.96	2.24	0.61	0.88	2.03	0.48	1.77	2.99	2.2	2.87
ENSMUSG00000003923	Tfam	protein_coding	10	71225464	71238280	-1	transcription factor A, mitochondrial [Source:MGI Symbol;Acc:MGI:107810]	12.08	17.44	17.55	17.35	19.92	12.18	9.48	13.68	19.73	22.24	16.87	20.88	15.36	16.65
ENSMUSG00000003929	Zfp81	protein_coding	17	33329342	33358878	-1	zinc finger protein 81 [Source:MGI Symbol;Acc:MGI:1890752]	2.14	2.53	2.9	1.75	2.04	1.54	1.01	1.26	1.26	1.13	0.95	1.51	1.35	1.75
ENSMUSG00000003934	Efnb3	protein_coding	11	69554092	69560205	-1	ephrin B3 [Source:MGI Symbol;Acc:MGI:109196]	1.09	1.07	1.49	0.86	0.93	2.03	1.14	1.49	1.5	0.99	1.96	0.79	0.45	0.49
ENSMUSG00000003948	Mmd	protein_coding	11	90187684	90278589	1	monocyte to macrophage differentiation-associated [Source:MGI Symbol;Acc:MGI:1914718]	68.34	21.64	26.39	51.64	38.72	33.44	14.04	34.29	38.29	18.72	29.59	25.75	17.85	35.98
ENSMUSG00000003949	Hlf	protein_coding	11	90336536	90390895	-1	hepatic leukemia factor [Source:MGI Symbol;Acc:MGI:96108]	6.57	6.92	5.51	4.71	9.05	5.79	1.88	3.95	13.2	14.82	12.04	9.23	8.39	7.28
ENSMUSG00000003955	Fam162a	protein_coding	16	36043844	36071515	-1	family with sequence similarity 162, member A [Source:MGI Symbol;Acc:MGI:1917436]	53.54	79.71	125.01	64.6	56.12	57.4	68.29	61.99	102.86	84.04	94.73	63.75	88.91	56.18
ENSMUSG00000003970	Rpl8	protein_coding	15	76904071	76906318	1	ribosomal protein L8 [Source:MGI Symbol;Acc:MGI:1350927]	827.1	1276.28	1416.51	960.23	793.25	1233.18	815.17	1440.54	1083.59	1381.24	1259.75	933.51	1031.11	802.39
ENSMUSG00000003974	Grm3	protein_coding	5	9485236	9725352	-1	glutamate receptor, metabotropic 3 [Source:MGI Symbol;Acc:MGI:1351340]	0	0	0	0	0	0	0	0	0	0	0	0	0	0
ENSMUSG00000003992	Ssbp2	protein_coding	13	91460283	91703429	1	single-stranded DNA binding protein 2 [Source:MGI Symbol;Acc:MGI:1914220]	25.91	19.68	22.28	19.55	20.75	19.34	12.62	16.16	20.27	19.82	17.6	21.01	19.58	22.1
ENSMUSG00000004018	Fancl	protein_coding	11	26386135	26471876	1	Fanconi anemia, complementation group L [Source:MGI Symbol;Acc:MGI:1914280]	5.35	6.78	7.47	4.15	4.65	5.32	3.7	6.24	5.81	5.98	7.12	6.09	3.42	4.06
ENSMUSG00000004031	Fam5b	protein_coding	1	158245271	158356260	-1	family with sequence similarity 5, member B [Source:MGI Symbol;Acc:MGI:2443333]	0.05	0.12	0.02	0.02	0.08	0.05	0	0	0.02	0.07	0.02	0.02	0.09	0
ENSMUSG00000004032	Gstm5	protein_coding	3	107895821	107898686	1	glutathione S-transferase, mu 5 [Source:MGI Symbol;Acc:MGI:1309466]	84.66	88.83	83.53	113.43	83.18	77.94	55.53	66.48	111.48	104.73	117.19	99.9	81.96	74.28
ENSMUSG00000004035	Gstm7	protein_coding	3	107926334	107931817	-1	glutathione S-transferase, mu 7 [Source:MGI Symbol;Acc:MGI:1915562]	3.49	3.36	2.58	3.11	3.65	2.76	2.43	2.31	2.68	3.2	2.85	2.43	2.68	3.33
ENSMUSG00000004038	Gstm3	protein_coding	3	107942333	107969283	-1	glutathione S-transferase, mu 3 [Source:MGI Symbol;Acc:MGI:106026]	0.1	0	0.17	0.08	0.15	0	0.09	0	0	0	0	0	0.08	0
ENSMUSG00000004040	Stat3	protein_coding	11	100885098	100939540	-1	signal transducer and activator of transcription 3 [Source:MGI Symbol;Acc:MGI:103038]	50	53.32	45.61	45.01	47.67	44.03	31.46	33.97	42.68	44.81	37.01	49.85	60.49	54.62
ENSMUSG00000004043	Stat5a	protein_coding	11	100859351	100885169	1	signal transducer and activator of transcription 5A [Source:MGI Symbol;Acc:MGI:103036]	10.07	10.91	8.39	11.01	9.6	7.61	5.17	5.91	8.91	9.19	6.43	10.45	12.78	9.41
ENSMUSG00000004044	Ptrf	protein_coding	11	100956733	100970887	-1	polymerase I and transcript release factor [Source:MGI Symbol;Acc:MGI:1277968]	141.5	179.22	190.12	106.83	105.64	120.45	128.42	156.1	102.2	120.21	114.53	97.09	132.27	95.67
ENSMUSG00000004054	Map3k11	protein_coding	19	5689131	5702862	1	mitogen-activated protein kinase kinase kinase 11 [Source:MGI Symbol;Acc:MGI:1346880]	16.96	18.22	17.99	17.11	17.65	16.54	10.14	14.55	14.99	18.56	18.85	17.23	21.33	22.01
ENSMUSG00000004056	Akt2	protein_coding	7	27591552	27640826	1	thymoma viral proto-oncogene 2 [Source:MGI Symbol;Acc:MGI:104874]	71.58	62.8	59.78	63.47	68.12	64.42	55.2	70.88	71.87	69.4	69.55	80.32	70.15	90.46
ENSMUSG00000004069	Dnaja3	protein_coding	16	4639989	4707695	1	DnaJ (Hsp40) homolog, subfamily A, member 3 [Source:MGI Symbol;Acc:MGI:1933786]	27.49	24.59	19.02	23.26	21.39	17.69	19.07	14.4	24.94	25.14	21.5	25.63	24.68	22.82
ENSMUSG00000004070	Hmox2	protein_coding	16	4726361	4766742	1	heme oxygenase (decycling) 2 [Source:MGI Symbol;Acc:MGI:109373]	30.59	28.22	27.59	39.48	49.44	23.42	26.36	58.24	34.03	46.17	43.75	38.46	56.92	54.05
ENSMUSG00000004071	Cdip1	protein_coding	16	4750348	4790292	-1	cell death inducing Trp53 target 1 [Source:MGI Symbol;Acc:MGI:1913876]	28.27	23.08	17.73	20.29	24.58	16.26	19.41	13.13	26.39	25.7	24.89	22.54	21.66	21.25
ENSMUSG00000004085	B230120H23Rik	protein_coding	2	72285637	72442610	1	RIKEN cDNA B230120H23 gene [Source:MGI Symbol;Acc:MGI:2443258]	26.67	25.32	21.99	19.05	20.87	14.39	17.57	13.69	21.77	19.25	22.87	21.66	19.23	27.08
ENSMUSG00000004096	Cwc15	protein_coding	9	14500617	14510577	1	CWC15 homolog (S. cerevisiae) [Source:MGI Symbol;Acc:MGI:1913320]	50.87	60.87	62.16	61.57	52.81	43.39	56.03	61.21	62.08	65.53	66.19	56.72	60.97	50.01
ENSMUSG00000004098	Col5a3	protein_coding	9	20770050	20815067	-1	collagen, type V, alpha 3 [Source:MGI Symbol;Acc:MGI:1858212]	21.49	23.48	12.47	19.35	22.33	7.65	14.08	8.58	3.32	7.82	5.64	9.75	23.35	14.1
ENSMUSG00000004099	Dnmt1	protein_coding	9	20907206	20959888	-1	DNA methyltransferase (cytosine-5) 1 [Source:MGI Symbol;Acc:MGI:94912]	9.16	10.37	11.14	9.02	9.42	9.21	4.97	6.13	9.48	11.98	9.08	9.05	9.35	9.9
ENSMUSG00000004100	Ppan	protein_coding	9	20888175	20892178	1	peter pan homolog (Drosophila) [Source:MGI Symbol;Acc:MGI:2178445]	15.53	20.16	19.72	20.77	10.75	23.55	11.76	7.68	23.87	24.48	15.69	20.45	24.14	17.73
ENSMUSG00000004105	Angptl2	protein_coding	2	33216069	33247717	1	angiopoietin-like 2 [Source:MGI Symbol;Acc:MGI:1347002]	56.76	34.67	31.72	33.98	65.34	17.88	21.45	25.62	43.44	75.07	55.08	43.61	37.38	64.17
ENSMUSG00000004110	Cacna1e	protein_coding	1	154392519	154725920	-1	calcium channel, voltage-dependent, R type, alpha 1E subunit [Source:MGI Symbol;Acc:MGI:106217]	0.74	0.12	0.69	0.54	0.94	0.57	0.18	0.16	0.33	0.12	0.31	0.26	0.1	0.56
ENSMUSG00000004113	Cacna1b	protein_coding	2	24603887	24763152	-1	calcium channel, voltage-dependent, N type, alpha 1B subunit [Source:MGI Symbol;Acc:MGI:88296]	0.01	0.01	0.01	0	0.18	0	0	0.02	0	0.01	0	0.46	0.31	0.04
ENSMUSG00000004127	Trmt10a	protein_coding	3	138143448	138159821	1	tRNA methyltransferase 10 homolog A (S. cerevisiae) [Source:MGI Symbol;Acc:MGI:1920421]	3.51	2.48	1.39	2.65	2.36	2.1	1.8	1.82	2.26	3.21	2.38	2.42	2.82	2.2
ENSMUSG00000004151	Etv1	protein_coding	12	38779380	38868215	1	ets variant gene 1 [Source:MGI Symbol;Acc:MGI:99254]	2.63	2.4	2.99	1.58	2.09	0.44	1.23	1.65	1.27	0.95	1.05	2.03	2.18	2.56
ENSMUSG00000004187	Kifc2	protein_coding	15	76660641	76668196	1	kinesin family member C2 [Source:MGI Symbol;Acc:MGI:109187]	3.38	4.28	3.7	2.76	1.97	4.28	2.41	1.24	3	2.95	3.41	1.87	1.61	2.73
ENSMUSG00000004207	Psap	protein_coding	10	60277627	60302597	1	prosaposin [Source:MGI Symbol;Acc:MGI:97783]	441.6	378.6	408.31	360.03	513.37	317.72	283.21	641.74	353.32	544.31	393.67	419.77	575.98	709.92
ENSMUSG00000004221	Ikbkg	protein_coding	X	74393290	74453854	1	inhibitor of kappaB kinase gamma [Source:MGI Symbol;Acc:MGI:1338074]	14.32	9.49	10.6	11.85	14.37	8.26	4.37	6.75	9.55	10.9	12.76	11.17	11.27	12.39
ENSMUSG00000004231	Pax2	protein_coding	19	44756049	44838268	1	paired box gene 2 [Source:MGI Symbol;Acc:MGI:97486]	0	0	0	0	0	0	0	0	0	0	0	0	0	0
ENSMUSG00000004233	Wars2	protein_coding	3	99141068	99239186	1	tryptophanyl tRNA synthetase 2 (mitochondrial) [Source:MGI Symbol;Acc:MGI:1917810]	2.93	3.07	2.35	1.52	2.4	1.36	0.96	0.91	1.96	1.58	1.62	1.58	1.65	1.6
ENSMUSG00000004263	Atn1	protein_coding	6	124739189	124756524	-1	atrophin 1 [Source:MGI Symbol;Acc:MGI:104725]	18.48	18.46	15.76	14.53	15.8	15.94	9.96	7.66	14.09	16.67	14.58	15.96	14.58	18.83
ENSMUSG00000004264	Phb2	protein_coding	6	124712336	124716950	1	prohibitin 2 [Source:MGI Symbol;Acc:MGI:102520]	95.7	105.88	94.3	89.79	73.81	88.21	73.59	87.69	91.36	113.57	93.73	99.63	100.48	80.73
ENSMUSG00000004266	Ptpn6	protein_coding	6	124720707	124738714	-1	protein tyrosine phosphatase, non-receptor type 6 [Source:MGI Symbol;Acc:MGI:96055]	25.28	24.63	37.64	46.15	42.13	31.61	25.99	43.55	46.17	43.83	60.7	32.12	32.5	36.96
ENSMUSG00000004267	Eno2	protein_coding	6	124760053	124769673	-1	enolase 2, gamma neuronal [Source:MGI Symbol;Acc:MGI:95394]	6.1	4.9	3.35	2.36	2.67	1.78	1.48	1.02	3.14	3.69	2.67	1.91	1.51	2.33
ENSMUSG00000004268	Emg1	protein_coding	6	124704381	124712178	-1	EMG1 nucleolar protein homolog (S. cerevisiae) [Source:MGI Symbol;Acc:MGI:1315195]	48.9	78.79	74.77	57.98	52.37	79.14	66.29	89.86	73.05	77.59	72.74	66.59	68.78	56.14
ENSMUSG00000004270	Lpcat3	protein_coding	6	124663027	124704418	1	lysophosphatidylcholine acyltransferase 3 [Source:MGI Symbol;Acc:MGI:1315211]	84.96	42.7	27.88	57.39	50.96	31.76	14.43	13.68	70.45	53.85	56.12	68.48	56.21	46.54
ENSMUSG00000004285	Atp6v1f	protein_coding	6	29467718	29470512	1	ATPase, H+ transporting, lysosomal V1 subunit F [Source:MGI Symbol;Acc:MGI:1913394]	104.19	157.51	177.58	120.97	90.41	164.25	137.28	216.96	142.84	165.18	153.38	114.07	125.72	112.25
ENSMUSG00000004296	Il12b	protein_coding	11	44400063	44414033	1	interleukin 12b [Source:MGI Symbol;Acc:MGI:96540]	0.06	0	0.32	0.05	0	0	0	0	0.43	0.1	0.2	0.11	0.05	0.12
ENSMUSG00000004317	Clcn5	protein_coding	X	7153810	7319358	-1	chloride channel 5 [Source:MGI Symbol;Acc:MGI:99486]	2.61	1.8	1.86	2.54	4.58	1.56	1.55	2.27	1.94	2.75	1.87	3.28	3.87	3.91
ENSMUSG00000004319	Clcn3	protein_coding	8	60910389	60983300	-1	chloride channel 3 [Source:MGI Symbol;Acc:MGI:103555]	13.68	10.06	9.6	13.58	15.88	12.86	7.47	9.93	11.68	10.39	11.44	13.06	11.9	14.59
ENSMUSG00000004328	Hif3a	protein_coding	7	17031507	17062427	-1	hypoxia inducible factor 3, alpha subunit [Source:MGI Symbol;Acc:MGI:1859778]	0.17	0.2	0.12	0.28	0.35	0.22	0.05	0.1	0.1	0.58	0.17	0.2	0.26	0.14
ENSMUSG00000004341	Gpx6	protein_coding	13	21312217	21319624	1	glutathione peroxidase 6 [Source:MGI Symbol;Acc:MGI:1922762]	0	0	0	0	0	0	0	0	0	0	0	0	0	0
ENSMUSG00000004344	Gpx5	protein_coding	13	21286429	21292731	-1	glutathione peroxidase 5 [Source:MGI Symbol;Acc:MGI:104886]	0	0	0	0	0	0	0	0	0	0	0	0	0	0
ENSMUSG00000004347	Pde1c	protein_coding	6	56069821	56369634	-1	phosphodiesterase 1C [Source:MGI Symbol;Acc:MGI:108413]	0.26	0.13	0.22	0.97	1.51	0.28	0.07	0.06	0.17	0.17	0.15	0.13	0.09	0.15
ENSMUSG00000004356	Utp20	protein_coding	10	88746607	88826814	-1	UTP20, small subunit (SSU) processome component, homolog (yeast) [Source:MGI Symbol;Acc:MGI:1917933]	3.22	3.28	3.35	2.98	2.76	2.27	1.59	1.31	2.11	2.88	2.3	2.52	3.34	2.11
ENSMUSG00000004359	Spic	protein_coding	10	88674772	88685015	-1	Spi-C transcription factor (Spi-1/PU.1 related) [Source:MGI Symbol;Acc:MGI:1341168]	0.63	0.18	0.51	0.52	1.28	0.47	0.18	2.36	0.86	0.97	0.62	0.16	0.07	0.98
ENSMUSG00000004360	9330159F19Rik	protein_coding	10	29211643	29230779	1	RIKEN cDNA 9330159F19 gene [Source:MGI Symbol;Acc:MGI:3036239]	2.64	1.26	0.32	1.71	2.41	0.5	1.83	0.97	3.74	2.29	2.48	1.66	1.06	2.16
ENSMUSG00000004364	Cul3	protein_coding	1	80264923	80340480	-1	cullin 3 [Source:MGI Symbol;Acc:MGI:1347360]	79.02	56.46	46.51	85.02	98.32	43.27	44.3	41.96	92.34	87.45	83.31	109.26	100.52	92.55
ENSMUSG00000004366	Sst	protein_coding	16	23889581	23890844	-1	somatostatin [Source:MGI Symbol;Acc:MGI:98326]	0	0	0	0	0.1	0	0	0	0	0	0	0	0	0
ENSMUSG00000004371	Il11	protein_coding	7	4773055	4782857	-1	interleukin 11 [Source:MGI Symbol;Acc:MGI:107613]	0.56	0.44	0.11	0.14	0.13	0.11	0	0	0.28	0.23	0.1	0.22	0.31	0.11
ENSMUSG00000004383	Large	protein_coding	8	72814599	73353540	-1	like-glycosyltransferase [Source:MGI Symbol;Acc:MGI:1342270]	8.7	6.69	5.8	7.8	9.01	4.01	5.74	4.62	5.82	7.75	5.54	6.68	6.17	8.12
ENSMUSG00000004393	Ddx56	protein_coding	11	6258919	6267772	-1	DEAD (Asp-Glu-Ala-Asp) box polypeptide 56 [Source:MGI Symbol;Acc:MGI:1277172]	21.03	20.08	18.24	21.13	16.78	19.91	20.42	17.9	21.52	25.01	21.56	18.92	21.55	18.24
ENSMUSG00000004394	Tmed4	protein_coding	11	6270369	6274870	-1	transmembrane emp24 protein transport domain containing 4 [Source:MGI Symbol;Acc:MGI:1915070]	27.7	27.48	23.13	21.08	25.41	20.4	21.15	24.24	29.73	28.38	26.24	27.59	28.62	26.32
ENSMUSG00000004415	Emid2	protein_coding	5	136741759	136883209	-1	EMI domain containing 2 [Source:MGI Symbol;Acc:MGI:2155345]	0.08	0.07	0.07	0.03	0.15	0.08	0.54	0.04	0	0.24	0.39	0.04	0.07	0.05
ENSMUSG00000004446	Bid	protein_coding	6	120891930	120916853	-1	BH3 interacting domain death agonist [Source:MGI Symbol;Acc:MGI:108093]	5.29	4.6	4.45	5.79	5.19	3.49	2.16	4.33	5.2	6.89	6.36	7.73	9.6	7.73
ENSMUSG00000004451	Ralb	protein_coding	1	119470305	119504794	-1	v-ral simian leukemia viral oncogene homolog B (ras related) [Source:MGI Symbol;Acc:MGI:1927244]	17.73	21.43	18.23	20.87	17.15	13.07	14.51	23.02	17.45	20.73	18.86	22.89	28.78	19.26
ENSMUSG00000004455	Ppp1cc	protein_coding	5	122158278	122175273	1	protein phosphatase 1, catalytic subunit, gamma isoform [Source:MGI Symbol;Acc:MGI:104872]	117.93	129.72	129.9	133.79	120.13	111.98	128.47	185.81	110.71	83.08	91.33	128.11	132.25	105.65
ENSMUSG00000004460	Dnajb11	protein_coding	16	22857845	22879634	1	DnaJ (Hsp40) homolog, subfamily B, member 11 [Source:MGI Symbol;Acc:MGI:1915088]	34.62	49.74	35	60.12	34.19	50.62	38.5	47.06	51.27	59.24	50.91	40.02	58.68	30.92
ENSMUSG00000004462	Tbccd1	protein_coding	16	22813215	22857569	-1	TBCC domain containing 1 [Source:MGI Symbol;Acc:MGI:1917823]	5.44	5.49	5.12	5.14	5.46	4.28	3.59	3.72	4.71	6.07	5.47	5.01	5.42	4.83
ENSMUSG00000004473	Clec11a	protein_coding	7	44303770	44306959	-1	C-type lectin domain family 11, member a [Source:MGI Symbol;Acc:MGI:1298219]	13.68	9.7	12.52	12.86	10.45	7.62	6.72	5.55	9.72	12.17	6.58	16.23	10.01	5.75
ENSMUSG00000004500	Zfp324	protein_coding	7	12965838	12974236	1	zinc finger protein 324 [Source:MGI Symbol;Acc:MGI:2444641]	3.28	3.14	2.77	2.23	2.64	1.64	1.5	1.26	2.92	3.13	2.73	2.28	2.55	2.64
ENSMUSG00000004508	Gab2	protein_coding	7	97081751	97308940	1	growth factor receptor bound protein 2-associated protein 2 [Source:MGI Symbol;Acc:MGI:1333854]	6.06	3.15	4.75	4.81	6.39	3.03	1.53	3	4.15	4.89	4.76	3.56	3.08	5.64
ENSMUSG00000004530	Coro1c	protein_coding	5	113842436	113908758	-1	coronin, actin binding protein 1C [Source:MGI Symbol;Acc:MGI:1345964]	50.54	53.18	55.4	49.89	47.57	51.04	30.83	42.58	41.77	50.39	52.32	43.11	58.88	53.84
ENSMUSG00000004535	Tax1bp1	protein_coding	6	52713729	52766780	1	Tax1 (human T cell leukemia virus type I) binding protein 1 [Source:MGI Symbol;Acc:MGI:1289308]	69.44	67.6	69.24	62.71	68.99	47.34	32.14	48.22	59.56	60.47	58.26	64.92	62.98	63.91
ENSMUSG00000004540	Psg17	protein_coding	7	18813937	18821607	-1	pregnancy specific glycoprotein 17 [Source:MGI Symbol;Acc:MGI:1347250]	0	0	0.05	0	0	0.25	0.1	0.05	0	0	0	0	0	0
ENSMUSG00000004542	Psg19	protein_coding	7	18789125	18798510	-1	pregnancy specific glycoprotein 19 [Source:MGI Symbol;Acc:MGI:1347252]	0	0	0	0	0	0	0	0	0	0	0	0	0	0
ENSMUSG00000004552	Ctse	protein_coding	1	131638306	131675503	1	cathepsin E [Source:MGI Symbol;Acc:MGI:107361]	0.11	0.05	0.14	4.89	10.19	0.1	0.06	0.18	1.96	2.79	3.7	0.45	0.11	0.41
ENSMUSG00000004558	Ndrg2	protein_coding	14	51905271	51913488	-1	N-myc downstream regulated gene 2 [Source:MGI Symbol;Acc:MGI:1352498]	235	205.65	121.41	266.02	272.18	109.51	410.48	223.45	342.76	291.93	319.43	325.66	246.39	274.42
ENSMUSG00000004561	Mettl17	protein_coding	14	51884842	51893039	1	methyltransferase like 17 [Source:MGI Symbol;Acc:MGI:1098577]	11.72	17	20.01	8.92	10.37	24.98	12.84	11.67	12.35	17.3	12.41	6.11	9.82	10.4
ENSMUSG00000004562	Arhgef40	protein_coding	14	51984833	52006247	1	Rho guanine nucleotide exchange factor (GEF) 40 [Source:MGI Symbol;Acc:MGI:2685515]	6.99	6.18	7.82	4.43	4.17	4.07	2.29	3.03	4.32	6.35	5.05	3.28	3.95	5.25
ENSMUSG00000004565	Pnpla6	protein_coding	8	3515384	3544266	1	patatin-like phospholipase domain containing 6 [Source:MGI Symbol;Acc:MGI:1354723]	3.01	4.64	4.24	4.42	4.99	5.68	3.19	3.33	3.86	4.34	4.35	3.16	3.3	3.93
ENSMUSG00000004567	Mcoln1	protein_coding	8	3500457	3515232	1	mucolipin 1 [Source:MGI Symbol;Acc:MGI:1890498]	24.41	41.47	48.54	18.76	21.97	73.15	51.98	52.91	35.91	38.75	32.2	26.85	27.59	29.97
ENSMUSG00000004568	Arhgef18	protein_coding	8	3393006	3456601	1	rho/rac guanine nucleotide exchange factor (GEF) 18 [Source:MGI Symbol;Acc:MGI:2142567]	11.59	12.77	11.08	8.09	10.32	11.45	4.92	5.05	9.22	10.89	10.44	10.15	8.4	11.66
ENSMUSG00000004591	Pkn2	protein_coding	3	142790902	142882004	-1	protein kinase N2 [Source:MGI Symbol;Acc:MGI:109211]	15.72	10.14	10.17	10	13.74	6.35	5.85	6.14	10.57	11.04	8.67	12.23	10.69	13.55
ENSMUSG00000004609	Cd33	protein_coding	7	43527456	43533171	-1	CD33 antigen [Source:MGI Symbol;Acc:MGI:99440]	5.7	1.51	2.42	3.16	8.74	1.13	1.46	5.24	2.56	5.06	2.44	2.03	2.63	5.86
ENSMUSG00000004610	Etfb	protein_coding	7	43444108	43457800	1	electron transferring flavoprotein, beta polypeptide [Source:MGI Symbol;Acc:MGI:106098]	152.37	171.97	140.87	133.96	117.83	117	208.01	162.78	167.18	171.17	165.98	154.3	161.73	139.93
ENSMUSG00000004612	Nkg7	protein_coding	7	43437073	43438246	1	natural killer cell group 7 sequence [Source:MGI Symbol;Acc:MGI:1931250]	9.02	8.23	10.97	4.6	5.84	8.67	4.51	6.4	16.87	8.18	15.54	9.18	3.79	6.51
ENSMUSG00000004613	Lim2	protein_coding	7	43430088	43435991	1	lens intrinsic membrane protein 2 [Source:MGI Symbol;Acc:MGI:104698]	0	0	0	0	0	0	0	0	0	0	0	0	0	0
ENSMUSG00000004626	Stxbp2	protein_coding	8	3630955	3643644	1	syntaxin binding protein 2 [Source:MGI Symbol;Acc:MGI:107370]	52.27	59.57	61.35	41.5	39.06	74.67	37.9	59.84	49	62.69	57.18	54.04	49.18	63.72
ENSMUSG00000004630	Pcp2	protein_coding	8	3623371	3625545	-1	Purkinje cell protein 2 (L7) [Source:MGI Symbol;Acc:MGI:97508]	0.27	0.52	0	1.01	0.54	0	0	0.55	0.76	0.45	1.19	1.32	0.46	0
ENSMUSG00000004631	Sgce	protein_coding	6	4674350	4747204	-1	sarcoglycan, epsilon [Source:MGI Symbol;Acc:MGI:1329042]	25.63	16.35	14.32	17.99	24.34	6.89	7.81	10.68	13.31	21.97	16.6	19.73	19.49	21.38
ENSMUSG00000004633	Chn2	protein_coding	6	54039554	54301810	1	chimerin (chimaerin) 2 [Source:MGI Symbol;Acc:MGI:1917243]	1.55	1.97	1.64	1.72	3.43	0.83	0.87	2.46	1.28	3.63	2.77	2.22	3.16	3.9
ENSMUSG00000004637	Wwox	protein_coding	8	114439655	115352708	1	WW domain-containing oxidoreductase [Source:MGI Symbol;Acc:MGI:1931237]	3.12	3.51	3.9	3.42	4.08	2.77	1.93	2.51	2.98	3.96	3.55	3.63	3.42	3.26
ENSMUSG00000004642	Slbp	protein_coding	5	33634952	33652574	-1	stem-loop binding protein [Source:MGI Symbol;Acc:MGI:108402]	18.23	21.8	30.67	21.13	18.19	24.08	19.39	25.86	26.09	22.46	19.16	24.77	30.99	17.66
ENSMUSG00000004651	Tyr	protein_coding	7	87427405	87493411	-1	tyrosinase [Source:MGI Symbol;Acc:MGI:98880]	0.06	0.18	0.35	0.16	0.07	0.25	0.13	0.54	0.05	1.33	0.86	0.06	0.06	0.09
ENSMUSG00000004654	Ghrhr	protein_coding	6	55376295	55388530	1	growth hormone releasing hormone receptor [Source:MGI Symbol;Acc:MGI:95710]	0	0	0	0	0	0	0	0	0	0	0	0	0	0
ENSMUSG00000004655	Aqp1	protein_coding	6	55336432	55348555	1	aquaporin 1 [Source:MGI Symbol;Acc:MGI:103201]	79.06	91.04	53.13	52.43	69.24	20.25	26.13	39.95	27.16	54.61	43.91	55.81	48.68	53.49
ENSMUSG00000004661	Arid3b	protein_coding	9	57790353	57836793	-1	AT rich interactive domain 3B (BRIGHT-like) [Source:MGI Symbol;Acc:MGI:1930768]	1.7	1.71	1.76	0.88	1.55	0.32	0.44	0.45	1.2	1	1.96	1.46	1.13	1.83
ENSMUSG00000004665	Cnn2	protein_coding	10	79988584	79996062	1	calponin 2 [Source:MGI Symbol;Acc:MGI:105093]	52.67	53.8	59.92	59.97	54.68	50.31	26.58	42.9	57.05	51.76	63.5	62.06	57.4	56.54
ENSMUSG00000004667	Polr2e	protein_coding	10	80035949	80039795	-1	polymerase (RNA) II (DNA directed) polypeptide E [Source:MGI Symbol;Acc:MGI:1913670]	63.5	74.62	70.96	60.97	53.36	73.25	44.97	70.62	65.59	80.03	66.52	53.66	56.19	50.26
ENSMUSG00000004668	Abca13	protein_coding	11	9191942	9684259	1	ATP-binding cassette, sub-family A (ABC1), member 13 [Source:MGI Symbol;Acc:MGI:2388707]	0.01	0	0	0.01	0	0	0	0.01	0	0.01	0	0	0.01	0.01
ENSMUSG00000004677	Myo9b	protein_coding	8	71272714	71360712	1	myosin IXb [Source:MGI Symbol;Acc:MGI:106624]	9.4	9.2	9.75	7.7	9.69	9.22	7.13	7.88	6.71	9.82	8.34	7.56	9.78	11.57
ENSMUSG00000004698	Hdac9	protein_coding	12	34371503	34528889	-1	histone deacetylase 9 [Source:MGI Symbol;Acc:MGI:1931221]	2.93	1.87	2.17	1.76	2.78	0.92	1.77	2.69	1.13	1.34	0.99	2.45	2.11	3.12
ENSMUSG00000004707	Ly9	protein_coding	1	171588624	171607410	-1	lymphocyte antigen 9 [Source:MGI Symbol;Acc:MGI:96885]	2.38	1.17	2.08	2.6	3.68	0.99	2.41	15.58	1.91	4	2.99	2.42	6.69	6.33
ENSMUSG00000004709	Cd244	protein_coding	1	171559193	171585318	1	CD244 natural killer cell receptor 2B4 [Source:MGI Symbol;Acc:MGI:109294]	1.54	0.77	1.92	1.89	1.81	1.66	0.77	0.92	2.34	1.14	1.7	1.61	1.36	2.24
ENSMUSG00000004730	Emr1	protein_coding	17	57358686	57483529	1	EGF-like module containing, mucin-like, hormone receptor-like sequence 1 [Source:MGI Symbol;Acc:MGI:106912]	19.02	5.7	13.86	20.57	44.41	7.46	8.17	30.53	12.49	13.48	12.35	22.39	26.51	49.12
ENSMUSG00000004748	Mtfp1	protein_coding	11	4091480	4095445	-1	mitochondrial fission process 1 [Source:MGI Symbol;Acc:MGI:1916686]	8.47	6.52	3.36	6.61	5.93	2.57	10.25	4.65	8.75	8.04	9.27	6.5	6.54	7.11
ENSMUSG00000004768	Rab23	protein_coding	1	33719882	33742564	1	RAB23, member RAS oncogene family [Source:MGI Symbol;Acc:MGI:99833]	6.95	4.71	5.05	5.61	7.16	3.97	2.85	3.6	3.7	6.17	3.69	4.7	4.32	4.94
ENSMUSG00000004771	Rab11a	protein_coding	9	64715299	64737758	-1	RAB11a, member RAS oncogene family [Source:MGI Symbol;Acc:MGI:1858202]	181.47	159.64	154.24	237.63	207.59	177.09	131.3	215.68	213.51	173.52	202.98	215.16	256.26	183.88
ENSMUSG00000004788	Eif2b2	protein_coding	12	85219481	85226628	1	eukaryotic translation initiation factor 2B, subunit 2 beta [Source:MGI Symbol;Acc:MGI:2145118]	31.82	28.99	25.16	27.8	26.13	27.1	21.63	24.75	38.69	40.18	41.56	38.43	36.5	25.17
ENSMUSG00000004789	Dlst	protein_coding	12	85110833	85134091	1	dihydrolipoamide S-succinyltransferase (E2 component of 2-oxo-glutarate complex) [Source:MGI Symbol;Acc:MGI:1926170]	53.72	48.13	34.05	43.97	48.03	33.98	43.02	29.99	51.84	44.25	47.78	50.09	53.84	51.49
ENSMUSG00000004791	Pgf	protein_coding	12	85166639	85177296	-1	placental growth factor [Source:MGI Symbol;Acc:MGI:105095]	0.8	1.44	1.14	0.83	0.49	0.94	2.17	1.51	1.59	1.6	1.29	1.85	3.3	0.62
ENSMUSG00000004798	Ulk2	protein_coding	11	61775649	61855073	-1	unc-51 like kinase 2 [Source:MGI Symbol;Acc:MGI:1352758]	20.95	15.99	12.56	13.95	22.25	7.12	9.22	10.24	16.48	16.09	15.6	17.1	12.05	19.83
ENSMUSG00000004814	Ccl24	protein_coding	5	135569937	135573043	-1	chemokine (C-C motif) ligand 24 [Source:MGI Symbol;Acc:MGI:1928953]	12.48	6.53	14.6	13.39	20.79	11.27	7.59	25.31	23.54	45.79	22.38	8.73	4.42	20.54
ENSMUSG00000004815	Dgkq	protein_coding	5	108646693	108669672	-1	diacylglycerol kinase, theta [Source:MGI Symbol;Acc:MGI:102918]	7.65	6.68	7.95	5.25	6.41	9.33	5.41	3.89	8.63	7.97	8.9	7.92	7.74	11.36
ENSMUSG00000004821	Tmed11	protein_coding	5	108777235	108795363	-1	transmembrane emp24 protein transport domain containing [Source:MGI Symbol;Acc:MGI:1914616]	0	0	0	0	0	0	0	0	0	0	0	0	0	0
ENSMUSG00000004837	Grap	protein_coding	11	61653265	61672784	1	GRB2-related adaptor protein [Source:MGI Symbol;Acc:MGI:1918770]	8.93	9.58	9.97	9.66	10.01	5.28	7.19	16.21	8.4	14.6	10.34	8.46	9.91	9.61
ENSMUSG00000004842	Pou1f1	protein_coding	16	65520512	65535005	1	POU domain, class 1, transcription factor 1 [Source:MGI Symbol;Acc:MGI:97588]	0	0	0	0	0	0	0	0	0	0	0	0	0	0
ENSMUSG00000004843	Chmp2b	protein_coding	16	65539133	65562697	-1	charged multivesicular body protein 2B [Source:MGI Symbol;Acc:MGI:1916192]	55.35	55.21	59.09	55.2	43.85	61.49	45.61	74.39	37.62	37.49	37.99	54.98	57.18	52.85
ENSMUSG00000004846	Plod3	protein_coding	5	136987019	136996648	1	procollagen-lysine, 2-oxoglutarate 5-dioxygenase 3 [Source:MGI Symbol;Acc:MGI:1347008]	25.5	29.79	21.6	32.74	28.7	15.99	12.54	19.07	27.49	27.5	26.02	25.41	29.94	26.32
ENSMUSG00000004849	Ap1s1	protein_coding	5	137034993	137046135	-1	adaptor protein complex AP-1, sigma 1 [Source:MGI Symbol;Acc:MGI:1098244]	47.49	63.1	70.3	60.79	49.07	70.49	52.26	85.41	63.25	67.72	63.8	59.28	75.84	40.71
ENSMUSG00000004864	Mapk13	protein_coding	17	28769307	28778698	1	mitogen-activated protein kinase 13 [Source:MGI Symbol;Acc:MGI:1346864]	38.96	39.51	44.85	38.91	28.18	59.23	24.18	33.82	60.97	39.38	58.05	44.35	39.05	40.89
ENSMUSG00000004865	Srpk1	protein_coding	17	28587648	28622521	-1	serine/arginine-rich protein specific kinase 1 [Source:MGI Symbol;Acc:MGI:106908]	46.33	24.15	19.8	42.4	41.04	32.65	22.35	16.8	48.6	34.16	50.64	37.77	33.15	40.86
ENSMUSG00000004872	Pax3	protein_coding	1	78101267	78197134	-1	paired box gene 3 [Source:MGI Symbol;Acc:MGI:97487]	0.5	0.44	1.32	0.28	0.12	0.3	0.17	0.44	0.49	0.47	0.33	0.18	0.12	0.37
ENSMUSG00000004880	Lbr	protein_coding	1	181815316	181842401	-1	lamin B receptor [Source:MGI Symbol;Acc:MGI:2138281]	11.33	12.19	14.37	11.05	9.98	12.64	8.7	15.28	8.36	9.82	7.8	11.21	16.06	11.49
ENSMUSG00000004885	Crabp2	protein_coding	3	87948666	87953376	1	cellular retinoic acid binding protein II [Source:MGI Symbol;Acc:MGI:88491]	73.62	58.85	47.31	67.59	42.07	90.19	37.76	71.95	109.03	66.48	99.52	66.9	55.81	51
ENSMUSG00000004891	Nes	protein_coding	3	87971078	87980451	1	nestin [Source:MGI Symbol;Acc:MGI:101784]	2.7	3.56	4.51	1.83	2.35	1.2	1.71	0.9	1.46	2.62	1.4	2.94	2.55	2.75
ENSMUSG00000004892	Bcan	protein_coding	3	87987531	88000356	-1	brevican [Source:MGI Symbol;Acc:MGI:1096385]	0	0.03	0.09	0.05	0.03	0	0	0.06	0	0	0	0.03	0.09	0
ENSMUSG00000004894	Hapln2	protein_coding	3	88021750	88027583	-1	hyaluronan and proteoglycan link protein 2 [Source:MGI Symbol;Acc:MGI:2137300]	1	0.52	0.47	0	0.11	0.59	0.36	0.06	0.37	0.23	0.74	0.09	0.66	0.14
ENSMUSG00000004895	Prcc	protein_coding	3	87858900	87885608	-1	papillary renal cell carcinoma (translocation-associated) [Source:MGI Symbol;Acc:MGI:2137738]	19.09	23.05	18.8	17.45	17.93	20.64	16.49	19.16	21.62	24.26	25.11	17.9	20.36	18.38
ENSMUSG00000004896	Rrnad1	protein_coding	3	87922601	87930717	-1	ribosomal RNA adenine dimethylase domain containing 1 [Source:MGI Symbol;Acc:MGI:2387197]	6.57	10.25	10.19	4.82	4.34	10.04	7.88	10.47	10.15	8.04	8.61	5.95	7.57	5.53
ENSMUSG00000004897	Hdgf	protein_coding	3	87906321	87916132	1	hepatoma-derived growth factor [Source:MGI Symbol;Acc:MGI:1194494]	132.94	118.59	115.45	172.54	156.87	130.95	98.23	100.36	183.64	170.55	193.75	166.45	181.5	156.06
ENSMUSG00000004902	Slc25a18	protein_coding	6	120773768	120793982	1	solute carrier family 25 (mitochondrial carrier), member 18 [Source:MGI Symbol;Acc:MGI:1919053]	0	0.15	0	0.26	0.2	0.24	0	0	0.13	0.21	0.27	0.15	0	0.24
ENSMUSG00000004929	Thop1	protein_coding	10	81070035	81082559	1	thimet oligopeptidase 1 [Source:MGI Symbol;Acc:MGI:1354165]	23.05	15.16	9.15	22.55	19.17	14.53	10.27	10.06	29.36	23.03	30.65	20.76	22.62	21.94
ENSMUSG00000004931	Apba3	protein_coding	10	81268172	81273246	1	amyloid beta (A4) precursor protein-binding, family A, member 3 [Source:MGI Symbol;Acc:MGI:1888527]	24.13	22.47	13.62	22.32	17.9	14.06	17.51	10.6	30.61	29.99	30.27	23.43	18.2	21.18
ENSMUSG00000004933	Matk	protein_coding	10	81252935	81263365	1	megakaryocyte-associated tyrosine kinase [Source:MGI Symbol;Acc:MGI:99259]	2.93	1.68	2.22	3.7	2.96	3.2	2.57	1.74	2.04	3.41	3.23	2.49	1.5	3.78
ENSMUSG00000004934	Pias4	protein_coding	10	81153266	81167923	-1	protein inhibitor of activated STAT 4 [Source:MGI Symbol;Acc:MGI:2136940]	12.51	13.15	11.37	15.97	12	13.41	7.94	8.99	13.96	15.67	14.52	12.4	10.09	10.52
ENSMUSG00000004936	Map2k1	protein_coding	9	64185770	64253631	-1	mitogen-activated protein kinase kinase 1 [Source:MGI Symbol;Acc:MGI:1346866]	30.19	27.37	28.17	28.63	29.37	20.78	20.96	20.25	28.62	26.21	25.61	32.42	35.25	31.24
ENSMUSG00000004937	Sgta	protein_coding	10	81044075	81060178	-1	small glutamine-rich tetratricopeptide repeat (TPR)-containing, alpha [Source:MGI Symbol;Acc:MGI:1098703]	48.3	49.48	46.06	44.86	39.9	47.99	49.61	47.79	50.49	56.6	52.99	47.67	49.92	42.69
ENSMUSG00000004939	Nmrk2	protein_coding	10	81198170	81202037	-1	nicotinamide riboside kinase 2 [Source:MGI Symbol;Acc:MGI:1916814]	0.74	1.12	0.27	2.03	3.85	0.57	2.94	6.78	6.74	4.94	21.99	3.83	1.22	6.35
ENSMUSG00000004945	Tmem242	protein_coding	17	5410864	5440260	-1	transmembrane protein 242 [Source:MGI Symbol;Acc:MGI:1917794]	57.67	61.94	56.2	79	72.16	31.55	48.68	47.47	90.52	89.78	83.94	60.2	54.15	53.97
ENSMUSG00000004947	Dtx2	protein_coding	5	135994800	136032872	1	deltex 2 homolog (Drosophila) [Source:MGI Symbol;Acc:MGI:1921448]	15.79	15.63	14.89	15.06	14.02	14.69	8.34	12.49	16.94	16.3	17.34	13.28	16.89	16.11
ENSMUSG00000004948	Zp3	protein_coding	5	135980099	135988624	1	zona pellucida glycoprotein 3 [Source:MGI Symbol;Acc:MGI:99215]	0	0	0	0	0.08	0	0	0	0	0	0	0	0	0
ENSMUSG00000004951	Hspb1	protein_coding	5	135887919	135889563	1	heat shock protein 1 [Source:MGI Symbol;Acc:MGI:96240]	477.11	405.44	263.93	478.3	367.55	473.96	404.8	358.68	643.06	471.21	645.99	590.13	494.43	590.13
ENSMUSG00000004952	Rasa4	protein_coding	5	136083916	136111860	1	RAS p21 protein activator 4 [Source:MGI Symbol;Acc:MGI:1858600]	21.08	28.46	14.84	19.25	15.8	12.95	19.89	22.05	16.21	22.14	15.25	14.94	18.56	21.99
ENSMUSG00000004961	Syt5	protein_coding	7	4539768	4546567	-1	synaptotagmin V [Source:MGI Symbol;Acc:MGI:1926368]	0.06	0.12	0.28	0.1	0.13	0.36	0	0.12	0.05	0.28	0.21	0.18	0.06	0.06
ENSMUSG00000004980	Hnrnpa2b1	protein_coding	6	51460434	51469894	-1	heterogeneous nuclear ribonucleoprotein A2/B1 [Source:MGI Symbol;Acc:MGI:104819]	146.38	173.54	174.77	229.59	186	146.23	114.78	130.46	198.03	157.3	170.24	161.5	181.4	151.51
ENSMUSG00000004988	Fxyd4	protein_coding	6	117933729	117937335	-1	FXYD domain-containing ion transport regulator 4 [Source:MGI Symbol;Acc:MGI:1889005]	0.09	0	0.09	0.07	0.14	0	0	0.18	0	0.33	0.16	0	0.25	0
ENSMUSG00000004994	Ccdc130	protein_coding	8	84257795	84270380	-1	coiled-coil domain containing 130 [Source:MGI Symbol;Acc:MGI:1914986]	9.84	10.75	8.23	7.29	6.76	8.42	5.61	8.09	10.47	10.49	10.62	6.18	6.97	7.81
ENSMUSG00000004996	Mri1	protein_coding	8	84249906	84257326	-1	methylthioribose-1-phosphate isomerase homolog (S. cerevisiae) [Source:MGI Symbol;Acc:MGI:1915123]	8.71	8.59	7.25	9.52	8.08	6.51	5.35	8.12	10.79	15.71	15.12	12.89	12.87	16.83
ENSMUSG00000005034	Prkacb	protein_coding	3	146729579	146812960	-1	protein kinase, cAMP dependent, catalytic, beta [Source:MGI Symbol;Acc:MGI:97594]	22.18	21.78	24.84	16.97	20.52	11.72	9.24	16.7	14.61	18.79	14.8	19.34	21.91	20.53
ENSMUSG00000005043	Sgsh	protein_coding	11	119343425	119355536	-1	N-sulfoglucosamine sulfohydrolase (sulfamidase) [Source:MGI Symbol;Acc:MGI:1350341]	7.49	4.5	4.25	3.95	7.03	2.53	2.03	3.61	5.63	8.12	5.92	3.94	3.78	6.36
ENSMUSG00000005045	Chd5	protein_coding	4	152338651	152390194	1	chromodomain helicase DNA binding protein 5 [Source:MGI Symbol;Acc:MGI:3036258]	0.53	0.48	0.46	0.63	0.79	0.42	0.2	0.13	0.35	0.29	0.32	0.51	0.3	0.53
ENSMUSG00000005054	Cstb	protein_coding	10	78425670	78427619	1	cystatin B [Source:MGI Symbol;Acc:MGI:109514]	156.75	174.38	196.67	157.02	126.33	148.85	100.48	203.78	198.65	203.39	221.02	181.12	268.04	138.49
ENSMUSG00000005057	Sh2b2	protein_coding	5	136218149	136244903	-1	SH2B adaptor protein 2 [Source:MGI Symbol;Acc:MGI:1345171]	3.06	1.94	2.36	3.24	2.33	2.02	1.31	0.63	2.7	2.09	2.54	3.28	1.75	2.84
ENSMUSG00000005069	Pex5	protein_coding	6	124396816	124415067	-1	peroxisomal biogenesis factor 5 [Source:MGI Symbol;Acc:MGI:1098808]	17.24	13.14	12.73	13.48	15.32	12.77	8.97	9.96	13.63	14.65	13.64	12.06	14.03	15.52
ENSMUSG00000005078	Jkamp	protein_coding	12	72085589	72101461	1	JNK1/MAPK8-associated membrane protein [Source:MGI Symbol;Acc:MGI:1915057]	15.84	15.38	15.59	11.1	13.36	13.32	9.78	14.47	12.36	13.95	14.8	15.7	14.11	16.62
ENSMUSG00000005087	Cd44	protein_coding	2	102811141	102901665	-1	CD44 antigen [Source:MGI Symbol;Acc:MGI:88338]	23.6	34.36	48.75	27.9	21.83	29.11	14.15	20.52	26.1	21.95	27.68	28.82	41.7	30.93
ENSMUSG00000005089	Slc1a2	protein_coding	2	102658659	102790784	1	solute carrier family 1 (glial high affinity glutamate transporter), member 2 [Source:MGI Symbol;Acc:MGI:101931]	0.21	0.03	0.02	0.04	0.04	0.21	0.21	0.16	0.01	0	0.05	0.05	0	0.61
ENSMUSG00000005102	Eif2ak4	protein_coding	2	118388618	118475234	1	eukaryotic translation initiation factor 2 alpha kinase 4 [Source:MGI Symbol;Acc:MGI:1353427]	4.05	3.43	3.74	3.15	4.18	2.78	1.76	1.99	2.67	3.71	2.63	2.44	2.11	2.47
ENSMUSG00000005103	Wdr1	protein_coding	5	38526814	38561666	-1	WD repeat domain 1 [Source:MGI Symbol;Acc:MGI:1337100]	47.56	51.89	55.49	53.52	46.77	42.46	39.3	54.35	38.65	48.86	41.94	53.65	76.68	53.63
ENSMUSG00000005107	Slc2a9	protein_coding	5	38349273	38503143	-1	solute carrier family 2 (facilitated glucose transporter), member 9 [Source:MGI Symbol;Acc:MGI:2152844]	2.43	1.72	1.11	1.05	2.19	0.7	0.65	1.22	1.07	1.55	1.3	1.42	0.96	2.22
ENSMUSG00000005124	Wisp1	protein_coding	15	66891320	66923201	1	WNT1 inducible signaling pathway protein 1 [Source:MGI Symbol;Acc:MGI:1197008]	1.03	0.56	0.75	0.51	0.39	0.46	0.28	0.26	0.36	0.88	0.55	0.96	0.37	0.65
ENSMUSG00000005125	Ndrg1	protein_coding	15	66929321	66969640	-1	N-myc downstream regulated gene 1 [Source:MGI Symbol;Acc:MGI:1341799]	58.19	76.46	81.74	56.09	50.99	60.44	37.13	64.9	51.6	57.6	56.03	49.67	50.65	45.09
ENSMUSG00000005131	4930550C14Rik	protein_coding	9	53405286	53432803	1	RIKEN cDNA 4930550C14 gene [Source:MGI Symbol;Acc:MGI:1922561]	0.96	0.94	1.57	0.86	1.4	1.57	1.15	1.07	1.39	1.19	1.31	1.81	0.97	1.07
ENSMUSG00000005142	Man2b1	protein_coding	8	85083269	85098739	1	mannosidase 2, alpha B1 [Source:MGI Symbol;Acc:MGI:107286]	19.73	10.07	14.12	17.71	33.3	9.83	6.51	14.43	12.7	24.58	14.4	19.01	17.31	43.86
ENSMUSG00000005148	Klf5	protein_coding	14	99298691	99313405	1	Kruppel-like factor 5 [Source:MGI Symbol;Acc:MGI:1338056]	28.08	22.47	20.73	19.5	21.02	23.89	10.21	10.42	29.4	27.25	36	19.63	15.53	23.26
ENSMUSG00000005150	Wdr83	protein_coding	8	85075035	85081306	-1	WD repeat domain containing 83 [Source:MGI Symbol;Acc:MGI:1915086]	17.24	34.01	35.34	21.36	14.48	37.07	32.15	35.84	22.91	23.33	27.03	17.06	18.47	13.76
ENSMUSG00000005161	Prdx2	protein_coding	8	84969587	84974834	1	peroxiredoxin 2 [Source:MGI Symbol;Acc:MGI:109486]	312.53	379.71	350.68	298.96	271.82	478.93	414.41	596.52	335.32	366.62	361	257.48	299.86	221.31
ENSMUSG00000005198	Polr2a	protein_coding	11	69733997	69758637	-1	polymerase (RNA) II (DNA directed) polypeptide A [Source:MGI Symbol;Acc:MGI:98086]	18.46	13.92	13.84	13.74	22.13	11.66	7.88	9.76	12.95	16.18	12.83	13.36	12.28	18.49
ENSMUSG00000005202	Shbg	protein_coding	11	69614804	69617905	-1	sex hormone binding globulin [Source:MGI Symbol;Acc:MGI:98295]	0	0	0	0	0	0	0	0.08	0	0	0	0	0	0
ENSMUSG00000005204	Senp3	protein_coding	11	69673115	69682084	-1	SUMO/sentrin specific peptidase 3 [Source:MGI Symbol;Acc:MGI:2158736]	36.76	36.65	32.9	39.77	38.83	36.8	26.36	29.44	43.06	52.58	48.42	43.14	51.03	33.01
ENSMUSG00000005220	Corin	protein_coding	5	72300025	72504473	-1	corin [Source:MGI Symbol;Acc:MGI:1349451]	0.04	0.19	0.27	0.06	0.06	0.02	0.09	0.04	0.02	0.45	0.1	0.32	0.16	0.09
ENSMUSG00000005225	Plekha8	protein_coding	6	54595111	54645839	1	pleckstrin homology domain containing, family A (phosphoinositide binding specific) member 8 [Source:MGI Symbol;Acc:MGI:2681164]	2.72	2.4	2.06	2.75	2.91	1.88	1.99	1.68	1.53	2.06	1.69	2.26	2.76	2.28
ENSMUSG00000005232	G6pc2	protein_coding	2	69211073	69227841	1	glucose-6-phosphatase, catalytic, 2 [Source:MGI Symbol;Acc:MGI:1277193]	0	0	0	0	0	0	0	0	0	0	0	0	0	0
ENSMUSG00000005233	Spc25	protein_coding	2	69193895	69206194	-1	SPC25, NDC80 kinetochore complex component, homolog (S. cerevisiae) [Source:MGI Symbol;Acc:MGI:1913692]	2.96	6.67	9.72	4.76	2.38	5.14	5.76	11.39	2.1	4.63	2.71	2.49	6.1	3.72
ENSMUSG00000005237	Dnahc2	protein_coding	11	69420809	69549110	-1	dynein, axonemal, heavy chain 2 [Source:MGI Symbol;Acc:MGI:107731]	0.47	0.23	0.65	0.25	0.93	0.43	0.24	0.02	0.16	1.06	0.67	0.29	0.37	0.48
ENSMUSG00000005251	Ripk4	protein_coding	16	97741933	97763737	-1	receptor-interacting serine-threonine kinase 4 [Source:MGI Symbol;Acc:MGI:1919638]	16.04	16.59	17.19	15.82	16.79	18.96	7.97	12.9	19.48	17.21	21.09	14.2	13.32	15.31
ENSMUSG00000005262	Ufd1l	protein_coding	16	18811779	18835261	1	ubiquitin fusion degradation 1 like [Source:MGI Symbol;Acc:MGI:109353]	38.65	36.93	32.94	32.89	32.92	33.54	25.33	23.61	35.36	35.16	36.62	36.09	30.44	30.35
ENSMUSG00000005267	Zfp287	protein_coding	11	62700356	62731905	-1	zinc finger protein 287 [Source:MGI Symbol;Acc:MGI:2176561]	1.09	0.74	0.77	0.92	1.43	1.63	0.68	0.77	0.84	1.15	1.12	0.97	0.86	1.06
ENSMUSG00000005268	Prlr	protein_coding	15	10177238	10349180	1	prolactin receptor [Source:MGI Symbol;Acc:MGI:97763]	6.31	6.65	6.95	3.16	2.8	2.95	1.27	1.85	1.6	2.71	1.74	3.06	2.85	3.56
ENSMUSG00000005299	Letm1	protein_coding	5	33739673	33782817	-1	leucine zipper-EF-hand containing transmembrane protein 1 [Source:MGI Symbol;Acc:MGI:1932557]	10.76	9.09	8.39	10.5	10.18	6.95	6.17	5.13	11.68	11.82	11.8	11.11	10.85	12.21
ENSMUSG00000005312	Ubqln1	protein_coding	13	58176156	58215653	-1	ubiquilin 1 [Source:MGI Symbol;Acc:MGI:1860276]	43.01	34.11	32.27	38.55	32.26	36.86	22.8	31.25	31.27	28.75	30.57	35.33	37.1	35.31
ENSMUSG00000005320	Fgfr4	protein_coding	13	55152640	55168759	1	fibroblast growth factor receptor 4 [Source:MGI Symbol;Acc:MGI:95525]	4.83	1.3	2.39	1.71	2.07	2.16	0.84	1.17	2.17	1.98	1.71	2.67	1.86	2.14
ENSMUSG00000005338	Cadm3	protein_coding	1	173334254	173367695	-1	cell adhesion molecule 3 [Source:MGI Symbol;Acc:MGI:2137858]	53.73	32.01	39.08	29.65	38.15	20.99	18.94	25.26	35.72	42.05	30.35	37.44	29.51	29.99
ENSMUSG00000005339	Fcer1a	protein_coding	1	173221271	173227229	-1	Fc receptor, IgE, high affinity I, alpha polypeptide [Source:MGI Symbol;Acc:MGI:95494]	1.71	0.21	0.91	0.17	0.06	0.43	0.54	0	1.33	0.58	0.46	0.21	0.3	0.11
ENSMUSG00000005354	Txn2	protein_coding	15	77915047	77929006	-1	thioredoxin 2 [Source:MGI Symbol;Acc:MGI:1929468]	117.19	138.58	141.75	139.69	118.32	123.26	166.03	160.04	137.96	135.98	131.94	150.36	153.46	117
ENSMUSG00000005355	Casp14	protein_coding	10	78711997	78718293	-1	caspase 14 [Source:MGI Symbol;Acc:MGI:1335092]	16.43	9.72	5.81	14.86	19.01	15.24	7.65	8.4	22.71	18.75	24.59	20.47	32.35	20.2
ENSMUSG00000005357	Slc1a6	protein_coding	10	78780496	78814825	1	solute carrier family 1 (high affinity aspartate/glutamate transporter), member 6 [Source:MGI Symbol;Acc:MGI:1096331]	0.1	0.05	0.28	0.17	0.13	0.2	0.1	0.2	0.09	0	0.04	0.05	0.14	0.05
ENSMUSG00000005360	Slc1a3	protein_coding	15	8634124	8710764	-1	solute carrier family 1 (glial high affinity glutamate transporter), member 3 [Source:MGI Symbol;Acc:MGI:99917]	5.71	1.73	1.75	5.36	7.18	2.26	0.9	2.83	6.35	2.66	4.67	9.47	4.53	7.99
ENSMUSG00000005362	Crbn	protein_coding	6	106778249	106800074	-1	cereblon [Source:MGI Symbol;Acc:MGI:1913277]	23.73	16.68	15.7	17.04	19.35	8.56	7.05	12.12	14.95	15	14.74	20.42	13.88	18.98
ENSMUSG00000005364	Il5ra	protein_coding	6	106711975	106745109	-1	interleukin 5 receptor, alpha [Source:MGI Symbol;Acc:MGI:96558]	0	0	0.06	0.1	0.13	0.06	0	0	0	0.06	0	0.06	0	0
ENSMUSG00000005370	Msh6	protein_coding	17	87975050	87990883	1	mutS homolog 6 (E. coli) [Source:MGI Symbol;Acc:MGI:1343961]	6.2	5.61	7.35	6.68	6.73	5.69	2.8	4.22	8.2	8.85	5.98	6.82	6.77	6.35
ENSMUSG00000005371	Fbxo11	protein_coding	17	87990859	88065291	-1	F-box protein 11 [Source:MGI Symbol;Acc:MGI:2147134]	24.32	26.51	25.93	22.86	24.12	17.08	12.72	14.77	19.33	18.1	16.99	23.72	22.28	27.21
ENSMUSG00000005373	Mlxipl	protein_coding	5	135106891	135138382	1	MLX interacting protein-like [Source:MGI Symbol;Acc:MGI:1927999]	12.34	7.68	1.94	12.3	8.62	5.18	8.01	3.62	14.03	7.4	11.38	11.36	8.37	13.75
ENSMUSG00000005374	Tbl2	protein_coding	5	135149657	135163873	1	transducin (beta)-like 2 [Source:MGI Symbol;Acc:MGI:1351652]	6.09	4.59	4.03	5.5	4.75	3.92	2.76	3.02	5.58	5.04	5.33	5.61	5.92	4.59
ENSMUSG00000005378	Wbscr22	protein_coding	5	135052957	135064959	-1	Williams Beuren syndrome chromosome region 22 [Source:MGI Symbol;Acc:MGI:1913388]	22.82	30.9	27.66	31.03	22.09	24.25	16.78	16.11	35.64	35.25	33.17	32.15	30.82	18.63
ENSMUSG00000005397	Nid1	protein_coding	13	13437602	13512275	1	nidogen 1 [Source:MGI Symbol;Acc:MGI:97342]	44.4	31.42	25.45	28.83	69.36	14.34	28.29	38.22	21.96	45.85	22.86	26.66	45.58	45.47
ENSMUSG00000005410	Mcm5	protein_coding	8	75109528	75128439	1	minichromosome maintenance deficient 5, cell division cycle 46 (S. cerevisiae) [Source:MGI Symbol;Acc:MGI:103197]	4.44	4.94	6.62	4.72	3.91	4.76	3.38	6.07	9.01	8.74	6.55	7.9	11.44	4.15
ENSMUSG00000005413	Hmox1	protein_coding	8	75093591	75100596	1	heme oxygenase (decycling) 1 [Source:MGI Symbol;Acc:MGI:96163]	41.31	37.82	21.19	66.76	69.5	20.11	33.77	69.18	52.91	50.15	61.39	70.9	118.46	70.38
ENSMUSG00000005417	Mprip	protein_coding	11	59661305	59780860	1	myosin phosphatase Rho interacting protein [Source:MGI Symbol;Acc:MGI:1349438]	83.57	68.73	63.66	80.46	85.47	69.24	47.04	45.18	69.11	77.75	79.71	77.86	69.64	82.77
ENSMUSG00000005442	Cic	protein_coding	7	25267704	25294159	1	capicua homolog (Drosophila) [Source:MGI Symbol;Acc:MGI:1918972]	42.08	63.73	70.61	44.19	34.15	70.18	55.09	59.36	43.3	46.59	39.55	34.27	49.65	44.02
ENSMUSG00000005447	Pafah1b3	protein_coding	7	25295049	25297986	-1	platelet-activating factor acetylhydrolase, isoform 1b, subunit 3 [Source:MGI Symbol;Acc:MGI:108414]	26.73	32.25	49.48	32.88	23.41	43.67	26.78	39.42	29.42	35.76	33.05	32.18	27.61	28.03
ENSMUSG00000005465	Il27ra	protein_coding	8	84030287	84042575	-1	interleukin 27 receptor, alpha [Source:MGI Symbol;Acc:MGI:1355318]	1.16	0.99	0.73	1.1	1.4	0.12	0.39	0.48	1.17	1.48	1.04	1.26	1.48	2.3
ENSMUSG00000005469	Prkaca	protein_coding	8	83972978	83996445	1	protein kinase, cAMP dependent, catalytic, alpha [Source:MGI Symbol;Acc:MGI:97592]	45.82	41.02	31.55	44	45.88	28.09	39.77	26.58	48.46	50.32	45.74	43.18	40.83	44.11
ENSMUSG00000005470	Asf1b	protein_coding	8	83955507	83970197	1	ASF1 anti-silencing function 1 homolog B (S. cerevisiae) [Source:MGI Symbol;Acc:MGI:1914179]	4.46	4.14	7.48	4.81	2.69	4.35	4.4	6.6	3.7	4.52	2.8	4.16	7.65	3.72
ENSMUSG00000005474	Myl10	protein_coding	5	136693146	136701094	1	myosin, light chain 10, regulatory [Source:MGI Symbol;Acc:MGI:1891705]	0	0	0	0	0	0	0.14	0	0	0.12	0	0	0.13	0
ENSMUSG00000005481	Ddx39	protein_coding	8	83715177	83726892	1	DEAD (Asp-Glu-Ala-Asp) box polypeptide 39 [Source:MGI Symbol;Acc:MGI:1915528]	17.49	25.91	24.83	21.85	13.49	25.78	15.18	20.97	20.12	25.52	23.11	23.78	30.94	14.42
ENSMUSG00000005483	Dnajb1	protein_coding	8	83608175	83611902	1	DnaJ (Hsp40) homolog, subfamily B, member 1 [Source:MGI Symbol;Acc:MGI:1931874]	35.74	38.45	40.5	34.09	31.3	32.24	21.25	25.4	40.61	36.41	38.3	34.18	37.13	30.42
ENSMUSG00000005493	Msh4	protein_coding	3	153857147	153906138	-1	mutS homolog 4 (E. coli) [Source:MGI Symbol;Acc:MGI:1860077]	0.03	0.06	0	0	0	0	0	0	0	0	0	0	0	0
ENSMUSG00000005501	Usp40	protein_coding	1	87945121	88008551	-1	ubiquitin specific peptidase 40 [Source:MGI Symbol;Acc:MGI:2443184]	4.68	4.22	4.16	4.1	4.86	3.92	2.45	2.08	4.43	4.12	4.2	4.97	4.57	5.31
ENSMUSG00000005503	Evx1	protein_coding	6	52313498	52318378	1	even skipped homeotic gene 1 homolog [Source:MGI Symbol;Acc:MGI:95461]	0	0	0	0	0	0	0	0	0	0	0	0	0	0
ENSMUSG00000005505	Kbtbd4	protein_coding	2	90904740	90911626	1	kelch repeat and BTB (POZ) domain containing 4 [Source:MGI Symbol;Acc:MGI:1914386]	9.38	7.79	6.07	8.73	9.41	5.85	4.95	5.51	8.62	8.52	10.17	8.9	9.13	9.45
ENSMUSG00000005506	Celf1	protein_coding	2	90940382	91019497	1	CUGBP, Elav-like family member 1 [Source:MGI Symbol;Acc:MGI:1342295]	23.82	23.91	25.18	19.15	17.85	21.72	15.79	18.17	14	16.16	14.59	20.27	22.33	21.85
ENSMUSG00000005510	Ndufs3	protein_coding	2	90894634	90904827	-1	NADH dehydrogenase (ubiquinone) Fe-S protein 3 [Source:MGI Symbol;Acc:MGI:1915599]	135.27	140	95.45	124.64	109.58	94.37	221.23	153.41	142.45	135.45	152.6	148.24	128.24	126.73
ENSMUSG00000005514	Por	protein_coding	5	135670033	135735326	1	P450 (cytochrome) oxidoreductase [Source:MGI Symbol;Acc:MGI:97744]	56.01	24.02	24.37	39.75	44.24	28.99	15.91	22.27	48.92	41.41	43.98	59.52	39.79	46.96
ENSMUSG00000005533	Igf1r	protein_coding	7	67952859	68226780	1	insulin-like growth factor I receptor [Source:MGI Symbol;Acc:MGI:96433]	2.75	2.1	1.41	1.66	4.36	0.77	0.69	0.51	1.45	2.46	2.07	1.65	2.12	2.63
ENSMUSG00000005534	Insr	protein_coding	8	3150922	3279617	-1	insulin receptor [Source:MGI Symbol;Acc:MGI:96575]	7.11	5.48	4.95	4.51	5.34	4.23	4.18	3.73	3.84	4.26	3.63	5.01	4.85	7.02
ENSMUSG00000005540	Fcer2a	protein_coding	8	3681737	3694174	-1	Fc receptor, IgE, low affinity II, alpha polypeptide [Source:MGI Symbol;Acc:MGI:95497]	0.79	0.14	0.13	0.27	0.37	0.23	0.05	0.24	0.2	0.26	0.08	0.91	0.17	0.76
ENSMUSG00000005547	Cyp2a5	protein_coding	7	26835305	26843548	1	cytochrome P450, family 2, subfamily a, polypeptide 5 [Source:MGI Symbol;Acc:MGI:88597]	1.3	1.42	0.82	0.4	0.67	0.29	0	0.89	1.36	0.82	1.26	0.75	0.58	0.05
ENSMUSG00000005553	Atp4a	protein_coding	7	30712209	30725535	1	ATPase, H+/K+ exchanging, gastric, alpha polypeptide [Source:MGI Symbol;Acc:MGI:88113]	0.34	0.21	0.4	0.59	0.32	0.18	0.22	0.32	0.63	0.68	0.24	0.19	0.29	0.32
ENSMUSG00000005566	Trim28	protein_coding	7	13024152	13031035	1	tripartite motif-containing 28 [Source:MGI Symbol;Acc:MGI:109274]	78.58	162.37	145.91	95.58	96.24	162.22	98.61	108.39	117.34	124.78	125.87	98.93	119.19	89.11
ENSMUSG00000005575	Ube2m	protein_coding	7	13035120	13038275	-1	ubiquitin-conjugating enzyme E2M [Source:MGI Symbol;Acc:MGI:108278]	79.52	99.71	77.88	89.25	74.2	91.97	105	93.92	110.15	120.82	105.57	100.93	124.52	89.38
ENSMUSG00000005580	Adcy9	protein_coding	16	4287529	4420498	-1	adenylate cyclase 9 [Source:MGI Symbol;Acc:MGI:108450]	4.64	3.16	1.71	1.93	4.51	0.73	0.72	0.47	2.11	3.51	2.31	2.14	1.74	2.91
ENSMUSG00000005583	Mef2c	protein_coding	13	83504034	83667079	1	myocyte enhancer factor 2C [Source:MGI Symbol;Acc:MGI:99458]	45.28	25.25	9.06	31.87	36.18	5.22	31.31	11.52	33.49	28.41	22.95	31.66	22.88	33.96
ENSMUSG00000005609	Ctr9	protein_coding	7	111028951	111056377	1	Ctr9, Paf1/RNA polymerase II complex component, homolog (S. cerevisiae) [Source:MGI Symbol;Acc:MGI:109345]	12.48	9.17	10.15	11.05	15.13	8.92	6.45	7.66	10.43	11.58	15.14	9.07	10.74	11.86
ENSMUSG00000005610	Eif4g2	protein_coding	7	111067985	111083030	-1	eukaryotic translation initiation factor 4, gamma 2 [Source:MGI Symbol;Acc:MGI:109207]	377.99	352.86	313.54	421.56	405.85	290.47	225.03	299.48	416.95	307.14	331.37	381.64	446.34	354.06
ENSMUSG00000005611	Mrvi1	protein_coding	7	110868266	110982461	-1	MRV integration site 1 [Source:MGI Symbol;Acc:MGI:1338023]	3.56	5.3	8.14	2.07	3.27	1.91	1.05	0.95	0.95	2.92	0.99	2.32	3.29	2.92
ENSMUSG00000005615	Pcyt1a	protein_coding	16	32430921	32475070	1	phosphate cytidylyltransferase 1, choline, alpha isoform [Source:MGI Symbol;Acc:MGI:88557]	32.4	16.39	14.1	22.74	33.1	14.17	14.49	16.13	21.96	24.43	23.18	24.25	23.31	27.91
ENSMUSG00000005621	Zfp592	protein_coding	7	80993681	81045164	1	zinc finger protein 592 [Source:MGI Symbol;Acc:MGI:2443541]	10.26	7.94	7.48	6.89	10.61	3.74	2.72	2.52	7.59	6.5	7.43	6.94	7.38	9.02
ENSMUSG00000005625	Psmd4	protein_coding	3	95032694	95042614	-1	proteasome (prosome, macropain) 26S subunit, non-ATPase, 4 [Source:MGI Symbol;Acc:MGI:1201670]	72.29	94.24	104.75	95.38	79.45	104.24	141.96	124.67	127.92	125.57	114.48	83.94	89.85	74.79
ENSMUSG00000005628	Tmod4	protein_coding	3	95124476	95129209	1	tropomodulin 4 [Source:MGI Symbol;Acc:MGI:1355285]	71.85	76.27	23.9	92.38	91.57	34.36	167.41	44.33	142.55	97.95	128.94	89.54	66.77	74
ENSMUSG00000005640	Insrr	protein_coding	3	87796951	87816101	1	insulin receptor-related receptor [Source:MGI Symbol;Acc:MGI:1346037]	0.04	0.04	0	0.07	0.06	0	0.1	0	0	0.04	0.02	0.04	0	0.02
ENSMUSG00000005649	Cabp5	protein_coding	7	13398132	13408887	1	calcium binding protein 5 [Source:MGI Symbol;Acc:MGI:1352746]	0	0	0	0	0	0	0	0	0	0	0	0	0	0
ENSMUSG00000005656	Snx6	protein_coding	12	54746349	54795703	-1	sorting nexin 6 [Source:MGI Symbol;Acc:MGI:1919433]	32.49	36.29	38.87	51.43	47.58	25.27	28.27	43.46	38.27	35.93	34.1	48.15	59.41	41.49
ENSMUSG00000005667	Mthfd2	protein_coding	6	83305691	83317606	-1	methylenetetrahydrofolate dehydrogenase (NAD+ dependent), methenyltetrahydrofolate cyclohydrolase [Source:MGI Symbol;Acc:MGI:1338850]	5.96	4.49	5.46	6.46	5.26	3.5	4.28	6.1	4.65	5.29	3.58	6.17	9.48	5.97
ENSMUSG00000005672	Kit	protein_coding	5	75574916	75656722	1	kit oncogene [Source:MGI Symbol;Acc:MGI:96677]	2.55	2	3.1	1.51	1.73	1.73	0.94	2.15	2.64	2.63	2.32	2.02	1.57	1.85
ENSMUSG00000005674	Tomm40l	protein_coding	1	171217802	171222514	-1	translocase of outer mitochondrial membrane 40 homolog-like (yeast) [Source:MGI Symbol;Acc:MGI:3589112]	21.19	21.97	18.56	27.99	21.39	15.67	19.08	18.15	28.72	25.26	29.95	19.88	21.21	19.37
ENSMUSG00000005677	Nr1i3	protein_coding	1	171213970	171220701	1	nuclear receptor subfamily 1, group I, member 3 [Source:MGI Symbol;Acc:MGI:1346307]	0	0	0	0	0.02	0.03	0	0	0.09	0.4	0.03	0	0	0
ENSMUSG00000005681	Apoa2	protein_coding	1	171225054	171226379	1	apolipoprotein A-II [Source:MGI Symbol;Acc:MGI:88050]	0	0	0	0	0	0	0	0	0	0	0	0	0	0.56
ENSMUSG00000005682	Pan2	protein_coding	10	128303335	128321358	1	PAN2 polyA specific ribonuclease subunit homolog (S. cerevisiae) [Source:MGI Symbol;Acc:MGI:1918984]	7.79	9.07	9.07	6.06	7.45	9.41	4.32	3.95	6.69	7.17	7.5	5.47	5.62	8.46
ENSMUSG00000005683	Cs	protein_coding	10	128337832	128362479	1	citrate synthase [Source:MGI Symbol;Acc:MGI:88529]	156.27	127.26	86.88	134.28	144.91	93.25	108.91	79.65	149.4	140.94	137.62	142.1	148.89	160.52
ENSMUSG00000005686	Ampd3	protein_coding	7	110768206	110812405	1	adenosine monophosphate deaminase 3 [Source:MGI Symbol;Acc:MGI:1096344]	7.57	7.49	5.96	7.22	9.14	4.32	3.24	4.64	7.04	5.66	5.28	8.22	10.79	11.26
ENSMUSG00000005687	Bcas2	protein_coding	3	103171655	103179166	1	breast carcinoma amplified sequence 2 [Source:MGI Symbol;Acc:MGI:1915433]	28.55	38.44	43.85	38.07	31.64	41.83	31.27	46.5	37.73	43.37	33.5	33.98	34.32	31.26
ENSMUSG00000005696	Sh2d1a	protein_coding	X	42502453	42523697	1	SH2 domain protein 1A [Source:MGI Symbol;Acc:MGI:1328352]	0.25	0	0.12	0.12	0.15	0	0.38	0	0.12	0.54	0.51	0.29	0	0.15
ENSMUSG00000005698	Ctcf	protein_coding	8	105636568	105682922	1	CCCTC-binding factor [Source:MGI Symbol;Acc:MGI:109447]	24.96	23.79	24.86	23.97	25.15	17.86	11.29	14.22	17.95	22.94	22.01	21.73	20.29	22.75
ENSMUSG00000005699	Pard6a	protein_coding	8	105701154	105703493	1	par-6 (partitioning defective 6,) homolog alpha (C. elegans) [Source:MGI Symbol;Acc:MGI:1927223]	4.08	5.82	5.32	5	3.83	4.15	4.65	5.55	5.46	5.41	5.91	4.17	5.03	4.52
ENSMUSG00000005705	Agrp	protein_coding	8	105566700	105568298	-1	agouti related protein [Source:MGI Symbol;Acc:MGI:892013]	0.53	0.35	1.01	1.11	0.79	1.06	0.72	1.27	0.28	1.54	1.62	0.17	0.66	0.36
ENSMUSG00000005716	Pvalb	protein_coding	15	78191114	78206400	-1	parvalbumin [Source:MGI Symbol;Acc:MGI:97821]	746.85	1374.18	442.78	1452.14	1243.75	497.87	2460.85	929.11	3148.77	1386.05	2434.65	1234.53	938.53	1283.94
ENSMUSG00000005718	Tfap4	protein_coding	16	4544661	4559720	-1	transcription factor AP4 [Source:MGI Symbol;Acc:MGI:103239]	5.95	8.69	11.85	5.05	4.17	7.5	3.24	7.68	5.22	7.44	5.89	5.35	4.53	4.28
ENSMUSG00000005732	Ranbp1	protein_coding	16	18239784	18248732	-1	RAN binding protein 1 [Source:MGI Symbol;Acc:MGI:96269]	43.27	59.72	55.98	59.46	36.07	44.83	34.73	35.94	58.95	69.12	61.12	61.31	74.84	36.03
ENSMUSG00000005763	Cd247	protein_coding	1	165788681	165877276	1	CD247 antigen [Source:MGI Symbol;Acc:MGI:88334]	7.91	4.19	7.13	4.17	3.93	4.17	3.19	3.16	9.95	6.65	10.37	7.95	4.1	6.48
ENSMUSG00000005774	Rfx5	protein_coding	3	94954075	94961561	1	regulatory factor X, 5 (influences HLA class II expression) [Source:MGI Symbol;Acc:MGI:1858421]	6.36	7.32	7.1	5.94	7.07	7.15	3.04	4.24	5.09	5.75	5.54	6.04	4.73	6.81
ENSMUSG00000005779	Psmb4	protein_coding	3	94884093	94886961	-1	proteasome (prosome, macropain) subunit, beta type 4 [Source:MGI Symbol;Acc:MGI:1098257]	126.95	204.85	202.19	275.1	213.86	241.83	201.64	286.67	302.95	341.75	301.81	168.18	202.64	142.88
ENSMUSG00000005800	Mmp8	protein_coding	9	7558429	7568486	1	matrix metallopeptidase 8 [Source:MGI Symbol;Acc:MGI:1202395]	0	0.08	0	0.11	0.09	0.13	0	0	0	0.08	0	0.17	0.39	0
ENSMUSG00000005802	Slc30a4	protein_coding	2	122681233	122702663	-1	solute carrier family 30 (zinc transporter), member 4 [Source:MGI Symbol;Acc:MGI:1345282]	11.74	8.53	9.52	9.72	9.9	6.79	5.08	6.94	7.07	6.36	5.73	13.38	12.95	12.25
ENSMUSG00000005803	Sqrdl	protein_coding	2	122765237	122809569	1	sulfide quinone reductase-like (yeast) [Source:MGI Symbol;Acc:MGI:1929899]	27.72	16.95	17.55	39.47	47.73	11.6	21.41	32.85	48.62	40.06	41.17	29.94	24.16	37.61
ENSMUSG00000005804	Bloc1s6	protein_coding	2	122738503	122749475	1	biogenesis of organelles complex-1, subunit 6, pallidin [Source:MGI Symbol;Acc:MGI:1927580]	17.79	16.16	14.31	15.32	15.96	10.01	9.24	12.08	12.59	13.74	13.79	17.43	16.93	18.24
ENSMUSG00000005813	Metap1	protein_coding	3	138458960	138489382	-1	methionyl aminopeptidase 1 [Source:MGI Symbol;Acc:MGI:1922874]	18.6	18.57	18.52	19	16.41	14.93	14.59	12.8	17.44	18.46	18.21	18	20.3	16.69
ENSMUSG00000005823	Gpr108	protein_coding	17	57234914	57247641	-1	G protein-coupled receptor 108 [Source:MGI Symbol;Acc:MGI:1925558]	25.06	23.52	22.92	21.98	21.35	22.81	12.12	19.84	24.75	25.82	23.35	23.51	20.52	27.09
ENSMUSG00000005824	Tnfsf14	protein_coding	17	57189492	57194189	-1	tumor necrosis factor (ligand) superfamily, member 14 [Source:MGI Symbol;Acc:MGI:1355317]	0.96	0.55	0.64	0.8	1.22	0.28	0.06	0.35	0.58	1.04	0.65	0.78	0.79	1.21
ENSMUSG00000005836	Gata6	protein_coding	18	11052510	11085635	1	GATA binding protein 6 [Source:MGI Symbol;Acc:MGI:107516]	3.9	4.05	3.92	4.52	3.53	2.67	0.75	1.74	3.65	3.08	3.21	3.93	3.34	4
ENSMUSG00000005846	Rsl1d1	protein_coding	16	11192970	11203331	-1	ribosomal L1 domain containing 1 [Source:MGI Symbol;Acc:MGI:1913659]	29.68	32.33	30.95	39.71	35.85	29.15	23.45	24.84	38.45	38.47	39.35	40.18	40.17	32.69
ENSMUSG00000005864	Cnga2	protein_coding	X	71991849	72010218	1	cyclic nucleotide gated channel alpha 2 [Source:MGI Symbol;Acc:MGI:108040]	0.03	0	0	0	0	0.1	0.03	0.03	0.03	0.03	0	0	0	0.03
ENSMUSG00000005871	Apc	protein_coding	18	34220924	34322189	1	adenomatosis polyposis coli [Source:MGI Symbol;Acc:MGI:88039]	9.48	6.81	7.01	5.19	9.27	5.25	3.16	4.17	3.55	5.33	4.07	5.77	4.84	7.13
ENSMUSG00000005873	Reep5	protein_coding	18	34344889	34373415	-1	receptor accessory protein 5 [Source:MGI Symbol;Acc:MGI:1270152]	102.59	118.17	113.7	95.17	82.61	97.48	54.93	92.85	106.86	121.39	106	117.82	112.3	96.91
ENSMUSG00000005881	Ergic3	protein_coding	2	156008045	156018279	1	ERGIC and golgi 3 [Source:MGI Symbol;Acc:MGI:1913616]	101.26	139.22	145.14	116.3	131.76	148.52	120.73	203.01	134.44	168.16	138.13	99.68	116.89	90.98
ENSMUSG00000005882	Uqcc	protein_coding	2	155846894	155930310	-1	ubiquinol-cytochrome c reductase complex chaperone, CBP3 homolog (yeast) [Source:MGI Symbol;Acc:MGI:1929472]	28.45	22.35	14.33	24.49	27.91	10.05	10.25	7.03	31.68	24.7	24.08	24.49	21.13	28.6
ENSMUSG00000005883	Spo11	protein_coding	2	172977700	172993576	1	SPO11 meiotic protein covalently bound to DSB homolog (S. cerevisiae) [Source:MGI Symbol;Acc:MGI:1349669]	0.03	0.25	0.06	0	0.03	0	0	0.07	0	0.25	0.03	0.09	0	0.07
ENSMUSG00000005886	Ncoa2	protein_coding	1	13139105	13374083	-1	nuclear receptor coactivator 2 [Source:MGI Symbol;Acc:MGI:1276533]	11.83	8.03	6.87	6.44	10.25	5.89	4.44	5.33	4.89	6.36	5.06	7.48	7.37	11.03
ENSMUSG00000005891	Prl4a1	protein_coding	13	28016212	28023548	1	prolactin family 4, subfamily a, member 1 [Source:MGI Symbol;Acc:MGI:1206587]	0	0	0	0	0	0	0	0	0	0	0	0	0	0
ENSMUSG00000005892	Trh	protein_coding	6	92242061	92244650	-1	thyrotropin releasing hormone [Source:MGI Symbol;Acc:MGI:98823]	0	0.08	0.07	0	0	0	0	0	0.13	0	0.07	0	0	0
ENSMUSG00000005893	Nr2c2	protein_coding	6	92091390	92173057	1	nuclear receptor subfamily 2, group C, member 2 [Source:MGI Symbol;Acc:MGI:1352466]	10.13	7.92	7.85	6.01	9.75	5.78	3.83	5.58	5.53	6.78	5.69	7.5	6.44	9.34
ENSMUSG00000005897	Nr2c1	protein_coding	10	94148023	94197211	1	nuclear receptor subfamily 2, group C, member 1 [Source:MGI Symbol;Acc:MGI:1352465]	4.47	3.75	3.93	4.08	4.05	2.93	2.18	2.97	2.78	3.46	3.83	4.18	4.42	4.32
ENSMUSG00000005899	Smpd4	protein_coding	16	17619354	17644828	1	sphingomyelin phosphodiesterase 4 [Source:MGI Symbol;Acc:MGI:1924876]	8.01	9.18	6.77	6.69	6.52	7.38	4.48	3.47	7.19	6.74	7.49	8.46	7.6	7.5
ENSMUSG00000005907	Pex1	protein_coding	5	3596066	3637232	1	peroxisomal biogenesis factor 1 [Source:MGI Symbol;Acc:MGI:1918632]	3.34	2.39	2.52	2.75	2.69	2.39	1.51	1.46	2.51	2.54	2.21	2.49	1.64	2.35
ENSMUSG00000005917	Otx1	protein_coding	11	21994764	22002897	-1	orthodenticle homolog 1 (Drosophila) [Source:MGI Symbol;Acc:MGI:97450]	0	0.07	0.17	0	0.09	0	0	0	0.06	0	0	0	0.03	0
ENSMUSG00000005936	Kctd20	protein_coding	17	28951950	28969549	1	potassium channel tetramerisation domain containing 20 [Source:MGI Symbol;Acc:MGI:1914239]	26.94	25.35	25.3	25.23	27.95	20.52	14.8	17.57	24.28	24.6	24.32	24.23	23.82	25.6
ENSMUSG00000005947	Itgae	protein_coding	11	73090583	73147446	1	integrin alpha E, epithelial-associated [Source:MGI Symbol;Acc:MGI:1298377]	3.62	1.97	3.69	2.3	2.79	1.67	0.97	1.36	3.78	2.75	3.49	2.25	1.43	2
ENSMUSG00000005949	Ctns	protein_coding	11	73183596	73199042	-1	cystinosis, nephropathic [Source:MGI Symbol;Acc:MGI:1932872]	10.27	9.35	8.88	10.7	12.74	9.03	6.75	10.63	8.68	12.46	10.96	10.2	9.45	13.12
ENSMUSG00000005950	P2rx5	protein_coding	11	73160421	73172685	1	purinergic receptor P2X, ligand-gated ion channel, 5 [Source:MGI Symbol;Acc:MGI:2137026]	2.03	2.29	1.64	2.71	2.43	2.03	5.86	1.68	3.92	2.37	2.77	2.35	2.25	3
ENSMUSG00000005951	Shpk	protein_coding	11	73199460	73224511	1	sedoheptulokinase [Source:MGI Symbol;Acc:MGI:1921887]	3.55	3.55	3.36	2.7	3.3	3.27	1.96	2.48	2.24	3.38	2.87	3	2.69	2.96
ENSMUSG00000005952	Trpv1	protein_coding	11	73234292	73261242	1	transient receptor potential cation channel, subfamily V, member 1 [Source:MGI Symbol;Acc:MGI:1341787]	0.23	0.25	0.06	0.26	0.11	0.04	0	0	0.18	0.23	0.24	0.23	0.11	0.47
ENSMUSG00000005958	Ephb3	protein_coding	16	21204755	21223305	1	Eph receptor B3 [Source:MGI Symbol;Acc:MGI:104770]	15.06	21.66	24.59	16.03	16.66	20.71	10.02	15.95	16.12	23.89	26.69	13.1	16.48	16.27
ENSMUSG00000005968	Tuft1	protein_coding	3	94612757	94658872	-1	tuftelin 1 [Source:MGI Symbol;Acc:MGI:109572]	45.92	41.55	42.23	41.68	39.82	51.91	29.05	38.93	54.97	46.41	62.5	47.84	43.03	48.18
ENSMUSG00000005973	Rcn1	protein_coding	2	105386291	105399319	-1	reticulocalbin 1 [Source:MGI Symbol;Acc:MGI:104559]	60.45	51.02	58.08	54.13	56.52	43.85	29.56	50.7	37.67	45.87	36.4	54.69	57.7	44.21
ENSMUSG00000005980	Dnase1	protein_coding	16	4036942	4040024	1	deoxyribonuclease I [Source:MGI Symbol;Acc:MGI:103157]	0	0	0	0	0	0	0	0	0	0	0	0	0	0
ENSMUSG00000005981	Trap1	protein_coding	16	4039971	4077827	-1	TNF receptor-associated protein 1 [Source:MGI Symbol;Acc:MGI:1915265]	41.89	37.63	28.53	42.1	37.18	25.29	23.01	23.41	50.23	44.23	46.27	34.27	29.34	36.3
ENSMUSG00000005982	Nat15	protein_coding	16	3872375	3904770	1	N-acetyltransferase 15 (GCN5-related, putative) [Source:MGI Symbol;Acc:MGI:1922013]	29.8	27.88	25.01	32.82	32.77	21.81	18.92	21.88	35.01	42.28	33.03	36.22	40.82	38.17
ENSMUSG00000005983	1700037C18Rik	protein_coding	16	3895179	3908689	-1	RIKEN cDNA 1700037C18 gene [Source:MGI Symbol;Acc:MGI:1920511]	2.66	4.15	3.28	3.45	2.66	3.48	2.41	3.88	1.81	3.91	3.76	3.03	4.84	3.3
ENSMUSG00000005986	Ankrd13d	protein_coding	19	4270180	4283137	-1	ankyrin repeat domain 13 family, member D [Source:MGI Symbol;Acc:MGI:1915673]	4.03	5.35	9.04	4.45	4.4	10.64	4.69	7.13	4.27	4.58	8.21	3.02	3.07	3.67
ENSMUSG00000005994	Tyrp1	protein_coding	4	80834123	80851719	1	tyrosinase-related protein 1 [Source:MGI Symbol;Acc:MGI:98881]	2.04	2.31	5.81	0.73	0.9	3.22	0.91	3.51	3.08	9.61	3.84	1.98	1.72	2.12
ENSMUSG00000006005	Tpr	protein_coding	1	150392838	150449935	1	translocated promoter region [Source:MGI Symbol;Acc:MGI:1922066]	41.55	59.67	71.83	60.06	67.43	46.8	50.94	66.39	57.93	74.4	62.52	61.76	66.53	54.89
ENSMUSG00000006007	Pdc	protein_coding	1	150319417	150333905	1	phosducin [Source:MGI Symbol;Acc:MGI:98090]	0	0	0	0	0.09	0	0	0	0.07	0	0	0.09	0	0.09
ENSMUSG00000006010	BC003331	protein_coding	1	150361305	150393080	-1	cDNA sequence BC003331 [Source:MGI Symbol;Acc:MGI:2385108]	19.82	11.96	11.03	19.46	22.3	8.77	9.52	11.29	15.03	16.36	12.72	18.91	14.86	19.13
ENSMUSG00000006014	Prg4	protein_coding	1	150449412	150466165	-1	proteoglycan 4 (megakaryocyte stimulating factor, articular superficial zone protein) [Source:MGI Symbol;Acc:MGI:1891344]	0.41	0	0.07	0.59	1.15	0.22	0.14	1.55	0.28	0.21	0.82	0.16	1.14	0.87
ENSMUSG00000006019	Dhx34	protein_coding	7	16197147	16222037	-1	DEAH (Asp-Glu-Ala-His) box polypeptide 34 [Source:MGI Symbol;Acc:MGI:1918973]	4.93	6.4	6.74	5.27	3.76	8.01	4.35	4.35	6	6.49	7.17	4.71	4.02	6.55
ENSMUSG00000006021	Kptn	protein_coding	7	16119895	16127516	1	kaptin [Source:MGI Symbol;Acc:MGI:1890380]	8.13	14.54	11.02	12.86	10.32	11.07	8.57	6.73	12.07	13.17	11.27	10.3	9.38	8.66
ENSMUSG00000006024	Napa	protein_coding	7	16098458	16117975	1	N-ethylmaleimide sensitive fusion protein attachment protein alpha [Source:MGI Symbol;Acc:MGI:104563]	69.44	72.52	48.56	72.28	73.45	51.33	46.71	45.17	84.77	86.55	91.23	70.69	79.8	84.61
ENSMUSG00000006050	Sra1	protein_coding	18	36666681	36671196	-1	steroid receptor RNA activator 1 [Source:MGI Symbol;Acc:MGI:1344414]	42.58	53.75	45.59	54.78	43.33	30.48	40.02	33.88	56.92	61.49	52.62	63.75	61.68	44.09
ENSMUSG00000006056	Calcoco2	protein_coding	11	96099326	96111964	-1	calcium binding and coiled-coil domain 2 [Source:MGI Symbol;Acc:MGI:1343177]	0	0	0	0	0.06	0	0	0	0	0	0	0	0	0
ENSMUSG00000006057	Atp5g1	protein_coding	11	96068852	96075670	-1	ATP synthase, H+ transporting, mitochondrial F0 complex, subunit c1 (subunit 9) [Source:MGI Symbol;Acc:MGI:107653]	318.67	350.9	226.22	154.8	123.87	108.59	245.19	89.69	183.59	187.46	179.4	329.95	329.06	263.7
ENSMUSG00000006058	Snf8	protein_coding	11	96034885	96047430	1	SNF8, ESCRT-II complex subunit, homolog (S. cerevisiae) [Source:MGI Symbol;Acc:MGI:1343161]	35.57	40.6	36.62	37.82	29.71	49.55	40.12	53.74	35.82	43.78	40.12	37.37	47.28	32.56
ENSMUSG00000006095	Tbcb	protein_coding	7	30224131	30232272	-1	tubulin folding cofactor B [Source:MGI Symbol;Acc:MGI:1913661]	32.35	51.65	45.93	56.17	45.91	90.82	73.01	88.29	62.99	70.05	77.4	55.67	82.68	43.55
ENSMUSG00000006127	Inpp5k	protein_coding	11	75630988	75648871	1	inositol polyphosphate 5-phosphatase K [Source:MGI Symbol;Acc:MGI:1194899]	31.54	28.26	27.75	32.08	46.05	23.73	17.64	27.57	28.34	39.22	34.91	22.71	22.21	30.53
ENSMUSG00000006134	Crkl	protein_coding	16	17451987	17486255	1	v-crk sarcoma virus CT10 oncogene homolog (avian)-like [Source:MGI Symbol;Acc:MGI:104686]	11.05	8.08	7.79	7.51	11.87	4.57	3.12	3.35	7.52	8.54	6.95	8.56	8.26	9.81
ENSMUSG00000006143	Upk3bl	protein_coding	5	136054492	136064326	1	uroplakin 3B-like [Source:MGI Symbol;Acc:MGI:1916915]	0	0.22	0.16	0	0.09	0	0.5	0.53	0	0.45	0.14	0	0.16	0
ENSMUSG00000006154	Eps8l1	protein_coding	7	4460674	4479404	1	EPS8-like 1 [Source:MGI Symbol;Acc:MGI:1914675]	82.13	48.21	30.02	100.48	94.75	95.21	45.03	67.28	129.88	86.22	141.38	63.87	45.48	66.99
ENSMUSG00000006169	Clint1	protein_coding	11	45852051	45910625	1	clathrin interactor 1 [Source:MGI Symbol;Acc:MGI:2144243]	27.28	20.51	19.2	22.6	24.75	16.59	10.93	14.26	19.43	21.22	18.96	26.94	33.35	27.43
ENSMUSG00000006179	Prss16	protein_coding	13	22002176	22009742	-1	protease, serine, 16 (thymus) [Source:MGI Symbol;Acc:MGI:1859181]	1.21	1.75	1.36	0.46	0.22	0.71	0.65	1.91	0.66	0.72	1.89	0.69	0.67	1.1
ENSMUSG00000006191	Cdkal1	protein_coding	13	29191746	29855674	-1	CDK5 regulatory subunit associated protein 1-like 1 [Source:MGI Symbol;Acc:MGI:1921765]	7.21	6.41	4.78	7.14	6.97	5.23	3.87	3.69	7.53	7.32	8.21	8.1	5.2	7.52
ENSMUSG00000006200	Rhox6	protein_coding	X	37826910	37829857	1	reproductive homeobox 6 [Source:MGI Symbol;Acc:MGI:1202888]	0	0	0	0	0	0	0	0	0	0	0	0	0	0
ENSMUSG00000006204	5430419D17Rik	protein_coding	7	131174402	131250945	1	RIKEN cDNA 5430419D17 gene [Source:MGI Symbol;Acc:MGI:1918645]	0.11	0	0	0.08	0.13	0.1	0	0	0	0.03	0	0	0	0
ENSMUSG00000006205	Htra1	protein_coding	7	130936111	130985660	1	HtrA serine peptidase 1 [Source:MGI Symbol;Acc:MGI:1929076]	161.27	133.23	166.47	136.69	162.46	119.29	85.38	131.96	127.29	207.22	131.49	141.79	164.01	140.79
ENSMUSG00000006215	Zbtb17	protein_coding	4	141444654	141467930	1	zinc finger and BTB domain containing 17 [Source:MGI Symbol;Acc:MGI:107410]	14.01	20.69	19.8	14.56	13.81	15.8	11.92	15.77	19.34	20.64	21.54	15.92	14.78	14.66
ENSMUSG00000006216	Clcnkb	protein_coding	4	141404353	141416014	-1	chloride channel Kb [Source:MGI Symbol;Acc:MGI:1930643]	0	0	0	0.04	0.13	0.04	0	0	0.04	0.04	0	0	0	0.29
ENSMUSG00000006218	Fam131c	protein_coding	4	141368220	141384175	1	family with sequence similarity 131, member C [Source:MGI Symbol;Acc:MGI:2685539]	0.3	0.29	0.7	0.43	0.16	0.82	0	0.08	0.25	0.68	0.78	0.22	0.62	0.3
ENSMUSG00000006219	Fblim1	protein_coding	4	141576062	141606096	-1	filamin binding LIM protein 1 [Source:MGI Symbol;Acc:MGI:1921452]	4.46	3.47	5.43	1.9	1.66	2.1	1.48	3.16	2.68	4.82	3.11	2.48	3.02	4.21
ENSMUSG00000006221	Hspb7	protein_coding	4	141420779	141425311	1	heat shock protein family, member 7 (cardiovascular) [Source:MGI Symbol;Acc:MGI:1352494]	57.53	37.68	13.19	79.09	100.11	12.47	98.61	36.76	126.6	99.52	118.3	137.64	56.84	130.9
ENSMUSG00000006235	Epor	protein_coding	9	21958899	21963576	-1	erythropoietin receptor [Source:MGI Symbol;Acc:MGI:95408]	1.6	1.52	0.87	1.62	1.97	0.57	0.93	2.35	1.32	3.12	2.13	0.91	1.07	2.99
ENSMUSG00000006241	Ccdc159	protein_coding	9	21927471	21935872	1	coiled-coil domain containing 159 [Source:MGI Symbol;Acc:MGI:1914369]	0.62	0.61	0.46	1.03	1.02	0.28	0.28	0.57	0.7	0.76	0.61	0.41	0.26	0.71
ENSMUSG00000006262	Mob1b	protein_coding	5	88720855	88762058	1	MOB kinase activator 1B [Source:MGI Symbol;Acc:MGI:1915723]	10.95	10.3	8.99	8.01	8.65	6.87	5.89	5.22	5.82	5.63	5.03	9.16	8.75	10.76
ENSMUSG00000006269	Atp6v1b1	protein_coding	6	83743017	83758809	1	ATPase, H+ transporting, lysosomal V1 subunit B1 [Source:MGI Symbol;Acc:MGI:103285]	0.98	1.7	1.54	0.27	0.29	0.65	0.33	0.61	0.93	2.11	0.82	1.07	0.66	0.67
ENSMUSG00000006270	Vax1	protein_coding	19	59166187	59171136	-1	ventral anterior homeobox containing gene 1 [Source:MGI Symbol;Acc:MGI:1277163]	0	0	0	0	0	0	0	0	0	0.12	0	0	0	0
ENSMUSG00000006273	Atp6v1b2	protein_coding	8	69088646	69113711	1	ATPase, H+ transporting, lysosomal V1 subunit B2 [Source:MGI Symbol;Acc:MGI:109618]	47.41	40.37	37.05	41.3	59.53	41.74	30.59	67.68	39.32	43.9	40.88	44.07	67.41	58.61
ENSMUSG00000006276	Eps15l1	protein_coding	8	72341001	72421474	-1	epidermal growth factor receptor pathway substrate 15-like 1 [Source:MGI Symbol;Acc:MGI:104582]	12.89	12.05	8.68	10.14	12.6	11.76	6.87	5.76	12.36	12.67	13.79	11.18	10.07	12.41
ENSMUSG00000006281	Tep1	protein_coding	14	50824062	50870560	-1	telomerase associated protein 1 [Source:MGI Symbol;Acc:MGI:109573]	5.11	4.67	5.37	6.08	8.06	4.33	3.93	6.22	3.85	5.06	4.25	4.64	6.05	8.49
ENSMUSG00000006288	Ttc5	protein_coding	14	50765415	50785518	-1	tetratricopeptide repeat domain 5 [Source:MGI Symbol;Acc:MGI:2683584]	16.25	20.36	20.75	14.95	14.28	15.8	8.41	16.18	18.29	16.62	18.6	12.02	13.08	13.27
ENSMUSG00000006289	Osgep	protein_coding	14	50906478	50924893	-1	O-sialoglycoprotein endopeptidase [Source:MGI Symbol;Acc:MGI:1913496]	38.55	43.49	39.48	34.28	32.16	29.64	27.78	38.08	32.28	41.16	32.04	50.38	40.57	38.62
ENSMUSG00000006299	Aamp	protein_coding	1	74279840	74284738	-1	angio-associated migratory protein [Source:MGI Symbol;Acc:MGI:107809]	79.37	100.74	112.33	74.05	64.49	103.89	76.61	110.54	76.19	89.25	88.37	70.48	73.12	69.61
ENSMUSG00000006301	Tmbim1	protein_coding	1	74288247	74305622	-1	transmembrane BAX inhibitor motif containing 1 [Source:MGI Symbol;Acc:MGI:1916910]	85.56	97.45	96.59	67.68	71.42	89.84	54.66	84.93	76.05	83.82	83.94	74.51	77.13	82.36
ENSMUSG00000006304	Arpc2	protein_coding	1	74236497	74268209	1	actin related protein 2/3 complex, subunit 2 [Source:MGI Symbol;Acc:MGI:1923959]	149.41	144.8	144.75	207.94	168.19	105.63	88.2	119.18	172.07	165.18	168.36	228.31	243.8	185.34
ENSMUSG00000006307	Wbp7	protein_coding	7	30568858	30588726	-1	WW domain binding protein 7 [Source:MGI Symbol;Acc:MGI:109565]	16.33	12.83	13.13	14.72	16.69	16.35	6.95	5.11	11.66	15.91	13.12	9.01	11.11	16.43
ENSMUSG00000006310	Zbtb32	protein_coding	7	30589681	30598909	-1	zinc finger and BTB domain containing 32 [Source:MGI Symbol;Acc:MGI:1891838]	2.25	1.54	1.37	1.26	0.8	0.47	0.27	0.54	0.97	0.6	1.18	0.29	0.5	0.61
ENSMUSG00000006311	Etv2	protein_coding	7	30633616	30635852	-1	ets variant gene 2 [Source:MGI Symbol;Acc:MGI:99253]	0.31	0.2	0.2	0.51	0.38	0.63	0.21	0.96	0.61	0.85	0.27	0	0	0.53
ENSMUSG00000006313	Upk1a	protein_coding	7	30603092	30612734	-1	uroplakin 1A [Source:MGI Symbol;Acc:MGI:98911]	1.23	0.64	0.47	0.07	0.3	0.99	1.33	0.67	0.28	0.22	0.57	0.41	0.31	0.17
ENSMUSG00000006315	Tmem147	protein_coding	7	30727701	30729534	-1	transmembrane protein 147 [Source:MGI Symbol;Acc:MGI:1915011]	56.13	69.1	51.03	56.77	38.31	50.88	57.8	53.42	66.6	64.16	60.74	61.26	68.59	56.44
ENSMUSG00000006333	Rps9	protein_coding	7	3703993	3706901	1	ribosomal protein S9 [Source:MGI Symbol;Acc:MGI:1924096]	1269.17	1772.77	2220.59	1503	1319.39	1954.46	1350.03	2834.25	1640	2156.5	1956.94	1236.07	1389.37	1210.29
ENSMUSG00000006335	Tfpt	protein_coding	7	3620324	3629929	-1	TCF3 (E2A) fusion partner [Source:MGI Symbol;Acc:MGI:1916964]	17.8	16.49	15.99	15.34	10.17	17.29	10.99	14.73	14.39	13.55	19.05	16.35	16.3	12.92
ENSMUSG00000006342	Susd2	protein_coding	10	75636619	75644008	-1	sushi domain containing 2 [Source:MGI Symbol;Acc:MGI:1918983]	106.34	93.67	60.04	114.34	110.42	135.35	59.9	91.68	117.94	91.54	128.16	100.43	108.63	103.7
ENSMUSG00000006344	Ggt5	protein_coding	10	75589381	75616968	1	gamma-glutamyltransferase 5 [Source:MGI Symbol;Acc:MGI:1346063]	4.69	6.19	3.07	6.92	8.34	3.25	4.68	14.78	4.08	5.67	6.79	4.71	13.37	6.73
ENSMUSG00000006345	Ggt1	protein_coding	10	75561604	75586200	1	gamma-glutamyltransferase 1 [Source:MGI Symbol;Acc:MGI:95706]	0	0	0	0.13	0	0.17	0	0	0	2.79	1.97	0	0.15	0.15
ENSMUSG00000006356	Crip2	protein_coding	12	113140236	113145504	1	cysteine rich protein 2 [Source:MGI Symbol;Acc:MGI:1915587]	101.69	165.88	163.82	167.13	106.37	225.31	92.13	165.1	151.25	154.3	189.92	129.51	169.86	114.09
ENSMUSG00000006360	Crip1	protein_coding	12	113152012	113153877	1	cysteine-rich protein 1 (intestinal) [Source:MGI Symbol;Acc:MGI:88501]	243.85	473.68	568.09	449.26	317.46	398.58	489.16	768.61	409.65	578.47	474.41	451.97	644.89	437.03
ENSMUSG00000006362	Cbfa2t3	protein_coding	8	122628739	122699109	-1	core-binding factor, runt domain, alpha subunit 2, translocated to, 3 (human) [Source:MGI Symbol;Acc:MGI:1338013]	7.09	3.4	3.21	3.54	5.66	2.29	3.51	2.79	3.56	4.48	3.38	3.95	3.01	5.92
ENSMUSG00000006369	Fbln1	protein_coding	15	85205949	85286535	1	fibulin 1 [Source:MGI Symbol;Acc:MGI:95487]	37.04	20.61	22.18	19.13	25.68	19.38	14.51	25.23	29.85	48.81	32.35	23.34	22.27	35.69
ENSMUSG00000006373	Pgrmc1	protein_coding	X	36598206	36606079	1	progesterone receptor membrane component 1 [Source:MGI Symbol;Acc:MGI:1858305]	81.4	77.17	75.17	73	60.63	72.02	36.66	81.92	56.93	60.27	57.67	72.83	82.59	60.07
ENSMUSG00000006378	Gcat	protein_coding	15	79030874	79043558	1	glycine C-acetyltransferase (2-amino-3-ketobutyrate-coenzyme A ligase) [Source:MGI Symbol;Acc:MGI:1349389]	21.33	27.18	22.34	12.29	9.32	31.93	19.27	26.05	23.95	26.19	30.54	19.34	21.37	17.13
ENSMUSG00000006386	Tek	protein_coding	4	94739289	94874976	1	endothelial-specific receptor tyrosine kinase [Source:MGI Symbol;Acc:MGI:98664]	10.35	10.58	4.82	5.66	16.49	2.61	4.15	5.66	5.31	10.76	6.29	4.64	4.97	11.88
ENSMUSG00000006389	Mpl	protein_coding	4	118442415	118457513	-1	myeloproliferative leukemia virus oncogene [Source:MGI Symbol;Acc:MGI:97076]	0	0	0	0	0	0	0	0	0.03	0	0	0	0	0
ENSMUSG00000006390	Elovl1	protein_coding	4	118428093	118432953	1	elongation of very long chain fatty acids (FEN1/Elo2, SUR4/Elo3, yeast)-like 1 [Source:MGI Symbol;Acc:MGI:1858959]	247.88	106.36	74.5	226.8	198.44	138.59	83.77	106.62	289.44	189.83	325.71	230.6	232.6	219.85
ENSMUSG00000006392	Med8	protein_coding	4	118409337	118415782	1	mediator of RNA polymerase II transcription, subunit 8 homolog (yeast) [Source:MGI Symbol;Acc:MGI:1915269]	29.78	33.31	27.58	35.65	30.43	30.07	26.95	32.83	38.01	31.4	39.49	39.38	46.72	32.33
ENSMUSG00000006395	Hyi	polymorphic_pseudogene	4	118359990	118362744	1	hydroxypyruvate isomerase homolog (E. coli) [Source:MGI Symbol;Acc:MGI:1915430]	19.83	34.63	32.09	26.08	25.36	34.2	24.57	40.54	8.8	11.66	12.05	13.17	15.86	18.11
ENSMUSG00000006398	Cdc20	protein_coding	4	118432901	118437352	-1	cell division cycle 20 [Source:MGI Symbol;Acc:MGI:1859866]	7.26	8.96	11.59	8.2	3.57	13.1	5.17	10.54	6.16	8.56	6.82	3.47	8.23	5.09
ENSMUSG00000006403	Adamts4	protein_coding	1	171250421	171260637	1	a disintegrin-like and metallopeptidase (reprolysin type) with thrombospondin type 1 motif, 4 [Source:MGI Symbol;Acc:MGI:1339949]	1.08	0.98	1.21	1.29	0.74	0.22	0.19	0.22	0.14	0.48	0.15	0.48	0.33	0.95
ENSMUSG00000006411	Pvrl4	protein_coding	1	171370099	171388598	1	poliovirus receptor-related 4 [Source:MGI Symbol;Acc:MGI:1918990]	54.12	48.96	30.34	53.6	47.8	61.85	28.68	44.56	52.55	53.93	66.86	40.63	43.43	43.07
ENSMUSG00000006412	Pfdn2	protein_coding	1	171345670	171359254	1	prefoldin 2 [Source:MGI Symbol;Acc:MGI:1276111]	36.14	42.15	34.52	41.45	30.42	32.8	50.17	34.08	49.3	50.08	51.28	44.85	58.1	39.98
ENSMUSG00000006418	Rnf114	protein_coding	2	167492645	167516173	1	ring finger protein 114 [Source:MGI Symbol;Acc:MGI:1933159]	30.18	30.98	32.74	28.87	30.44	24.88	22.09	40.41	26.85	31.52	31.02	30.47	38.49	30.63
ENSMUSG00000006423	C330007P06Rik	protein_coding	X	36823737	36874111	-1	RIKEN cDNA C330007P06 gene [Source:MGI Symbol;Acc:MGI:1924894]	15.74	13.94	16.67	15.04	14.47	11.6	7.81	12.15	10.44	10.95	10.7	13.99	14.35	15.67
ENSMUSG00000006435	Neurl1a	protein_coding	19	47178820	47259440	1	neuralized homolog 1A (Drosophila) [Source:MGI Symbol;Acc:MGI:1334263]	10.04	9.58	3.39	9.45	9.65	3.47	15.17	6.14	13.83	11.96	13.11	9.8	7.58	12.53
ENSMUSG00000006442	Srm	protein_coding	4	148591503	148594993	1	spermidine synthase [Source:MGI Symbol;Acc:MGI:102690]	21.82	32.94	27.52	26.14	12.1	27.75	18.71	13.71	27.07	30.84	26.66	40.6	51.19	18.38
ENSMUSG00000006445	Epha2	protein_coding	4	141301240	141329384	1	Eph receptor A2 [Source:MGI Symbol;Acc:MGI:95278]	8.49	10.45	9.7	7.8	5.56	13.16	4.58	6.82	10.21	12.11	12.76	6.95	8.71	6.57
ENSMUSG00000006456	Rbm14	protein_coding	19	4800569	4811634	-1	RNA binding motif protein 14 [Source:MGI Symbol;Acc:MGI:1929092]	6.89	10.5	10.3	6.23	5.79	11.92	7.94	9.74	6.55	7.25	7.29	7.05	10.38	6.86
ENSMUSG00000006457	Actn3	protein_coding	19	4861223	4877909	-1	actinin alpha 3 [Source:MGI Symbol;Acc:MGI:99678]	132.35	285.8	62.04	260.68	246.92	92.38	538.05	158.51	545.65	214.12	492.39	366.63	292.26	419.54
ENSMUSG00000006462	A530013C23Rik	lincRNA	2	167691177	167729172	1	RIKEN cDNA A530013C23 gene [Source:MGI Symbol;Acc:MGI:3041178]	0.74	0.55	0.37	0.96	0.79	0.49	1.07	0.5	1.46	1.2	1.35	0.9	0.48	0.49
ENSMUSG00000006463	Zdhhc24	protein_coding	19	4878668	4885397	1	zinc finger, DHHC domain containing 24 [Source:MGI Symbol;Acc:MGI:1917855]	6.03	6.55	5.59	4.15	4.03	6.37	2.49	4.5	7.19	6.92	6.25	3.78	3.13	3.73
ENSMUSG00000006464	Bbs1	protein_coding	19	4886898	4906627	-1	Bardet-Biedl syndrome 1 (human) [Source:MGI Symbol;Acc:MGI:1277215]	1.19	1.72	1.49	0.81	1.17	0.92	0.55	0.67	0.82	1.26	0.91	1.07	1.23	1.26
ENSMUSG00000006469	Slc34a3	protein_coding	2	25228898	25234364	-1	solute carrier family 34 (sodium phosphate), member 3 [Source:MGI Symbol;Acc:MGI:2159410]	0	0.18	0.05	0.04	0.03	0	0	0	0.15	0.04	0	0	0	0.19
ENSMUSG00000006471	Ndor1	protein_coding	2	25244821	25256022	-1	NADPH dependent diflavin oxidoreductase 1 [Source:MGI Symbol;Acc:MGI:1926047]	43.27	26.15	20.64	35.93	31.06	25.82	12.37	13.18	36.82	35.58	42.65	33.08	23.14	30.78
ENSMUSG00000006476	Nelf	protein_coding	2	25054355	25062881	1	nasal embryonic LHRH factor [Source:MGI Symbol;Acc:MGI:1861755]	18.33	21.77	17.7	18.75	17.2	17.16	15.07	13.67	16.84	27.96	16.26	15.05	13.22	19.58
ENSMUSG00000006488	Prl7a1	protein_coding	13	27633380	27642474	-1	prolactin family 7, subfamily a, member 1 [Source:MGI Symbol;Acc:MGI:1206572]	0	0	0	0	0	0	0	0	0	0	0	0	0	0
ENSMUSG00000006490	Prl8a9	protein_coding	13	27558009	27564604	-1	prolactin family8, subfamily a, member 9 [Source:MGI Symbol;Acc:MGI:1914560]	0	0	0	0	0	0	0	0	0	0	0	0	0	0
ENSMUSG00000006494	Pdk1	protein_coding	2	71873224	71903858	1	pyruvate dehydrogenase kinase, isoenzyme 1 [Source:MGI Symbol;Acc:MGI:1926119]	18.89	11.34	9.91	14.2	16.75	6.48	5.87	5.2	13.42	13.25	13.78	16.01	14.12	18.95
ENSMUSG00000006498	Ptbp1	protein_coding	10	79854427	79864771	1	polypyrimidine tract binding protein 1 [Source:MGI Symbol;Acc:MGI:97791]	72.53	78.34	88.12	67.83	58.63	72.86	39.25	54.29	63.24	85.07	73.14	78.09	95.33	66.85
ENSMUSG00000006517	Mvd	protein_coding	8	122433596	122443422	-1	mevalonate (diphospho) decarboxylase [Source:MGI Symbol;Acc:MGI:2179327]	21.75	17.19	13.45	13.06	9.56	26.37	10.69	15.68	14.61	18.81	16.9	14.44	17.21	9.83
ENSMUSG00000006519	Cyba	protein_coding	8	122424772	122432940	-1	cytochrome b-245, alpha polypeptide [Source:MGI Symbol;Acc:MGI:1316658]	38	38.02	45.01	50.05	53.97	28.17	53.28	165.2	35.28	70.39	48.04	67.16	122	99.4
ENSMUSG00000006522	Itih3	protein_coding	14	30908573	30923760	-1	inter-alpha trypsin inhibitor, heavy chain 3 [Source:MGI Symbol;Acc:MGI:96620]	0.1	0.56	0.83	0.27	0.11	0	0.57	0.05	0.03	0.48	0.03	0.05	0	0.05
ENSMUSG00000006526	Tmem110	protein_coding	14	30825590	30876986	1	transmembrane protein 110 [Source:MGI Symbol;Acc:MGI:1921500]	10.76	7.63	6.92	7.34	9.17	6.57	6.11	6.01	8.19	9.9	8.06	7.55	10.05	8.05
ENSMUSG00000006527	Sfmbt1	protein_coding	14	30714849	30822713	1	Scm-like with four mbt domains 1 [Source:MGI Symbol;Acc:MGI:1859609]	3.41	2.49	2.94	2.4	3.78	1.84	1.2	2.06	2.7	3.66	2.4	2.6	2.71	2.88
ENSMUSG00000006529	Itih1	protein_coding	14	30929180	30943289	-1	inter-alpha trypsin inhibitor, heavy chain 1 [Source:MGI Symbol;Acc:MGI:96618]	0	0	0	0	0	0	0	0	0	0	0	0	0	0
ENSMUSG00000006538	Ihh	protein_coding	1	74945319	74951651	-1	Indian hedgehog [Source:MGI Symbol;Acc:MGI:96533]	0.08	0	0.08	0	0.04	0.13	0.17	0.04	0.07	0.04	0.04	0	0.08	0
ENSMUSG00000006542	Prkag3	protein_coding	1	74739499	74749221	-1	protein kinase, AMP-activated, gamma 3 non-catatlytic subunit [Source:MGI Symbol;Acc:MGI:1891343]	2.48	2.61	0.57	2.03	3.24	0.42	3.09	0.47	8.8	3.19	6.81	2.52	2.61	3.67
ENSMUSG00000006546	Cryba2	protein_coding	1	74889934	74893143	-1	crystallin, beta A2 [Source:MGI Symbol;Acc:MGI:104336]	0	0	0	0	0	0	0	0	0	0	0	0	0	0
ENSMUSG00000006567	Atp7b	protein_coding	8	21992785	22060305	-1	ATPase, Cu++ transporting, beta polypeptide [Source:MGI Symbol;Acc:MGI:103297]	0.02	0.03	0.03	0.02	0.03	0	0.03	0	0.01	0.04	0.03	0	0.03	0
ENSMUSG00000006570	Defb2	protein_coding	8	21839926	21843482	1	defensin beta 2 [Source:MGI Symbol;Acc:MGI:1338754]	0	0.47	0	0.66	0.21	3.36	0	0	0.34	0	0.7	0.95	0	0
ENSMUSG00000006574	Slc4a1	protein_coding	11	102348824	102366203	-1	solute carrier family 4 (anion exchanger), member 1 [Source:MGI Symbol;Acc:MGI:109393]	0	0.04	0	0	0.01	0	0.02	0	0.02	0.31	0.12	0	0	0
ENSMUSG00000006575	Rundc3a	protein_coding	11	102393403	102402555	1	RUN domain containing 3A [Source:MGI Symbol;Acc:MGI:1858752]	2.27	2.44	1.58	2.87	1.58	2.78	0.87	1.01	2	2.51	2.26	1.24	1.29	1.9
ENSMUSG00000006576	Slc4a3	protein_coding	1	75546266	75562172	1	solute carrier family 4 (anion exchanger), member 3 [Source:MGI Symbol;Acc:MGI:109350]	3.4	4.12	3.78	2.43	2.55	3.45	2.13	1.38	2.17	4.73	2.12	2.07	3.53	2.33
ENSMUSG00000006585	Cdt1	protein_coding	8	122568015	122573128	1	chromatin licensing and DNA replication factor 1 [Source:MGI Symbol;Acc:MGI:1914427]	3.36	4.6	6.92	4.51	2.79	3.42	2.02	4.68	4.71	7	5.47	4.22	7.02	2.86
ENSMUSG00000006586	Runx1t1	protein_coding	4	13743436	13893649	1	runt-related transcription factor 1; translocated to, 1 (cyclin D-related) [Source:MGI Symbol;Acc:MGI:104793]	1.04	0.71	1.12	0.71	0.78	0.28	0.41	0.9	0.24	0.51	0.27	0.64	0.3	0.73
ENSMUSG00000006587	Snai3	protein_coding	8	122454206	122460692	-1	snail homolog 3 (Drosophila) [Source:MGI Symbol;Acc:MGI:1353563]	4.72	1.96	0.57	3.52	2.31	0.6	3.98	2.39	3.21	6.12	5.68	3.29	3.71	3.2
ENSMUSG00000006589	Aprt	protein_coding	8	122574637	122576907	-1	adenine phosphoribosyl transferase [Source:MGI Symbol;Acc:MGI:88061]	31.1	58.51	62.91	42.4	26.81	44.93	39.9	50.51	38.38	48.41	47.21	40.73	63.84	27.1
ENSMUSG00000006599	Gtf2h1	protein_coding	7	46796103	46823800	1	general transcription factor II H, polypeptide 1 [Source:MGI Symbol;Acc:MGI:1277216]	17.15	18.53	17.16	12.3	14.31	13.83	11.39	14.9	13.76	17.86	16.92	17.09	18.19	16.42
ENSMUSG00000006611	Hfe	protein_coding	13	23702034	23710854	-1	hemochromatosis [Source:MGI Symbol;Acc:MGI:109191]	19.02	10.06	13.11	16.69	23.51	8.98	9.93	25.71	14.37	17.52	14.04	23.77	18.7	35.16
ENSMUSG00000006638	Abhd1	lincRNA	5	30950066	30955091	1	abhydrolase domain containing 1 [Source:MGI Symbol;Acc:MGI:1931013]	9.57	8.82	4.82	10.59	7.93	7.95	4.56	3.7	10.79	7.13	10.06	1.66	1.17	2.55
ENSMUSG00000006641	Slc5a6	protein_coding	5	31036036	31048924	-1	solute carrier family 5 (sodium-dependent vitamin transporter), member 6 [Source:MGI Symbol;Acc:MGI:2660847]	5.8	7.04	4.39	3.92	4.03	5.29	1.79	3.29	5.69	5.11	4.61	5.7	4.65	4.97
ENSMUSG00000006642	Tcf23	protein_coding	5	30968677	30977018	1	transcription factor 23 [Source:MGI Symbol;Acc:MGI:1934960]	0.07	0.02	0	0.06	0.05	0.02	0.03	0.03	0.02	0.02	0.04	0.05	0.05	0.03
ENSMUSG00000006649	Nphs1	protein_coding	7	30458315	30487223	1	nephrosis 1 homolog, nephrin (human) [Source:MGI Symbol;Acc:MGI:1859637]	0	0	0	0.14	0	0	0	0	0.02	0	0	0	0	0
ENSMUSG00000006651	Aplp1	protein_coding	7	30434981	30445582	-1	amyloid beta (A4) precursor-like protein 1 [Source:MGI Symbol;Acc:MGI:88046]	1.86	3.39	4.18	1.16	0.67	1.56	0.7	0.98	1.74	2.29	1.54	1.07	1.49	0.89
ENSMUSG00000006673	Qrich1	protein_coding	9	108517087	108560167	1	glutamine-rich 1 [Source:MGI Symbol;Acc:MGI:1916482]	21.9	16.44	16.86	18.85	18.15	13.18	9.18	10.28	16.89	18.96	17.49	20.3	20.14	19.82
ENSMUSG00000006675	P4htm	protein_coding	9	108578826	108597600	-1	prolyl 4-hydroxylase, transmembrane (endoplasmic reticulum) [Source:MGI Symbol;Acc:MGI:1921693]	2.14	2.33	2.2	1.11	2.2	1.22	2.05	1.43	2.27	3.16	2.56	1.09	2.32	1.42
ENSMUSG00000006676	Usp19	protein_coding	9	108490676	108502333	1	ubiquitin specific peptidase 19 [Source:MGI Symbol;Acc:MGI:1918722]	24.6	25.74	20.1	20.81	23.12	21.65	17.31	14.22	26.8	26.08	27.26	20.51	19.48	27.14
ENSMUSG00000006678	Pola1	protein_coding	X	93304767	93632155	-1	polymerase (DNA directed), alpha 1 [Source:MGI Symbol;Acc:MGI:99660]	2.55	2.61	2.95	2.69	2.92	2.13	1.55	3.17	2.07	2.89	1.57	2.57	3.4	2.05
ENSMUSG00000006699	Cdc42	protein_coding	4	137319696	137357720	-1	cell division cycle 42 [Source:MGI Symbol;Acc:MGI:106211]	208.95	209.25	203.1	227.63	203.54	174.54	155.24	220.32	155.42	158.92	159.48	247.64	300.27	213.96
ENSMUSG00000006705	Pknox1	protein_coding	17	31564749	31607680	1	Pbx/knotted 1 homeobox [Source:MGI Symbol;Acc:MGI:1201409]	8.16	6.66	6.02	6.21	7.37	5.79	3.51	3.32	6.22	6.76	6.5	6.37	5.56	7.99
ENSMUSG00000006711	D130043K22Rik	protein_coding	13	24845135	24901270	1	RIKEN cDNA D130043K22 gene [Source:MGI Symbol;Acc:MGI:3036268]	0	0	0	0	0	0.02	0	0	0	0	0	0	0	0
ENSMUSG00000006715	Gmnn	protein_coding	13	24751845	24761923	-1	geminin [Source:MGI Symbol;Acc:MGI:1927344]	5.27	9.22	11.63	7.78	6.6	5.4	4.18	9.3	11.5	12.57	9.47	7.37	13.74	5.75
ENSMUSG00000006717	Acot13	protein_coding	13	24817948	24831517	-1	acyl-CoA thioesterase 13 [Source:MGI Symbol;Acc:MGI:1914084]	47.9	44.03	28.67	48.39	41.65	15.96	39.19	21.24	57.77	50.17	52.83	52.11	36.31	47.11
ENSMUSG00000006720	Zfp184	protein_coding	13	21945094	21960779	1	zinc finger protein 184 (Kruppel-like) [Source:MGI Symbol;Acc:MGI:1922244]	0.05	0.18	0.31	0.35	0.33	0.19	0.3	0.15	0.12	0.26	0.25	0.28	0.04	0.34
ENSMUSG00000006724	Cyp27b1	protein_coding	10	127048250	127053006	1	cytochrome P450, family 27, subfamily b, polypeptide 1 [Source:MGI Symbol;Acc:MGI:1098274]	0.3	0.68	0.45	0.44	0.12	0.7	0.43	0.25	0.33	1.14	1.19	0.39	0.28	0.13
ENSMUSG00000006728	Cdk4	protein_coding	10	127063534	127067920	1	cyclin-dependent kinase 4 [Source:MGI Symbol;Acc:MGI:88357]	134.86	226.34	226.75	156.12	113.59	151.11	102.11	161.97	169.11	204.86	170.9	189.85	223.35	130.21
ENSMUSG00000006731	B4galnt1	protein_coding	10	127165156	127172340	1	beta-1,4-N-acetyl-galactosaminyl transferase 1 [Source:MGI Symbol;Acc:MGI:1342057]	13.93	14.36	16.1	10.02	8.75	12.39	5.24	9.17	9.67	13.4	12.3	10.97	15.58	12.77
ENSMUSG00000006732	Mettl1	protein_coding	10	127041414	127046365	1	methyltransferase like 1 [Source:MGI Symbol;Acc:MGI:1339986]	11.57	12.32	11.18	13.94	8.5	9.02	8.98	5.97	9.78	12.03	11.19	11.86	12.33	7.06
ENSMUSG00000006736	Tspan31	protein_coding	10	127067317	127070261	-1	tetraspanin 31 [Source:MGI Symbol;Acc:MGI:1914375]	38.51	44.23	41.09	35.77	35.58	32.68	27.06	40.86	40.32	44.17	36	42.03	48.95	38.51
ENSMUSG00000006740	Kif5b	protein_coding	18	6201002	6242174	-1	kinesin family member 5B [Source:MGI Symbol;Acc:MGI:1098268]	41.64	32.69	37.95	32.13	45.94	29	25.42	26.36	26.32	31.77	30.45	33.57	32.78	38.7
ENSMUSG00000006763	Saal1	protein_coding	7	46686108	46710680	-1	serum amyloid A-like 1 [Source:MGI Symbol;Acc:MGI:1926185]	8.08	9.16	3.78	4.8	6.38	8.16	9.97	11.57	5.26	7.18	9.33	5.65	9	6.55
ENSMUSG00000006764	Tph2	protein_coding	10	115078641	115185022	-1	tryptophan hydroxylase 2 [Source:MGI Symbol;Acc:MGI:2651811]	0.2	0.15	0	0.26	0.17	0.04	0.04	0	0.24	0.11	0.35	0.08	0	0
ENSMUSG00000006777	Krt23	protein_coding	11	99477974	99493137	-1	keratin 23 [Source:MGI Symbol;Acc:MGI:2148866]	102	40.7	25.11	125.65	118.48	77.48	41.09	88.64	143.52	107.79	164.02	111.33	101.24	114.24
ENSMUSG00000006782	Cnp	protein_coding	11	100574904	100591729	1	2',3'-cyclic nucleotide 3' phosphodiesterase [Source:MGI Symbol;Acc:MGI:88437]	9.52	15.67	21.28	13.56	18.41	9.22	10.9	22.94	11.38	17.86	14.13	14.23	22.7	16.07
ENSMUSG00000006784	Ttc25	protein_coding	11	100545607	100572568	1	tetratricopeptide repeat domain 25 [Source:MGI Symbol;Acc:MGI:1921657]	0.36	0.23	0.04	0.25	0.23	0.12	0	0.24	0.46	0.39	0.47	0.46	0.18	0.44
ENSMUSG00000006800	Sulf2	protein_coding	2	166073089	166155663	-1	sulfatase 2 [Source:MGI Symbol;Acc:MGI:1919293]	31	30.34	24.11	29.82	30.77	17.32	13.16	27.38	29.92	40.09	28.96	33.11	29.6	35.79
ENSMUSG00000006818	Sod2	protein_coding	17	13007839	13018119	1	superoxide dismutase 2, mitochondrial [Source:MGI Symbol;Acc:MGI:98352]	32.57	29.46	20.3	30.36	24.71	22.98	37.2	26.19	33.27	29.44	27.03	29.62	29.5	28.11
ENSMUSG00000006850	Tmco6	protein_coding	18	36735068	36742391	1	transmembrane and coiled-coil domains 6 [Source:MGI Symbol;Acc:MGI:1919233]	5.94	5.88	5.96	3.74	4.17	7.17	3.86	5.75	4.77	6.71	6.17	5.47	4.13	5.43
ENSMUSG00000006906	Stambp	protein_coding	6	83543206	83572504	-1	STAM binding protein [Source:MGI Symbol;Acc:MGI:1917777]	12.94	12.94	16.75	13.86	14.66	13.86	8.88	13.55	11.37	13.54	12.1	12.42	12.01	13.46
ENSMUSG00000006920	Ezh1	protein_coding	11	101191115	101226463	-1	enhancer of zeste homolog 1 (Drosophila) [Source:MGI Symbol;Acc:MGI:1097695]	25.11	23.43	20.04	18.21	25.21	19.01	10.6	17.02	17.04	21.6	20.63	15.59	14.54	22.69
ENSMUSG00000006930	Hap1	protein_coding	11	100347327	100356128	-1	huntingtin-associated protein 1 [Source:MGI Symbol;Acc:MGI:1261831]	1.63	1.57	4.02	1.77	1.55	2.78	0.83	1.25	2.67	1.89	1.97	1.86	1.5	2.02
ENSMUSG00000006931	Leprel4	protein_coding	11	100408456	100414836	-1	leprecan-like 4 [Source:MGI Symbol;Acc:MGI:1913430]	17.43	18.51	23.68	22.47	18.42	14.25	9.51	15.33	26.71	30.77	37.43	22.82	22.77	14.97
ENSMUSG00000006932	Ctnnb1	protein_coding	9	120929216	120960507	1	catenin (cadherin associated protein), beta 1 [Source:MGI Symbol;Acc:MGI:88276]	202.52	204.69	190.82	148.36	165.16	123.87	72.59	115.14	129.1	153.9	137.68	173.83	158.7	179.11
ENSMUSG00000006941	Eif1b	protein_coding	9	120492606	120495327	1	eukaryotic translation initiation factor 1B [Source:MGI Symbol;Acc:MGI:1916219]	27.59	42.99	48.78	37.27	32.06	36.79	43.3	46.37	37.82	38.51	37.17	39.27	47.12	30.37
ENSMUSG00000006948	Klk4	protein_coding	7	43881172	43885804	1	kallikrein related-peptidase 4 (prostase, enamel matrix, prostate) [Source:MGI Symbol;Acc:MGI:1861379]	0	0	0	0	0	0	0	0	0	0	0	0	0	0
ENSMUSG00000006958	Chrd	protein_coding	16	20733127	20742384	1	chordin [Source:MGI Symbol;Acc:MGI:1313268]	1.79	0.83	1.19	1.56	1.73	1.06	1.56	1.76	1.81	2.41	1.68	1.3	1	2.55
ENSMUSG00000006998	Psmd2	protein_coding	16	20651652	20663414	1	proteasome (prosome, macropain) 26S subunit, non-ATPase, 2 [Source:MGI Symbol;Acc:MGI:1096584]	80.96	71.42	67.22	73.64	76.34	71.4	65.95	74.99	85.31	82.44	79.84	76.66	76.72	75.19
ENSMUSG00000007021	Syngr3	protein_coding	17	24685092	24689955	-1	synaptogyrin 3 [Source:MGI Symbol;Acc:MGI:1341881]	0.21	0.26	0.3	0.26	0.11	0	0	0	0.05	0	0.05	0	0.15	0.05
ENSMUSG00000007029	Vars	protein_coding	17	35000987	35016322	1	valyl-tRNA synthetase [Source:MGI Symbol;Acc:MGI:90675]	25.88	28.8	27.67	23.31	24.16	22.39	16.1	9.76	26.3	27.05	24.01	19.82	27.54	25.5
ENSMUSG00000007030	Vwa7	protein_coding	17	35016579	35026741	1	von Willebrand factor A domain containing 7 [Source:MGI Symbol;Acc:MGI:1306798]	1.48	0.99	0.49	1.39	1.57	1.11	1.6	0.53	2.25	2.21	2.28	1.72	1.53	1.59
ENSMUSG00000007033	Hspa1l	protein_coding	17	34972703	34979284	1	heat shock protein 1-like [Source:MGI Symbol;Acc:MGI:96231]	7.8	4.56	2.07	6.21	8.59	1.23	9.56	2.57	6.94	5.36	6.1	10.14	6.35	9.99
ENSMUSG00000007034	Slc44a4	protein_coding	17	34914466	34930436	1	solute carrier family 44, member 4 [Source:MGI Symbol;Acc:MGI:1917379]	0.14	0.1	0.35	0.04	0.15	0.51	0.19	0.14	0.2	0.09	0.08	0.18	0.04	0.19
ENSMUSG00000007035	Msh5	protein_coding	17	35028605	35046745	-1	mutS homolog 5 (E. coli) [Source:MGI Symbol;Acc:MGI:1329021]	5.39	4.19	6.29	0.76	0.95	1.07	0.23	0.9	0.74	1.14	1.32	1.73	1.15	0.9
ENSMUSG00000007036	Abhd16a	protein_coding	17	35089263	35102987	1	abhydrolase domain containing 16A [Source:MGI Symbol;Acc:MGI:99476]	49.4	45.32	39.73	43.69	36.15	31.17	22.85	24.25	48.96	49.04	48.97	60.61	39.1	45.56
ENSMUSG00000007038	Neu1	protein_coding	17	34931253	34935953	1	neuraminidase 1 [Source:MGI Symbol;Acc:MGI:97305]	10.84	9.87	10.99	12.16	12.59	7.73	8.06	13.55	11.56	13.86	13.63	9.65	14.08	11.4
ENSMUSG00000007039	Ddah2	protein_coding	17	35059035	35062095	1	dimethylarginine dimethylaminohydrolase 2 [Source:MGI Symbol;Acc:MGI:1859016]	28.99	40.28	41.88	27.58	33.94	42.49	43.39	51.75	35	47.47	40.24	25.44	34.34	26.13
ENSMUSG00000007041	Clic1	protein_coding	17	35049966	35058749	1	chloride intracellular channel 1 [Source:MGI Symbol;Acc:MGI:2148924]	132.43	174.65	184.55	198.18	156.73	154.09	93.14	176.02	196	201.01	224.79	162.29	209.08	149.45
ENSMUSG00000007050	Lsm2	protein_coding	17	34981862	34985891	1	LSM2 homolog, U6 small nuclear RNA associated (S. cerevisiae) [Source:MGI Symbol;Acc:MGI:90676]	18.77	31.45	34.37	18.99	16.29	30.07	29.75	33.99	19.74	24.06	25.55	24.97	31.13	19.89
ENSMUSG00000007080	Pole	protein_coding	5	110286306	110337474	1	polymerase (DNA directed), epsilon [Source:MGI Symbol;Acc:MGI:1196391]	1.25	2.02	2.25	2.5	1.55	1.97	1.43	2.23	3.74	2.4	2.52	1.82	3.43	1.37
ENSMUSG00000007097	Atp1a2	protein_coding	1	172271709	172298064	-1	ATPase, Na+/K+ transporting, alpha 2 polypeptide [Source:MGI Symbol;Acc:MGI:88106]	99.7	47.84	25.21	80.23	93.03	29.6	112.28	43.42	100.06	113.45	93.93	92.86	63.01	137.76
ENSMUSG00000007107	Atp1a4	protein_coding	1	172223513	172258414	-1	ATPase, Na+/K+ transporting, alpha 4 polypeptide [Source:MGI Symbol;Acc:MGI:1351335]	1.04	0.58	0.47	1.35	0.4	0.32	0.22	0.09	1.12	0.7	1.05	0.03	0.03	0
ENSMUSG00000007122	Casq1	protein_coding	1	172209894	172219868	-1	calsequestrin 1 [Source:MGI Symbol;Acc:MGI:1309468]	266	344.69	116.81	308.49	350.91	144.87	691.42	322.92	574.82	310.81	452.8	321.35	332.58	405.62
ENSMUSG00000007207	Stx1a	protein_coding	5	135023482	135051100	1	syntaxin 1A (brain) [Source:MGI Symbol;Acc:MGI:109355]	2.19	3.74	3.17	1.8	1.42	2.78	1.49	0.71	2.11	3.25	2.52	2.04	1.97	1.34
ENSMUSG00000007209	Ceacam9	protein_coding	7	16721929	16726110	1	carcinoembryonic antigen-related cell adhesion molecule 9 [Source:MGI Symbol;Acc:MGI:1347247]	0	0	0	0	0	0	0	0	0	0	0	0	0	0
ENSMUSG00000007216	Zfp775	protein_coding	6	48613180	48623227	1	zinc finger protein 775 [Source:MGI Symbol;Acc:MGI:2683557]	2.31	1.66	1.3	1.53	1.93	1.25	1.87	1.48	1.87	2.4	2.14	1.94	1.11	1.91
ENSMUSG00000007279	Scube2	protein_coding	7	109798676	109865679	-1	signal peptide, CUB domain, EGF-like 2 [Source:MGI Symbol;Acc:MGI:1928765]	1.57	1.88	1.78	1.67	1.78	1.39	0.51	0.53	1.93	1.01	1.26	1.7	1.12	1.36
ENSMUSG00000007338	Mrpl49	protein_coding	19	6053630	6057751	-1	mitochondrial ribosomal protein L49 [Source:MGI Symbol;Acc:MGI:108180]	22.27	21.8	20.43	17.97	16.02	14.82	16.21	13.8	22.22	21.9	21.38	22.21	18.24	16.81
ENSMUSG00000007379	Dennd2c	protein_coding	3	103102604	103169769	1	DENN/MADD domain containing 2C [Source:MGI Symbol;Acc:MGI:3036254]	9.91	7.37	9.02	9.41	9.94	9.76	5.14	6.87	8.77	7.37	9.43	8.61	7.2	8.49
ENSMUSG00000007411	Mark3	protein_coding	12	111574510	111656227	1	MAP/microtubule affinity-regulating kinase 3 [Source:MGI Symbol;Acc:MGI:1341865]	17.07	17.01	19.28	17.12	16.7	17.92	13.28	12.79	17.27	18.42	18.08	17.2	17.49	16.5
ENSMUSG00000007415	Gatad1	protein_coding	5	3632932	3647934	-1	GATA zinc finger domain containing 1 [Source:MGI Symbol;Acc:MGI:1914460]	26.24	23.99	24.01	26.11	24.84	18.42	17.92	22.97	23.54	23.23	21.29	27.39	26.96	23.46
ENSMUSG00000007440	Pcdha10	protein_coding	18	36930285	37187657	1	protocadherin alpha 10 [Source:MGI Symbol;Acc:MGI:1298408]	0.07	0.15	0.12	0.14	0.08	0.24	0	0.02	0.49	1.07	0.55	0.17	0.36	0.44
ENSMUSG00000007457	2310003L06Rik	protein_coding	5	87969459	87972870	1	RIKEN cDNA 2310003L06 gene [Source:MGI Symbol;Acc:MGI:1921498]	0	0	0	0	0	0	0	0	0.06	0.06	0	0	0	0
ENSMUSG00000007458	M6pr	protein_coding	6	122308720	122317680	1	mannose-6-phosphate receptor, cation dependent [Source:MGI Symbol;Acc:MGI:96904]	53.15	51.08	50.61	50.56	49.46	39.67	21.93	43.9	44.35	47.35	41.65	49.77	61.93	51.18
ENSMUSG00000007476	Lrrc8a	protein_coding	2	30237715	30282148	1	leucine rich repeat containing 8A [Source:MGI Symbol;Acc:MGI:2652847]	10.23	9.11	7.67	6.07	7.69	6.69	4.28	6.77	6.86	7.96	7.2	8.07	8.77	8.36
ENSMUSG00000007480	Mc5r	protein_coding	18	68337603	68339711	1	melanocortin 5 receptor [Source:MGI Symbol;Acc:MGI:99420]	5.77	2.1	1.68	1.83	2.18	1.59	0.28	0.29	2.19	4.23	2.43	1.84	0.95	1.43
ENSMUSG00000007564	Ppp2r1a	protein_coding	17	20945311	20965916	1	protein phosphatase 2 (formerly 2A), regulatory subunit A (PR 65), alpha isoform [Source:MGI Symbol;Acc:MGI:1926334]	91.39	99.25	85.24	83.39	83.55	82.44	54.92	76.72	88.63	88.94	93.44	89.35	94.88	83.77
ENSMUSG00000007570	Fance	protein_coding	17	28313530	28326568	1	Fanconi anemia, complementation group E [Source:MGI Symbol;Acc:MGI:1920025]	23.14	32.31	31.19	24.72	15.95	31.9	14.77	23.26	22.12	25.79	20.69	22.62	22.79	16.37
ENSMUSG00000007589	Tinf2	protein_coding	14	55679083	55681817	-1	Terf1 (TRF1)-interacting nuclear factor 2 [Source:MGI Symbol;Acc:MGI:107246]	7.74	10.39	7.86	7.58	6.6	6.5	6.44	7.71	7.52	10.22	7.53	8.14	8.17	8.86
ENSMUSG00000007591	Tssk4	protein_coding	14	55650182	55652539	1	testis-specific serine kinase 4 [Source:MGI Symbol;Acc:MGI:1918349]	0.52	0.59	0.5	0.8	0.39	1.44	0.46	0.62	0.32	0.34	0.44	0.18	0.46	0.77
ENSMUSG00000007594	Hapln4	protein_coding	8	70083529	70090862	1	hyaluronan and proteoglycan link protein 4 [Source:MGI Symbol;Acc:MGI:2679531]	0.28	0.14	0.14	0.02	0.08	0.17	0.06	0.03	0.02	0.03	0	0.03	0.08	0.18
ENSMUSG00000007603	Dus3l	protein_coding	17	56764751	56770092	1	dihydrouridine synthase 3-like (S. cerevisiae) [Source:MGI Symbol;Acc:MGI:2147092]	12	14.68	11.12	10.15	8.43	10.82	7.11	6.88	11.29	13.37	12.31	9.78	8.79	11.46
ENSMUSG00000007610	Gtpbp3	protein_coding	8	71488103	71499583	1	GTP binding protein 3 [Source:MGI Symbol;Acc:MGI:1917609]	8.25	9.55	6.56	10.25	7.73	5.77	4.37	5.37	6.2	8.99	7.9	6.5	7.63	6.53
ENSMUSG00000007613	Tgfbr1	protein_coding	4	47353222	47414931	1	transforming growth factor, beta receptor I [Source:MGI Symbol;Acc:MGI:98728]	9.81	8.17	9.91	6.84	8.29	4.53	4.3	5.45	4.63	5.51	4.26	7.22	6.54	8.51
ENSMUSG00000007617	Homer1	protein_coding	13	93303757	93404129	1	homer homolog 1 (Drosophila) [Source:MGI Symbol;Acc:MGI:1347345]	6.5	6.02	2.9	6.75	8.37	2.35	2.94	2.06	6.12	7.29	7.04	6.91	5.33	7.7
ENSMUSG00000007646	Rad51c	protein_coding	11	87376645	87404954	-1	RAD51 homolog c (S. cerevisiae) [Source:MGI Symbol;Acc:MGI:2150020]	0.81	1.57	1.96	1.39	1.18	2.33	1.38	1.56	1.47	1.93	1.47	1.3	1.31	0.72
ENSMUSG00000007653	Gabrb2	protein_coding	11	42419757	42629028	1	gamma-aminobutyric acid (GABA) A receptor, subunit beta 2 [Source:MGI Symbol;Acc:MGI:95620]	0.41	0.25	0.34	0.23	1.47	0.09	0.12	0.05	0.04	0.31	0.02	0.39	0.16	0.16
ENSMUSG00000007655	Cav1	protein_coding	6	17306335	17341452	1	caveolin 1, caveolae protein [Source:MGI Symbol;Acc:MGI:102709]	266.8	190.91	163.76	194.7	194.72	100.53	62.94	91.13	162.78	135.5	132.81	177.18	157.84	152.58
ENSMUSG00000007656	Arpp19	protein_coding	9	75037614	75060313	1	cAMP-regulated phosphoprotein 19 [Source:MGI Symbol;Acc:MGI:1891691]	99.01	111.41	117.01	107.97	83.45	88.74	81.13	104.63	106.81	118.09	106.93	104.71	119.95	93.69
ENSMUSG00000007659	Bcl2l1	protein_coding	2	152780668	152831728	-1	BCL2-like 1 [Source:MGI Symbol;Acc:MGI:88139]	24.57	23.48	26.45	23.59	21.36	36.33	21.52	25.4	22.6	28.07	28.92	24.06	34.36	30.52
ENSMUSG00000007670	Khsrp	protein_coding	17	57021058	57031507	-1	KH-type splicing regulatory protein [Source:MGI Symbol;Acc:MGI:1336214]	16.65	20.88	20.93	10.87	9.55	15.82	8.7	8.19	12.7	13.32	12.19	15.81	19.42	20.94
ENSMUSG00000007682	Dio2	protein_coding	12	90724554	90738438	-1	deiodinase, iodothyronine, type II [Source:MGI Symbol;Acc:MGI:1338833]	0.54	0.53	0.67	0.5	0.55	0.33	0.81	0.34	0.87	0.77	0.59	0.27	0.6	0.5
ENSMUSG00000007721	Ccdc124	protein_coding	8	70868227	70873490	-1	coiled-coil domain containing 124 [Source:MGI Symbol;Acc:MGI:1916403]	37.79	59.34	42.78	40.67	25.16	46.97	53.51	41.2	49.78	52.66	54.47	52.47	56.44	40.09
ENSMUSG00000007739	Cct4	protein_coding	11	22990519	23003780	1	chaperonin containing Tcp1, subunit 4 (delta) [Source:MGI Symbol;Acc:MGI:104689]	74.01	89.42	83.23	81.55	99.01	58.41	50.06	72.91	93.55	100.26	78.55	88.08	80.7	90.2
ENSMUSG00000007777	0610009B22Rik	protein_coding	11	51685386	51688874	-1	RIKEN cDNA 0610009B22 gene [Source:MGI Symbol;Acc:MGI:1913300]	25.93	22.31	21.82	26.64	22.1	17.66	13.21	22.92	29.41	23.33	24.93	25.92	22.08	21.59
ENSMUSG00000007783	Cpt1c	protein_coding	7	44959373	44974851	-1	carnitine palmitoyltransferase 1c [Source:MGI Symbol;Acc:MGI:2446526]	2.13	3.57	2.58	4.82	4.59	3.84	3.24	2.87	2.37	2.4	1.81	2.84	2.98	3.24
ENSMUSG00000007805	Twist2	protein_coding	1	91801461	91848028	1	twist homolog 2 (Drosophila) [Source:MGI Symbol;Acc:MGI:104685]	9.34	11.45	16.03	7.81	6.18	10.18	8.65	14.56	6.85	14.27	8.38	10.35	10.12	6.43
ENSMUSG00000007812	Zfp655	protein_coding	5	145231723	145247302	1	zinc finger protein 655 [Source:MGI Symbol;Acc:MGI:1919861]	11.24	10.93	8.88	9.19	10.62	6.74	4.19	7.22	7.85	11.53	9.7	8.56	9.43	13.29
ENSMUSG00000007815	Rhoa	protein_coding	9	108306205	108337939	1	ras homolog gene family, member A [Source:MGI Symbol;Acc:MGI:1096342]	152.68	180.08	189.14	167	141.94	131.92	119.56	168.48	132.33	149.24	130.03	181.8	230.4	166.46
ENSMUSG00000007817	Zmiz1	protein_coding	14	25459185	25666743	1	zinc finger, MIZ-type containing 1 [Source:MGI Symbol;Acc:MGI:3040693]	20.04	17.89	15.33	11.62	18.35	14.36	7.88	9.81	10.83	16.78	12.51	16.79	16.22	17.55
ENSMUSG00000007827	Ankrd26	protein_coding	6	118502564	118562256	-1	ankyrin repeat domain 26 [Source:MGI Symbol;Acc:MGI:1917887]	1.22	0.73	0.8	0.52	0.88	0.32	0.16	0.16	0.88	0.88	0.69	0.59	0.59	1
ENSMUSG00000007833	Aldh16a1	protein_coding	7	45140684	45154584	-1	aldehyde dehydrogenase 16 family, member A1 [Source:MGI Symbol;Acc:MGI:1916998]	24.82	34.02	44.66	35.26	32.01	33.28	36.74	38.4	23.22	36.72	30.3	22.93	31.02	21.76
ENSMUSG00000007836	Hnrnpa0	protein_coding	13	58125879	58128556	-1	heterogeneous nuclear ribonucleoprotein A0 [Source:MGI Symbol;Acc:MGI:1924384]	35.83	60.07	62.21	48.44	26.88	47.79	33.87	43.93	41.03	51.6	41.75	47.56	56.91	39.85
ENSMUSG00000007837	Prrg2	protein_coding	7	45053613	45062677	-1	proline-rich Gla (G-carboxyglutamic acid) polypeptide 2 [Source:MGI Symbol;Acc:MGI:1929596]	24.35	23.71	25	24.17	19.85	27.49	13.2	22.37	29.97	26.64	33.6	25.48	22.97	21.11
ENSMUSG00000007850	Hnrnph1	protein_coding	11	50376990	50386528	1	heterogeneous nuclear ribonucleoprotein H1 [Source:MGI Symbol;Acc:MGI:1891925]	110.69	191.56	212.01	176.51	145.67	195.07	130.97	133.87	165.47	146.97	159.14	126.6	148.44	100.25
ENSMUSG00000007867	Ift43	protein_coding	12	86082561	86162458	1	intraflagellar transport 43 homolog (Chlamydomonas) [Source:MGI Symbol;Acc:MGI:1923661]	14.64	21.55	22.36	17.96	13.86	16.89	8.31	13.53	16.99	20.1	19.74	13.33	15.96	10.35
ENSMUSG00000007872	Id3	protein_coding	4	136143497	136145755	1	inhibitor of DNA binding 3 [Source:MGI Symbol;Acc:MGI:96398]	44.16	104.98	95.03	56.65	35.85	52.51	33.77	42.53	46.34	76.77	48.91	53.43	57.18	46.54
ENSMUSG00000007877	Tcap	protein_coding	11	98383811	98384953	1	titin-cap [Source:MGI Symbol;Acc:MGI:1330233]	284.99	250.7	122.53	356.02	535.67	109.03	651.95	257.53	1068.93	1112.34	1509.01	700.8	534.84	554.03
ENSMUSG00000007880	Arid1a	protein_coding	4	133679008	133756769	-1	AT rich interactive domain 1A (SWI-like) [Source:MGI Symbol;Acc:MGI:1935147]	14.77	14.33	13.81	10.03	13.14	12.85	7.48	7.23	8.91	11.81	10.34	9.96	11.13	13.52
ENSMUSG00000007888	Crlf1	protein_coding	8	70493158	70504081	1	cytokine receptor-like factor 1 [Source:MGI Symbol;Acc:MGI:1340030]	12.89	21.04	29.24	8.18	4.39	21.39	10.09	14.64	15.73	8.62	14.59	8.79	18.94	11.97
ENSMUSG00000007891	Ctsd	protein_coding	7	142371148	142388038	-1	cathepsin D [Source:MGI Symbol;Acc:MGI:88562]	514.57	324.63	243.31	442.32	472.04	284.86	276.3	495.7	551.75	525.62	518.4	444.39	517.49	617.38
ENSMUSG00000007892	Rplp1	protein_coding	9	61913284	61914538	-1	ribosomal protein, large, P1 [Source:MGI Symbol;Acc:MGI:1927099]	2503.52	3512.9	3613.92	2686.51	1783.33	3824.18	2761.28	4555.11	2658.54	3214.23	3230.86	3230.07	3413.86	2610.06
ENSMUSG00000007907	Cabs1	protein_coding	5	87979451	87981543	1	calcium binding protein, spermatid specific 1 [Source:MGI Symbol;Acc:MGI:1918227]	0	0	0	0	0	0	0	0.07	0	0	0	0	0	0
ENSMUSG00000007908	Hmgcll1	protein_coding	9	76014855	76136350	1	3-hydroxymethyl-3-methylglutaryl-Coenzyme A lyase-like 1 [Source:MGI Symbol;Acc:MGI:2446108]	0.22	0.13	0.21	0.21	0.25	0.19	0.03	0.22	0.1	0.03	0.1	0.27	0.1	0.31
ENSMUSG00000007944	Ttc9b	protein_coding	7	27653915	27656208	1	tetratricopeptide repeat domain 9B [Source:MGI Symbol;Acc:MGI:1920282]	0.12	0	0	0	0	0	0	0.12	0	0	0.1	0	0	0
ENSMUSG00000007946	Phox2a	protein_coding	7	101818313	101823166	1	paired-like homeobox 2a [Source:MGI Symbol;Acc:MGI:106633]	0.1	0.05	0.05	0.08	0	0	0	0.05	0.13	0.1	0.05	0.05	0.09	0.05
ENSMUSG00000007950	Abhd8	protein_coding	8	71456700	71463657	-1	abhydrolase domain containing 8 [Source:MGI Symbol;Acc:MGI:1918946]	10.97	10.98	9.26	14.57	12.76	8.59	10.06	7.88	19.38	23.3	19.09	10.6	10.81	8.82
ENSMUSG00000007987	Rabl5	protein_coding	5	136908150	136913244	1	RAB, member of RAS oncogene family-like 5 [Source:MGI Symbol;Acc:MGI:1914536]	8.78	12.08	9.13	9.04	8.05	9.54	8.65	11.77	8.26	9.5	7.84	11.1	12.15	7.74
ENSMUSG00000007989	Fzd3	protein_coding	14	65201026	65262463	-1	frizzled homolog 3 (Drosophila) [Source:MGI Symbol;Acc:MGI:108476]	2.54	3.3	2.96	1.82	1.7	1.81	0.83	1.56	1.48	2.37	1.35	1.18	1.34	1.43
ENSMUSG00000008028	1700008O03Rik	protein_coding	7	44360043	44385820	-1	RIKEN cDNA 1700008O03 gene [Source:MGI Symbol;Acc:MGI:1916599]	0.32	0.12	0	0.61	0.68	0.6	0.14	0	0.11	0.22	0.31	0	0	0
ENSMUSG00000008035	Mid1ip1	protein_coding	X	10715013	10719690	1	Mid1 interacting protein 1 (gastrulation specific G12-like (zebrafish)) [Source:MGI Symbol;Acc:MGI:1915291]	46.17	29.43	30.32	49.43	43.79	44.56	30.06	40.34	49.86	57.15	48.34	49.27	51.54	38.73
ENSMUSG00000008036	Ap2s1	protein_coding	7	16738410	16749294	1	adaptor-related protein complex 2, sigma 1 subunit [Source:MGI Symbol;Acc:MGI:2141861]	85.75	173.84	177.35	119.74	70.6	170.32	174.33	282.4	99.42	130.78	121.68	121.92	173.9	94.32
ENSMUSG00000008090	Fgfrl1	protein_coding	5	108694229	108706950	1	fibroblast growth factor receptor-like 1 [Source:MGI Symbol;Acc:MGI:2150920]	15.18	6.38	4.69	12.34	11.9	4.26	5.93	4.95	11.91	8.39	9.65	9.05	8.12	10.7
ENSMUSG00000008129	4930432K21Rik	protein_coding	8	84148025	84172590	1	RIKEN cDNA 4930432K21 gene [Source:MGI Symbol;Acc:MGI:1921916]	0.35	0.78	0.64	0.51	0.56	0.35	0.18	0.73	0.4	0.13	0.55	0.35	0.24	0.09
ENSMUSG00000008136	Fhl2	protein_coding	1	43123074	43163961	-1	four and a half LIM domains 2 [Source:MGI Symbol;Acc:MGI:1338762]	1.56	2.26	2.44	1.45	1.17	0.81	0.62	0.7	0.98	2.55	0.89	0.6	1.83	1.46
ENSMUSG00000008140	Emc10	protein_coding	7	44489937	44496529	-1	ER membrane protein complex subunit 10 [Source:MGI Symbol;Acc:MGI:1916933]	51.64	69.59	68.36	62.21	48.31	72.27	44.67	69.13	66.58	76.72	70.13	54.19	56.31	45.2
ENSMUSG00000008153	Clstn3	protein_coding	6	124430759	124464794	-1	calsyntenin 3 [Source:MGI Symbol;Acc:MGI:2178323]	14.35	7.1	4.33	13.42	7.62	7.74	1.12	2.48	10.4	11.17	8.96	9.27	9.52	8.54
ENSMUSG00000008167	Fbxw9	protein_coding	8	85060055	85067124	1	F-box and WD-40 domain protein 9 [Source:MGI Symbol;Acc:MGI:1915878]	12.54	17.02	15.15	17.52	12.9	16.14	8.35	10.92	15.52	16.9	15.1	8.09	8.93	9.49
ENSMUSG00000008193	Spib	protein_coding	7	44525995	44532071	-1	Spi-B transcription factor (Spi-1/PU.1 related) [Source:MGI Symbol;Acc:MGI:892986]	0.33	0.18	0.42	0.43	0.43	0	0.07	0.27	0.35	0.41	0.43	0.15	0.45	0.26
ENSMUSG00000008200	Fnbp4	protein_coding	2	90745370	90781021	1	formin binding protein 4 [Source:MGI Symbol;Acc:MGI:1860513]	20.04	19.03	17.47	17.47	17.34	20.31	9.98	8	15.83	12.1	16.85	15.39	14.79	19.65
ENSMUSG00000008206	Lass4	protein_coding	8	4493026	4525757	1	LAG1 homolog, ceramide synthase 4 [Source:MGI Symbol;Acc:MGI:1914510]	69.1	36.01	35.62	52.98	41.03	32.78	6.08	14.74	35.87	52.95	30.8	25.62	37.76	18.71
ENSMUSG00000008226	Scrn3	protein_coding	2	73312601	73337818	1	secernin 3 [Source:MGI Symbol;Acc:MGI:1921866]	11.33	9.53	9.22	12.96	14.72	5.99	6.93	8.57	15.2	11.93	11.69	12.37	9.94	10.57
ENSMUSG00000008301	Phax	protein_coding	18	56562443	56587712	1	phosphorylated adaptor for RNA export [Source:MGI Symbol;Acc:MGI:1891839]	19.43	19.1	19.51	19.99	25.92	14.21	12.32	19.44	20.04	30.18	26.19	17.51	20.51	20.06
ENSMUSG00000008305	Tle1	protein_coding	4	72117142	72200919	-1	transducin-like enhancer of split 1, homolog of Drosophila E(spl) [Source:MGI Symbol;Acc:MGI:104636]	10.73	10.53	11.01	8.05	7.92	6.06	5.57	5.57	8.11	8.69	6.79	8.3	7.25	8.34
ENSMUSG00000008307	1700109H08Rik	protein_coding	5	3571566	3584356	1	RIKEN cDNA 1700109H08 gene [Source:MGI Symbol;Acc:MGI:1924286]	0.15	1	0.88	0.64	0.98	0.73	0	0	0.93	0.51	0.97	0.46	0.68	0
ENSMUSG00000008318	Relt	protein_coding	7	100845848	100863446	-1	RELT tumor necrosis factor receptor [Source:MGI Symbol;Acc:MGI:2443373]	4.32	3.36	1.54	4.23	4.91	1.16	3.1	2.18	1.83	1.98	1.85	3.81	3.7	7.12
ENSMUSG00000008333	Snrpb2	protein_coding	2	143063039	143072853	1	U2 small nuclear ribonucleoprotein B [Source:MGI Symbol;Acc:MGI:104805]	26.49	21.04	23.95	24.88	27.95	21.53	15.27	26.68	23.81	21.63	24.77	32.56	27.23	28.02
ENSMUSG00000008348	Ubc	protein_coding	5	125385965	125390202	-1	ubiquitin C [Source:MGI Symbol;Acc:MGI:98889]	157.11	115.72	85.85	185.88	174.29	131.13	130.46	139.87	338.87	329.04	284.8	173.92	190.02	250.42
ENSMUSG00000008373	Prpf31	protein_coding	7	3629985	3642486	1	PRP31 pre-mRNA processing factor 31 homolog (yeast) [Source:MGI Symbol;Acc:MGI:1916238]	17.44	20.28	19.11	18.69	16.53	15.09	11.35	14.31	19.49	19.61	17.25	17.81	21.47	15.09
ENSMUSG00000008384	Sertad1	protein_coding	7	27486910	27490316	1	SERTA domain containing 1 [Source:MGI Symbol;Acc:MGI:1913438]	21.28	27.33	27.58	32.71	21.87	29.96	22.3	31.85	28.54	33.8	36	35.16	42.94	23.34
ENSMUSG00000008393	Carhsp1	protein_coding	16	8658587	8672153	-1	calcium regulated heat stable protein 1 [Source:MGI Symbol;Acc:MGI:1196368]	49.8	48.98	46	50.31	48.26	38.59	36.69	48.57	41.47	49.45	44.38	55.08	61.94	48.42
ENSMUSG00000008398	Elk3	protein_coding	10	93247414	93311135	-1	ELK3, member of ETS oncogene family [Source:MGI Symbol;Acc:MGI:101762]	15.02	16.11	12.9	11.99	14.7	6.77	7.87	15.06	7.68	15.04	10.65	8.17	15.31	11.62
ENSMUSG00000008429	Herpud2	protein_coding	9	25108130	25151781	-1	HERPUD family member 2 [Source:MGI Symbol;Acc:MGI:1915393]	18.46	16.43	15.13	16.09	15.5	8.23	7.14	11.16	13.31	11.74	11.65	18.48	17.16	17.18
ENSMUSG00000008435	Rdh13	protein_coding	7	4424770	4445649	-1	retinol dehydrogenase 13 (all-trans and 9-cis) [Source:MGI Symbol;Acc:MGI:1918732]	12.33	9.35	8.45	10.01	9.64	7.92	6.09	5.43	11.13	11.61	10.94	10.5	9.13	9.73
ENSMUSG00000008438	Adam21	protein_coding	12	81558584	81568474	-1	a disintegrin and metallopeptidase domain 21 [Source:MGI Symbol;Acc:MGI:1861229]	0.07	0	0	0	0	0.07	0	0	0	0.03	0	0	0.03	0.04
ENSMUSG00000008450	Nutf2	protein_coding	8	105860634	105880402	1	nuclear transport factor 2 [Source:MGI Symbol;Acc:MGI:1915301]	15.7	16.96	14.08	6.9	6.18	11.97	16.62	15.87	9.22	7.42	9.03	19.21	18.01	13.48
ENSMUSG00000008461	Fut1	protein_coding	7	45617606	45621059	1	fucosyltransferase 1 [Source:MGI Symbol;Acc:MGI:109375]	10.86	8.11	5.72	14.96	12.57	11.06	5.58	8.53	13.73	8.89	15.13	9.32	7.73	8.18
ENSMUSG00000008475	Arpc5	protein_coding	1	152766542	152775597	1	actin related protein 2/3 complex, subunit 5 [Source:MGI Symbol;Acc:MGI:1915021]	101.32	120.14	137.61	116.78	98.34	125.02	90.56	168.44	89.53	112.55	94.95	123.17	173.29	123.01
ENSMUSG00000008482	Rnf151	protein_coding	17	24715839	24718057	-1	ring finger protein 151 [Source:MGI Symbol;Acc:MGI:1914754]	0.09	0	0	0.07	0	0.27	0	0	0	0	0.08	0.09	0.17	0
ENSMUSG00000008489	Elavl2	protein_coding	4	91250763	91400785	-1	ELAV (embryonic lethal, abnormal vision, Drosophila)-like 2 (Hu antigen B) [Source:MGI Symbol;Acc:MGI:1100887]	0.12	0.3	0.61	0.33	0.09	0	0.03	0.31	0.05	0.08	0.06	0	0	0.03
ENSMUSG00000008496	Pou2f2	protein_coding	7	25091909	25159922	-1	POU domain, class 2, transcription factor 2 [Source:MGI Symbol;Acc:MGI:101897]	0.73	0.44	1.09	0.95	1.12	0.17	0.21	0.68	0.26	0.54	0.54	1.13	0.91	0.8
ENSMUSG00000008540	Mgst1	protein_coding	6	138140316	138156755	1	microsomal glutathione S-transferase 1 [Source:MGI Symbol;Acc:MGI:1913850]	472.35	260.51	194.03	362.54	282.57	243.01	73.74	274.74	272.55	256.13	232.75	398.12	328.68	328.79
ENSMUSG00000008575	Nfib	protein_coding	4	82290173	82705750	-1	nuclear factor I/B [Source:MGI Symbol;Acc:MGI:103188]	26.97	40.68	48.81	22.71	22.37	31.18	22.23	28.24	15.7	20.57	16.9	20.64	25.12	19.58
ENSMUSG00000008590	Htr3b	protein_coding	9	48935008	48964990	-1	5-hydroxytryptamine (serotonin) receptor 3B [Source:MGI Symbol;Acc:MGI:1861899]	0	0	0	0	0	0	0	0.09	0	0	0	0	0	0
ENSMUSG00000008601	Rab25	protein_coding	3	88542029	88548300	-1	RAB25, member RAS oncogene family [Source:MGI Symbol;Acc:MGI:1858203]	115.36	104.16	80.02	112.87	109.03	115.7	51.31	70.01	149.33	143.62	183.45	119.97	107.21	98.69
ENSMUSG00000008604	Ubqln4	protein_coding	3	88553716	88569725	1	ubiquilin 4 [Source:MGI Symbol;Acc:MGI:2150152]	20.52	22.9	20.61	21.64	20.77	22.14	17.64	14.99	24.21	24.06	26.36	21.31	20.13	19.93
ENSMUSG00000008658	Rbfox1	protein_coding	16	6809222	7412479	1	RNA binding protein, fox-1 homolog (C. elegans) 1 [Source:MGI Symbol;Acc:MGI:1926224]	5.34	4.93	1.11	5.82	6.93	1	6.2	2.22	9.02	6.18	8.18	6.91	4.45	7.89
ENSMUSG00000008668	Rps18	protein_coding	17	33951999	33956001	-1	ribosomal protein S18 [Source:MGI Symbol;Acc:MGI:98146]	546.19	933.07	1148.6	1102	976.07	875.02	675.26	1187.75	531.45	642.95	724.55	1599.67	1803.94	1417.35
ENSMUSG00000008682	Rpl10	protein_coding	X	74270812	74273135	1	ribosomal protein L10 [Source:MGI Symbol;Acc:MGI:105943]	848.77	977.66	1043.38	44.54	38.25	817.93	621.8	921.23	51.25	62.8	59.85	973.38	1017.92	1030.97
ENSMUSG00000008683	Rps15a	protein_coding	7	118104378	118116186	-1	ribosomal protein S15A [Source:MGI Symbol;Acc:MGI:2389091]	1061.8	1313.94	1412.75	376.62	441.85	1129.14	746.92	1446.64	512.51	555.71	495.52	1185.87	1120.67	965.8
ENSMUSG00000008690	Ncaph2	protein_coding	15	89355719	89372826	1	non-SMC condensin II complex, subunit H2 [Source:MGI Symbol;Acc:MGI:1289164]	71.28	87.5	91.31	77.99	78.89	99.24	68.73	90.21	101.54	113.26	113.63	74.18	75.51	73.25
ENSMUSG00000008730	Hipk1	protein_coding	3	103739815	103791563	-1	homeodomain interacting protein kinase 1 [Source:MGI Symbol;Acc:MGI:1314873]	22.48	15.01	13.58	12.1	17.71	12.34	7.04	10.76	10.11	13.55	10.89	13.55	13.94	16.41
ENSMUSG00000008734	Gprc5b	protein_coding	7	118972040	118995211	-1	G protein-coupled receptor, family C, group 5, member B [Source:MGI Symbol;Acc:MGI:1927596]	10.18	7.71	7.24	6.6	10.81	4.13	3.52	5.75	5.8	11.24	6.24	6.51	8.42	9.44
ENSMUSG00000008763	Man1a2	protein_coding	3	100562208	100685503	-1	mannosidase, alpha, class 1A, member 2 [Source:MGI Symbol;Acc:MGI:104676]	9.79	8.02	8.26	8	12.62	6.62	3.78	5.07	7.16	8.72	7.56	8.68	8.15	9.36
ENSMUSG00000008789	Ceacam5	protein_coding	7	17713252	17761121	1	carcinoembryonic antigen-related cell adhesion molecule 5 [Source:MGI Symbol;Acc:MGI:1920500]	0	0	0	0	0	0	0	0	0	0	0	0	0	0
ENSMUSG00000008813	Tppp2	protein_coding	14	51918425	51920699	1	tubulin polymerization-promoting protein family member 2 [Source:MGI Symbol;Acc:MGI:2684923]	0.37	0.37	0	0.73	0.37	0.19	1.52	0.58	1.35	0.81	0.78	0.19	0	0.19
ENSMUSG00000008822	Acyp1	protein_coding	12	85272398	85288438	-1	acylphosphatase 1, erythrocyte (common) type [Source:MGI Symbol;Acc:MGI:1913454]	18.66	14.05	13.77	19.75	16.18	11.22	19.88	17.14	27.87	24.91	24.24	25.9	15.1	19.01
ENSMUSG00000008843	Cldn13	protein_coding	5	134914249	134915526	-1	claudin 13 [Source:MGI Symbol;Acc:MGI:1913102]	0	0	0	0	0	0	0	0	0	0	0	0	0	0
ENSMUSG00000008845	Cd163	protein_coding	6	124304651	124330527	1	CD163 antigen [Source:MGI Symbol;Acc:MGI:2135946]	23.82	7.98	12.27	31.45	68.87	7.73	9.74	33.93	12.08	28.06	13.52	21.33	23.4	53.24
ENSMUSG00000008855	Hdac5	protein_coding	11	102194432	102230166	-1	histone deacetylase 5 [Source:MGI Symbol;Acc:MGI:1333784]	62.81	77.6	78.24	69.97	67.87	84.79	60.11	73.9	82.21	96.05	103.45	69.85	59.95	61.71
ENSMUSG00000008859	Rala	protein_coding	13	17880575	17944239	-1	v-ral simian leukemia viral oncogene homolog A (ras related) [Source:MGI Symbol;Acc:MGI:1927243]	22.76	28.16	27.33	24.65	23.29	21.96	18.14	22.8	24.3	22.94	22.66	25.36	24.09	23.43
ENSMUSG00000008874	Clec3a	protein_coding	8	114418086	114425846	1	C-type lectin domain family 3, member a [Source:MGI Symbol;Acc:MGI:2685642]	0	0	0	0	0	0	0	0	0	0	0	0	0	0
ENSMUSG00000008892	Vdac3	protein_coding	8	22577075	22593813	-1	voltage-dependent anion channel 3 [Source:MGI Symbol;Acc:MGI:106922]	105.72	95.47	58.34	87.54	88.95	48.5	121.41	75.16	95.19	80.99	78.87	126.71	122.97	112.73
ENSMUSG00000008932	Slc1a7	protein_coding	4	107968332	108013532	1	solute carrier family 1 (glutamate transporter), member 7 [Source:MGI Symbol;Acc:MGI:2444087]	0.11	0.03	0.16	0	0.18	0.07	0.17	0.11	0.23	0.38	0.15	0.34	0.05	0
ENSMUSG00000008958	Vps72	protein_coding	3	95111022	95123051	1	vacuolar protein sorting 72 (yeast) [Source:MGI Symbol;Acc:MGI:1202305]	36.37	33.3	28.57	30.04	33.78	29.25	20.98	20.54	41.11	47.15	46.5	37.54	27.77	34.63
ENSMUSG00000008976	Gabpa	protein_coding	16	84834925	84863779	1	GA repeat binding protein, alpha [Source:MGI Symbol;Acc:MGI:95610]	14.63	11.08	11.42	12.53	18.55	6.45	5.08	8.14	15.55	13.82	12.16	11.44	11.99	13.3
ENSMUSG00000008999	Bmp7	protein_coding	2	172868012	172940321	-1	bone morphogenetic protein 7 [Source:MGI Symbol;Acc:MGI:103302]	14.2	15.88	13.99	12.77	9.46	16.29	8.2	7.76	13.71	13.8	14.87	14.69	12.77	9.94
ENSMUSG00000009013	Dynll1	protein_coding	5	115297110	115300999	-1	dynein light chain LC8-type 1 [Source:MGI Symbol;Acc:MGI:1861457]	407.18	539.38	533.32	544.23	366.59	554.36	394.79	504.01	569.8	512.83	593.34	561.41	645.53	403.91
ENSMUSG00000009030	Pdcl	protein_coding	2	37350074	37359332	-1	phosducin-like [Source:MGI Symbol;Acc:MGI:1914716]	17.48	18.49	17.96	15.23	17.01	14.37	9.83	14.94	10.38	10.66	13.63	16.02	15.84	14.92
ENSMUSG00000009035	Tmem184b	protein_coding	15	79360684	79403303	-1	transmembrane protein 184b [Source:MGI Symbol;Acc:MGI:2445179]	17.77	22.15	22.08	13.64	14.65	18.36	13.15	16.56	17.58	20.01	15.62	16.39	22.09	16.72
ENSMUSG00000009047	Gm5965	protein_coding	16	88777896	88778528	1	predicted gene 5965 [Source:MGI Symbol;Acc:MGI:3645197]	0	0	0	0	0	0	0	0	0	0	0	0	0	0
ENSMUSG00000009070	Rtdr1	protein_coding	10	74957477	75032586	-1	rhabdoid tumor deletion region gene 1 [Source:MGI Symbol;Acc:MGI:1918486]	0	0	0	0	0.07	0	0	0	0	0	0	0	0	0
ENSMUSG00000009073	Nf2	protein_coding	11	4765845	4849536	-1	neurofibromatosis 2 [Source:MGI Symbol;Acc:MGI:97307]	27.36	21.88	18.15	26.25	30.61	13.92	10.79	10.83	20.75	23.44	20.06	23.57	20.72	23.35
ENSMUSG00000009075	Cabp7	protein_coding	11	4736892	4746778	-1	calcium binding protein 7 [Source:MGI Symbol;Acc:MGI:2183437]	0.04	0	0.07	0.03	0.08	0	0.04	0	0.61	0.77	0.31	0.27	0.36	0.08
ENSMUSG00000009076	Zmat5	protein_coding	11	4704678	4737669	1	zinc finger, matrin type 5 [Source:MGI Symbol;Acc:MGI:1914428]	20.77	25.16	23.5	23.09	15.36	22.25	18.62	27.28	20.22	29	21.23	28.28	28.13	24.22
ENSMUSG00000009079	Ewsr1	protein_coding	11	5069689	5099266	-1	Ewing sarcoma breakpoint region 1 [Source:MGI Symbol;Acc:MGI:99960]	99.34	115.17	114.2	123.76	95.92	130.14	72.73	71.26	119.23	124.27	129.41	92.35	116.81	111.72
ENSMUSG00000009090	Ap1b1	protein_coding	11	4986824	5042791	1	adaptor protein complex AP-1, beta 1 subunit [Source:MGI Symbol;Acc:MGI:1096368]	42.21	37.04	31.04	40.47	47.02	35.76	27.27	37.47	41.1	39.1	47.89	45.32	48.17	52.49
ENSMUSG00000009092	Derl3	protein_coding	10	75893398	75895941	1	Der1-like domain family, member 3 [Source:MGI Symbol;Acc:MGI:1917627]	0.08	0.63	1.14	0.13	0.13	0	0.08	0.25	0.2	0.44	0.28	0.32	0.15	0.25
ENSMUSG00000009093	Gstt4	protein_coding	10	75814943	75822543	-1	glutathione S-transferase, theta 4 [Source:MGI Symbol;Acc:MGI:1923136]	0	0	0	0	0.06	0	0	0	0	0.11	0.1	0.12	0	0.12
ENSMUSG00000009097	Tbx1	protein_coding	16	18581713	18586969	-1	T-box 1 [Source:MGI Symbol;Acc:MGI:98493]	8.2	26.12	25.41	6.72	3.18	18.77	8.79	8.19	7.09	14.06	9.49	6.77	6.49	5.98
ENSMUSG00000009108	Gnat2	protein_coding	3	108092789	108101432	1	guanine nucleotide binding protein, alpha transducing 2 [Source:MGI Symbol;Acc:MGI:95779]	0.09	0.1	0.19	0.27	0.25	0	0.1	0.16	0.24	0.09	0	0	0.31	0.1
ENSMUSG00000009112	Bcl2l13	protein_coding	6	120836230	120892842	1	BCL2-like 13 (apoptosis facilitator) [Source:MGI Symbol;Acc:MGI:2136959]	17.16	11.32	10.16	13.42	15.62	8.63	5.98	5.62	13.84	13.2	13.89	13.94	12.08	13.39
ENSMUSG00000009114	2610028H24Rik	protein_coding	10	76449081	76461110	1	RIKEN cDNA 2610028H24 gene [Source:MGI Symbol;Acc:MGI:1924214]	0.51	0.07	0.28	0.59	0.34	0.07	0.59	0.15	0.33	0.12	0.13	0.4	0.18	0.52
ENSMUSG00000009115	1700027D21Rik	protein_coding	10	76562272	76570201	1	RIKEN cDNA 1700027D21 gene [Source:MGI Symbol;Acc:MGI:1923823]	0	0	0	0.08	0	0.32	0.24	0	0.07	0.07	0	0	0	0
ENSMUSG00000009145	Dqx1	protein_coding	6	83057844	83067210	1	DEAQ RNA-dependent ATPase [Source:MGI Symbol;Acc:MGI:2136388]	0.91	1.53	1.39	0.63	0.92	1.79	0.79	1	0.95	1.15	1.1	0.51	0.6	1.1
ENSMUSG00000009185	Ccl8	protein_coding	11	82115185	82116799	1	chemokine (C-C motif) ligand 8 [Source:MGI Symbol;Acc:MGI:101878]	446.65	256.09	445.12	737.57	610.99	326.94	532.61	1723.98	210.16	416.58	306.21	453.54	325.22	379.14
ENSMUSG00000009207	Lnp	protein_coding	2	74520291	74579435	-1	limb and neural patterns [Source:MGI Symbol;Acc:MGI:1918115]	14.65	8.5	6.33	8.39	11.31	5.53	7.65	6.11	10.71	8.96	9.3	10.63	8.82	12.48
ENSMUSG00000009210	2310007L24Rik	protein_coding	11	106365474	106377114	1	RIKEN cDNA 2310007L24 gene [Source:MGI Symbol;Acc:MGI:1922823]	0.74	0.77	0.28	1.29	0.52	0.15	1.94	0.45	1.58	0.53	1.25	1.6	2.06	1.36
ENSMUSG00000009214	Tmem8c	protein_coding	2	27061636	27072179	-1	transmembrane protein 8C [Source:MGI Symbol;Acc:MGI:1913389]	0.09	0.44	0.25	0	0.05	0	4.43	0	0.07	0.41	0	0.08	0	0.27
ENSMUSG00000009216	Fam163b	protein_coding	2	27110380	27142491	-1	family with sequence similarity 163, member B [Source:MGI Symbol;Acc:MGI:1926106]	0	0.07	0	0.09	0.02	0.14	0	0.04	0.03	0.26	0	0.27	0.03	0.07
ENSMUSG00000009246	Trpm5	protein_coding	7	143069153	143094642	-1	transient receptor potential cation channel, subfamily M, member 5 [Source:MGI Symbol;Acc:MGI:1861718]	0	0	0	0	0	0	0	0	0	0	0	0	0	0.27
ENSMUSG00000009248	Ascl2	protein_coding	7	142966822	142969264	-1	achaete-scute complex homolog 2 (Drosophila) [Source:MGI Symbol;Acc:MGI:96920]	2.24	5.48	6.46	3.16	2.49	9.33	3.33	8.21	4.74	6.11	4.34	4.42	5.64	3.5
ENSMUSG00000009281	Rarres2	protein_coding	6	48569698	48572670	-1	retinoic acid receptor responder (tazarotene induced) 2 [Source:MGI Symbol;Acc:MGI:1918910]	294	150.7	129.46	186.07	220.03	98.13	81.86	202.1	282.56	380.23	372.63	184.42	148.51	228.44
ENSMUSG00000009291	Pttg1ip	protein_coding	10	77581720	77598732	1	pituitary tumor-transforming 1 interacting protein [Source:MGI Symbol;Acc:MGI:2652132]	78.68	68.78	67.72	57.35	66	44.02	23.86	47.42	52.74	63.6	57.49	71.09	60.37	74.68
ENSMUSG00000009292	Trpm2	protein_coding	10	77907722	77970563	-1	transient receptor potential cation channel, subfamily M, member 2 [Source:MGI Symbol;Acc:MGI:1351901]	0.07	0.07	0.07	0.13	0.1	0.03	0.22	0.15	0.08	0.05	0.13	0.13	0.43	0.16
ENSMUSG00000009293	Ube2g2	protein_coding	10	77622275	77645993	1	ubiquitin-conjugating enzyme E2G 2 [Source:MGI Symbol;Acc:MGI:1343188]	55.31	50.08	45.57	45.84	42.73	40.97	45.82	41.03	49.71	49.97	55.07	49.47	49.91	47.13
ENSMUSG00000009350	Mpo	protein_coding	11	87793581	87804413	1	myeloperoxidase [Source:MGI Symbol;Acc:MGI:97137]	3.37	0.38	1.03	8.28	2.87	2.31	0.83	0.23	0.14	0.19	0.15	0	0.21	0
ENSMUSG00000009356	Lpo	protein_coding	11	87806428	87828289	-1	lactoperoxidase [Source:MGI Symbol;Acc:MGI:1923363]	0.21	0.61	0.1	0.35	0.52	0.07	0	0.07	0.15	0.03	0.09	0.61	0.16	0.29
ENSMUSG00000009376	Met	protein_coding	6	17463800	17573980	1	met proto-oncogene [Source:MGI Symbol;Acc:MGI:96969]	8.45	7.25	8.01	6.17	11.4	5.26	4.01	5.57	6.38	7.23	6.11	5.9	5.25	7.31
ENSMUSG00000009378	Slc16a12	protein_coding	19	34668403	34747289	-1	solute carrier family 16 (monocarboxylic acid transporters), member 12 [Source:MGI Symbol;Acc:MGI:2147716]	2.68	1.55	1.14	3.41	2.29	0.7	0.66	0.67	1.28	0.54	0.61	2.16	1.68	1.31
ENSMUSG00000009394	Syn2	protein_coding	6	115134902	115282626	1	synapsin II [Source:MGI Symbol;Acc:MGI:103020]	0.61	0.62	0.29	0.5	0.57	0.19	0.2	0.26	0.19	0.46	0.26	0.7	0.4	0.44
ENSMUSG00000009406	Elk1	protein_coding	X	20933395	20950608	-1	ELK1, member of ETS oncogene family [Source:MGI Symbol;Acc:MGI:101833]	6.87	5.06	5.82	6.07	6.57	4.53	4.02	4.93	5	6.94	6.4	6.27	5.42	6.23
ENSMUSG00000009418	Nav1	protein_coding	1	135434580	135585355	-1	neuron navigator 1 [Source:MGI Symbol;Acc:MGI:2183683]	3.62	2.99	2.68	2.62	6.02	1.52	1.63	2.26	1.79	3.53	2.19	2.51	3.59	5.21
ENSMUSG00000009470	Tnpo1	protein_coding	13	98839019	98926384	-1	transportin 1 [Source:MGI Symbol;Acc:MGI:2681523]	13.95	12.66	13.92	9.46	11	10.56	6.46	10.36	6.32	7.66	6.16	10.93	12.19	13.24
ENSMUSG00000009471	Myod1	protein_coding	7	46376474	46379092	1	myogenic differentiation 1 [Source:MGI Symbol;Acc:MGI:97275]	3.27	3.27	1.44	2.86	1.16	2.04	7.67	2.9	4.81	3.91	3.1	2.29	1.84	2.54
ENSMUSG00000009487	Otog	protein_coding	7	46240987	46311434	1	otogelin [Source:MGI Symbol;Acc:MGI:1202064]	0	0	0	0.02	0.02	0	0	0	0	0.01	0	0	0.01	0
ENSMUSG00000009535	Rnmt	protein_coding	18	68300355	68324852	1	RNA (guanine-7-) methyltransferase [Source:MGI Symbol;Acc:MGI:1915147]	11.66	9.88	11.44	10.08	9.79	11.5	6.79	12.25	9.87	11.92	8.67	10.35	10.17	11.62
ENSMUSG00000009545	Kcnq1	protein_coding	7	143107254	143427042	1	potassium voltage-gated channel, subfamily Q, member 1 [Source:MGI Symbol;Acc:MGI:108083]	1.05	0.53	0.58	1.36	1.28	0.27	0.55	0.83	0.99	1.55	0.97	1.3	1.51	2.22
ENSMUSG00000009549	Srp14	protein_coding	2	118475850	118479711	-1	signal recognition particle 14 [Source:MGI Symbol;Acc:MGI:107169]	92.88	123.38	116.2	128.84	96.63	108.3	129.38	149.69	132.86	113.8	108.98	90.25	112.95	92.54
ENSMUSG00000009551	6330409D20Rik	protein_coding	2	32732620	32741016	-1	RIKEN cDNA 6330409D20 gene [Source:MGI Symbol;Acc:MGI:1917980]	0.16	0	0	0	0	0	0	0	0	0	0	0	0	0
ENSMUSG00000009555	Cdk9	protein_coding	2	32705784	32713076	-1	cyclin-dependent kinase 9 (CDC2-related kinase) [Source:MGI Symbol;Acc:MGI:1328368]	45.78	56.35	59.11	41.05	39.01	71.18	39.84	60.25	44.84	50.99	45.01	42.88	50.05	49.4
ENSMUSG00000009563	Tor2a	protein_coding	2	32757234	32762244	1	torsin family 2, member A [Source:MGI Symbol;Acc:MGI:1353596]	16.08	17.28	14.46	17.38	14.19	15.66	9.93	15.52	15.46	21.51	18.85	18.18	20.93	17.36
ENSMUSG00000009566	Fpgs	protein_coding	2	32682609	32704137	-1	folylpolyglutamyl synthetase [Source:MGI Symbol;Acc:MGI:95576]	12.02	19.22	20.08	14.02	9.1	21.72	12.34	8.87	13.64	13.5	13.51	15.75	14.11	12.6
ENSMUSG00000009569	Mkl2	protein_coding	16	13256481	13417529	1	MKL/myocardin-like 2 [Source:MGI Symbol;Acc:MGI:3050795]	5.62	5.52	4.71	3.92	6.27	3.06	2.98	3.24	4.05	4.57	3.87	4.54	4.84	5.3
ENSMUSG00000009575	Cbx5	protein_coding	15	103191544	103239816	-1	chromobox 5 [Source:MGI Symbol;Acc:MGI:109372]	10.89	8.24	7.22	7.6	8.91	6.54	4.7	4.4	6.73	9.31	5.56	9.37	8.42	8.38
ENSMUSG00000009580	Odam	protein_coding	5	87885029	87894174	1	odontogenic, ameloblast asssociated [Source:MGI Symbol;Acc:MGI:1916842]	0	0	0	0.1	0	0	0	0	0	0.11	0	0.08	0	0
ENSMUSG00000009585	Apobec3	protein_coding	15	79891659	79915906	1	apolipoprotein B mRNA editing enzyme, catalytic polypeptide 3 [Source:MGI Symbol;Acc:MGI:1933111]	4.43	3.9	2.47	3.66	5.78	1.94	3.8	5.51	3.96	7.12	2.88	9.76	14.84	15.99
ENSMUSG00000009588	St6galnac1	protein_coding	11	116765025	116775507	-1	ST6 (alpha-N-acetyl-neuraminyl-2,3-beta-galactosyl-1,3)-N-acetylgalactosaminide alpha-2,6-sialyltransferase 1 [Source:MGI Symbol;Acc:MGI:1341826]	0	0	0	0.04	0.07	0	0	0.09	0	0	0	0.04	0	0
ENSMUSG00000009596	Taf7l	protein_coding	X	134460118	134476490	-1	TAF7-like RNA polymerase II, TATA box binding protein (TBP)-associated factor [Source:MGI Symbol;Acc:MGI:1921719]	0	0	0	0	0	0	0	0	0	0	0	0	0	0
ENSMUSG00000009614	Sardh	protein_coding	2	27188393	27248337	-1	sarcosine dehydrogenase [Source:MGI Symbol;Acc:MGI:2183102]	6.85	8.62	8.88	5.76	5.43	6.31	4.61	3.86	4.74	8.7	5.57	4	5.33	4.66
ENSMUSG00000009621	Vav2	protein_coding	2	27262104	27427033	-1	vav 2 oncogene [Source:MGI Symbol;Acc:MGI:102718]	4	4.17	4.03	3.15	4.59	2.66	2.27	3.59	3.23	5	3.97	3.29	4	7.4
ENSMUSG00000009628	Tex15	protein_coding	8	33516738	33585582	1	testis expressed gene 15 [Source:MGI Symbol;Acc:MGI:1934816]	0.08	0.15	0.07	0.16	0.32	0.12	0.33	0.11	0.1	0.27	0.04	0.17	0.26	0.16
ENSMUSG00000009630	Ppp2cb	protein_coding	8	33599621	33619794	1	protein phosphatase 2 (formerly 2A), catalytic subunit, beta isoform [Source:MGI Symbol;Acc:MGI:1321161]	43.18	43.67	46.44	42.31	36.35	43.1	30.17	44.44	35.17	37.2	37.45	44.36	42.04	36.89
ENSMUSG00000009633	G0s2	protein_coding	1	193272161	193273188	-1	G0/G1 switch gene 2 [Source:MGI Symbol;Acc:MGI:1316737]	57.96	22.09	7.96	75.85	34.28	24.73	33.89	13.96	48.3	19	21.73	28.6	20.1	27.84
ENSMUSG00000009640	Dmap1	protein_coding	4	117674681	117682273	-1	DNA methyltransferase 1-associated protein 1 [Source:MGI Symbol;Acc:MGI:1913483]	11.11	13.66	10.42	12.14	10.08	11.38	7.53	7.74	13.3	11.68	12.24	10.46	9.91	12.07
ENSMUSG00000009646	Pla2g12b	protein_coding	10	59403660	59421976	1	phospholipase A2, group XIIB [Source:MGI Symbol;Acc:MGI:1917086]	0	0	0	0	0	0	0	0	0	0	0	0	0	0
ENSMUSG00000009647	Ccdc109a	protein_coding	10	59446984	59616692	-1	coiled-coil domain containing 109A [Source:MGI Symbol;Acc:MGI:3026965]	14.73	17.12	11.78	16.47	15.43	14.6	14.05	12.31	16.3	13.71	13.25	14.56	17.61	14.33
ENSMUSG00000009654	Oit3	protein_coding	10	59422958	59441778	-1	oncoprotein induced transcript 3 [Source:MGI Symbol;Acc:MGI:1201782]	0	0.04	0.11	0.1	0.06	0.04	0	0.08	0.03	0.25	0.03	0.07	0.04	0.04
ENSMUSG00000009670	Tex11	protein_coding	X	100838648	101059667	-1	testis expressed gene 11 [Source:MGI Symbol;Acc:MGI:1933237]	0	0	0	0.03	0.08	0	0	0	0.11	0.12	0	0.04	0	0
ENSMUSG00000009681	Bcr	protein_coding	10	75060896	75184923	1	breakpoint cluster region [Source:MGI Symbol;Acc:MGI:88141]	6.88	9.57	10.24	4.84	5.97	6.78	3.31	4.22	5.15	7.08	6.95	5.94	5.69	6.51
ENSMUSG00000009687	Fxyd5	protein_coding	7	31032722	31042481	-1	FXYD domain-containing ion transport regulator 5 [Source:MGI Symbol;Acc:MGI:1201785]	84.02	86.35	112.6	122.78	89.81	65.39	74.61	129.87	87.08	85.33	92.01	136.57	176.23	112.75
ENSMUSG00000009731	Kcnd1	protein_coding	X	7822289	7838280	1	potassium voltage-gated channel, Shal-related family, member 1 [Source:MGI Symbol;Acc:MGI:96671]	0.46	0.51	0.54	0.44	0.63	0.5	0.68	0.55	0.23	0.36	0.29	0.45	0.94	0.93
ENSMUSG00000009733	Tfcp2	protein_coding	15	100502799	100552008	-1	transcription factor CP2 [Source:MGI Symbol;Acc:MGI:98509]	3.17	2.87	3.1	3.36	3.92	3.47	2.9	3.65	3.72	3.71	2.96	3.02	2.55	3.38
ENSMUSG00000009734	Pou6f2	protein_coding	13	18121101	18382041	-1	POU domain, class 6, transcription factor 2 [Source:MGI Symbol;Acc:MGI:2443631]	0	0	0	0	0.05	0.02	0	0	0.01	0.02	0	0	0	0
ENSMUSG00000009739	Pou6f1	protein_coding	15	100575318	100599984	-1	POU domain, class 6, transcription factor 1 [Source:MGI Symbol;Acc:MGI:102935]	11.2	8.63	9.86	5.21	8.52	7.36	4.05	5.08	5.95	10.44	7.77	6.42	3.28	9.43
ENSMUSG00000009741	Ubp1	protein_coding	9	113930934	113977199	1	upstream binding protein 1 [Source:MGI Symbol;Acc:MGI:104889]	20.13	22.89	24.99	17.85	16.73	24.57	15.77	13.58	18.24	18.67	17.03	17.83	20.28	21.23
ENSMUSG00000009772	Nuak2	protein_coding	1	132316126	132333488	1	NUAK family, SNF1-like kinase, 2 [Source:MGI Symbol;Acc:MGI:1921387]	4.28	4.16	3.27	6.19	4.63	6.99	3.33	4.63	4.63	5.9	5.21	4.24	5.01	5.15
ENSMUSG00000009828	Ick	protein_coding	9	78109192	78172107	1	intestinal cell kinase [Source:MGI Symbol;Acc:MGI:1934157]	8.65	7.39	5.5	4.82	7.42	4.17	3.21	4.05	5.19	8.78	5.47	4.85	4.89	6.75
ENSMUSG00000009863	Sdhb	protein_coding	4	140961203	140979193	1	succinate dehydrogenase complex, subunit B, iron sulfur (Ip) [Source:MGI Symbol;Acc:MGI:1914930]	127.45	127.46	83.61	170.28	142.21	67.16	140.68	91.72	173.39	173.76	156.44	155.71	125.1	139.24
ENSMUSG00000009876	Cox4i2	protein_coding	2	152754173	152765037	1	cytochrome c oxidase subunit IV isoform 2 [Source:MGI Symbol;Acc:MGI:2135755]	5.2	8.64	7.77	1.62	1.51	1.42	1.44	2.75	1.67	3.47	2.13	3.12	2.79	0.97
ENSMUSG00000009894	Snap47	protein_coding	11	59407134	59451186	-1	synaptosomal-associated protein, 47 [Source:MGI Symbol;Acc:MGI:1915076]	10.64	10.82	12.23	13.24	13.58	8.63	5.87	6.57	12.09	9.64	11.03	13.74	13.91	12.25
ENSMUSG00000009900	Wnt3a	protein_coding	11	59248033	59290752	-1	wingless-related MMTV integration site 3A [Source:MGI Symbol;Acc:MGI:98956]	1.26	1.72	4.06	3.56	2.68	5.08	2.79	2.41	4.29	3.79	4.95	4.12	3.05	2.52
ENSMUSG00000009905	Kdsr	protein_coding	1	106720410	106759742	-1	3-ketodihydrosphingosine reductase [Source:MGI Symbol;Acc:MGI:1918000]	9.5	7.3	7.4	8.05	6.83	7.13	3.55	5.59	8.84	7.91	8.39	7.33	6.65	7.18
ENSMUSG00000009907	Vps4b	protein_coding	1	106764071	106796728	-1	vacuolar protein sorting 4b (yeast) [Source:MGI Symbol;Acc:MGI:1100499]	42.07	28.1	28.57	32.51	42.1	22.24	14.23	23.66	30.01	32.08	27.63	33.85	29.93	32.85
ENSMUSG00000009927	Rps25	protein_coding	9	44407714	44410405	1	ribosomal protein S25 [Source:MGI Symbol;Acc:MGI:1922867]	699.65	885.81	911.74	429	409.76	692.37	528.3	725.93	491.65	602.85	539.64	727.97	771.87	612.09
ENSMUSG00000009941	Nxf2	protein_coding	X	134944526	134964754	-1	nuclear RNA export factor 2 [Source:MGI Symbol;Acc:MGI:1933192]	0	0	0.05	0.1	0.09	0	0.06	0	0	0.11	0	0	0.04	0.06
ENSMUSG00000009995	Taz	protein_coding	X	74281912	74290151	1	tafazzin [Source:MGI Symbol;Acc:MGI:109626]	46.45	46.37	38.4	39.61	36.73	45.69	30.29	28.86	48.98	46.03	53.25	46.06	37.12	39.18
ENSMUSG00000010021	Kif19a	protein_coding	11	114765388	114790739	1	kinesin family member 19A [Source:MGI Symbol;Acc:MGI:2447024]	0.42	0.9	1.32	0.75	1.58	1.09	2.08	2.36	0.84	2.73	1.55	0.69	2.57	3.43
ENSMUSG00000010025	Aldh3a2	protein_coding	11	61223417	61267464	-1	aldehyde dehydrogenase family 3, subfamily A2 [Source:MGI Symbol;Acc:MGI:1353452]	23.15	19.68	16.49	19.07	22.42	14.58	8.52	11.7	20.14	18.55	19.93	19.18	18.4	19.93
ENSMUSG00000010044	Zmynd10	protein_coding	9	107547310	107551319	1	zinc finger, MYND domain containing 10 [Source:MGI Symbol;Acc:MGI:2387863]	0.3	0.18	0.17	0.1	0.09	0.24	0.42	0.12	0.1	0.11	0.16	0	0.17	0.12
ENSMUSG00000010045	Tmem115	protein_coding	9	107533945	107538656	1	transmembrane protein 115 [Source:MGI Symbol;Acc:MGI:1930765]	20.16	18.9	17.13	17.47	17.86	14.49	9.47	9.99	17.67	21.55	20.16	19.24	19.76	19.43
ENSMUSG00000010047	Hyal2	protein_coding	9	107569117	107572776	1	hyaluronoglucosaminidase 2 [Source:MGI Symbol;Acc:MGI:1196334]	19.49	21.07	19.63	19.24	15.15	16.79	10.58	17.81	21.01	20.53	22.97	21.79	25.66	18.6
ENSMUSG00000010048	Ifrd2	protein_coding	9	107587718	107593038	1	interferon-related developmental regulator 2 [Source:MGI Symbol;Acc:MGI:1316708]	11.37	14.47	11.88	12.37	9.48	9.35	11	8.28	17.32	18.04	16.76	17.5	18.24	11.7
ENSMUSG00000010051	Hyal1	protein_coding	9	107576927	107581710	1	hyaluronoglucosaminidase 1 [Source:MGI Symbol;Acc:MGI:96298]	9.78	6.71	5.32	6.9	5.39	4.31	2.24	1.68	7.62	5.06	6.12	3.36	3.84	5.62
ENSMUSG00000010054	Tusc2	protein_coding	9	107563255	107566108	1	tumor suppressor candidate 2 [Source:MGI Symbol;Acc:MGI:1931086]	17.43	21.59	17.8	22.59	19.5	14.76	15.87	17.66	24.84	27.1	24.03	17.94	21.67	18.57
ENSMUSG00000010057	Nprl2	protein_coding	9	107542209	107545704	1	nitrogen permease regulator-like 2 [Source:MGI Symbol;Acc:MGI:1914482]	9.27	13.03	11.76	9.75	9.79	13.62	9.47	10.5	12.47	13.19	10.25	10.54	11.22	9.72
ENSMUSG00000010064	Slc38a3	protein_coding	9	107650639	107668968	-1	solute carrier family 38, member 3 [Source:MGI Symbol;Acc:MGI:1923507]	10.71	5.81	2.27	9.01	6.98	3.46	12.01	3.63	13.79	7.94	10.26	10.6	6.54	11.53
ENSMUSG00000010066	Cacna2d2	protein_coding	9	107399612	107529346	1	calcium channel, voltage-dependent, alpha 2/delta subunit 2 [Source:MGI Symbol;Acc:MGI:1929813]	2.31	1.73	2.64	3.2	1.42	1.77	1.58	0.4	0.94	0.61	0.75	1.49	2.55	2.41
ENSMUSG00000010067	Rassf1	protein_coding	9	107551555	107562263	1	Ras association (RalGDS/AF-6) domain family member 1 [Source:MGI Symbol;Acc:MGI:1928386]	18.5	17.85	19.59	18.17	14.97	16.3	18.69	18.57	18.58	23.42	19.84	22.79	26.29	16.14
ENSMUSG00000010080	Epn3	protein_coding	11	94489599	94499974	-1	epsin 3 [Source:MGI Symbol;Acc:MGI:1919139]	13.63	10.19	7.59	13.49	12.44	12.99	4.99	7.29	17.67	16.62	22.5	15.08	13.9	15.64
ENSMUSG00000010086	Rnf112	protein_coding	11	61448442	61454131	-1	ring finger protein 112 [Source:MGI Symbol;Acc:MGI:106611]	0.5	0.59	0.53	0.25	0.09	0.43	0.3	0.1	0.14	0.34	0.21	0.13	0.09	0.2
ENSMUSG00000010095	Slc3a2	protein_coding	19	8706882	8723369	-1	solute carrier family 3 (activators of dibasic and neutral amino acid transport), member 2 [Source:MGI Symbol;Acc:MGI:96955]	40.13	44.63	43.11	41.9	32.35	36.01	21.92	31.59	33.59	46.11	38.61	34.93	46.78	31.15
ENSMUSG00000010097	Nxf1	protein_coding	19	8757103	8770909	1	nuclear RNA export factor 1 [Source:MGI Symbol;Acc:MGI:1858330]	28.98	46.15	58.66	31.09	22.5	63.8	34.43	27.45	33.94	30.23	34.33	24.81	26.87	30.8
ENSMUSG00000010110	Stx5a	protein_coding	19	8741413	8756069	1	syntaxin 5A [Source:MGI Symbol;Acc:MGI:1928483]	44.63	40.69	34.72	41.43	38.84	31.84	22.44	26.84	39.29	43.49	40.68	42.56	34.8	43.85
ENSMUSG00000010122	Slc47a1	protein_coding	11	61343401	61378345	-1	solute carrier family 47, member 1 [Source:MGI Symbol;Acc:MGI:1914723]	5.5	3.7	0.81	5.6	5.45	0.78	6.24	1.96	3.25	2.33	2.47	4.71	3.52	4.44
ENSMUSG00000010136	1700027A23Rik	protein_coding	3	105996957	106014646	-1	RIKEN cDNA 1700027A23 gene [Source:MGI Symbol;Acc:MGI:1923670]	0	0.24	0	0.79	0.44	0	0.25	0	0.4	0.44	0.42	0.24	0	0.25
ENSMUSG00000010142	Tnfrsf13b	protein_coding	11	61126755	61149372	1	tumor necrosis factor receptor superfamily, member 13b [Source:MGI Symbol;Acc:MGI:1889411]	2.18	2.02	3.1	2.91	5	2.31	2.57	5.59	1.97	3.16	2.01	3.51	4.84	4.34
ENSMUSG00000010154	Spire2	protein_coding	8	123332713	123369515	1	spire homolog 2 (Drosophila) [Source:MGI Symbol;Acc:MGI:2446256]	1.6	1.22	1.47	0.74	0.59	2.05	0.81	0.68	1.64	1.07	1.66	0.61	0.79	0.68
ENSMUSG00000010175	Prox1	protein_coding	1	190118038	190170680	-1	prospero-related homeobox 1 [Source:MGI Symbol;Acc:MGI:97772]	0.76	0.41	0.35	0.41	0.46	0.31	0.28	0.38	0.3	0.53	0.26	0.72	0.32	0.5
ENSMUSG00000010205	Raver1	protein_coding	9	21074168	21091988	-1	ribonucleoprotein, PTB-binding 1 [Source:MGI Symbol;Acc:MGI:1919016]	17.37	19.38	18.22	15.6	13.48	13.39	8.93	8.14	15.65	16.75	16.21	17.04	18.42	16.64
ENSMUSG00000010277	2610507B11Rik	protein_coding	11	78261752	78290623	1	RIKEN cDNA 2610507B11 gene [Source:MGI Symbol;Acc:MGI:1919753]	65.84	41.52	31.41	59.9	71.31	24.06	25.02	23.73	64.73	54.4	61.79	53.98	52.91	66.19
ENSMUSG00000010290	AI597479	protein_coding	1	43098710	43115947	1	expressed sequence AI597479 [Source:MGI Symbol;Acc:MGI:2138299]	9.32	9.55	9.93	7.83	7.67	7.16	6.22	6.24	7.34	7.38	5.84	8.49	7.86	9.7
ENSMUSG00000010307	Tmem86a	protein_coding	7	47050640	47054776	1	transmembrane protein 86A [Source:MGI Symbol;Acc:MGI:1915143]	31.49	9.65	7.72	15.36	15.17	10.87	8.78	28.87	29.87	22.6	29.85	21.89	32.44	24.04
ENSMUSG00000010311	Optc	protein_coding	1	133897199	133907999	-1	opticin [Source:MGI Symbol;Acc:MGI:2151113]	0.2	0.39	0.32	0.09	0.04	0.13	0	0	0.34	0.47	0.23	0.18	0.12	0
ENSMUSG00000010342	Tex14	protein_coding	11	87405065	87555823	1	testis expressed gene 14 [Source:MGI Symbol;Acc:MGI:1933227]	0.02	0.27	0.02	0.31	0.36	0.04	0	0.57	0	0.02	0.16	0.2	0.44	0.4
ENSMUSG00000010358	Ifi35	protein_coding	11	101448407	101458698	1	interferon-induced protein 35 [Source:MGI Symbol;Acc:MGI:1917360]	25.09	34.16	25.95	41.21	24.53	31.43	47.97	53.64	30.79	32.98	31.95	37.29	51.92	22.23
ENSMUSG00000010362	Rdm1	protein_coding	11	101627195	101636100	1	RAD52 motif 1 [Source:MGI Symbol;Acc:MGI:1913849]	17.82	27.88	30.1	18.88	16.84	26.61	21.2	29.56	34.61	28.88	33.29	25.1	21.82	20.72
ENSMUSG00000010376	Nedd8	protein_coding	14	55662265	55671906	-1	neural precursor cell expressed, developmentally down-regulated gene 8 [Source:MGI Symbol;Acc:MGI:97301]	133.96	202.77	193.54	173.79	120.81	167.81	162.85	201.08	195.16	200.25	192.03	164.98	182.98	123.12
ENSMUSG00000010392	Gosr1	protein_coding	11	76726602	76763579	-1	golgi SNAP receptor complex member 1 [Source:MGI Symbol;Acc:MGI:1858260]	12.69	10.72	8.65	10.67	13.83	8.42	5.37	6.61	9.59	10.13	9.25	10.03	10.26	11.82
ENSMUSG00000010406	Mrpl52	protein_coding	14	54426909	54429750	1	mitochondrial ribosomal protein L52 [Source:MGI Symbol;Acc:MGI:1916086]	78.67	133.9	129.4	112.2	63.6	109.24	103.06	118.92	134.69	138.24	146.7	101.29	111.83	65.72
ENSMUSG00000010435	Spaca7	protein_coding	8	12573049	12600738	1	sperm acrosome associated 7 [Source:MGI Symbol;Acc:MGI:1925884]	0	0	0	0	0	0	0	0	0	0	0	0	0	0
ENSMUSG00000010453	Kansl3	protein_coding	1	36335730	36369181	-1	KAT8 regulatory NSL complex subunit 3 [Source:MGI Symbol;Acc:MGI:1918055]	16.93	14.74	13.65	12.72	15.38	10.46	8.71	6.83	13.99	16.94	13.56	13.31	12.13	13.8
ENSMUSG00000010461	Eya4	protein_coding	10	23104168	23349895	-1	eyes absent 4 homolog (Drosophila) [Source:MGI Symbol;Acc:MGI:1337104]	1.08	0.58	0.28	0.84	1.69	0.18	0.21	0.12	1.13	0.75	1	1.2	0.88	2.06
ENSMUSG00000010476	Ebf3	protein_coding	7	137193673	137314445	-1	early B cell factor 3 [Source:MGI Symbol;Acc:MGI:894289]	1.46	1.7	1.37	1.38	1.65	0.77	1.13	1.43	1.23	1.27	1.29	1.19	1.42	1.5
ENSMUSG00000010492	Gm16119	antisense	2	181578480	181585170	1	predicted gene 16119 [Source:MGI Symbol;Acc:MGI:3801877]	8.45	5.6	0.89	34.69	25.81	4.84	38.71	10.38	14.91	11.33	16.62	8.51	6.32	11.72
ENSMUSG00000010505	Myt1	protein_coding	2	181763332	181827797	1	myelin transcription factor 1 [Source:MGI Symbol;Acc:MGI:1100535]	0	0.18	0	0	0	0	0	0	0	0	0	0	0	0.06
ENSMUSG00000010517	Faf1	protein_coding	4	109676588	109963960	1	Fas-associated factor 1 [Source:MGI Symbol;Acc:MGI:109419]	14.17	12.01	9.04	15.72	17.01	8	7.23	8.5	16.61	13.69	14.37	15.1	12.29	14.97
ENSMUSG00000010529	Gm266	protein_coding	12	111484611	111485823	-1	predicted gene 266 [Source:MGI Symbol;Acc:MGI:2685112]	0.44	0.35	0.08	0	0.18	0.36	0.54	0.37	0.45	0.16	0.31	0.53	0.17	0.46
ENSMUSG00000010538	Tsacc	protein_coding	3	88282757	88296999	-1	TSSK6 activating co-chaperone [Source:MGI Symbol;Acc:MGI:1924177]	2.53	3.24	3.93	3.75	2.79	4.35	5.25	2.66	2.32	2.16	2.84	4.08	3.03	2.77
ENSMUSG00000010554	Mettl16	protein_coding	11	74770830	74828525	1	methyltransferase like 16 [Source:MGI Symbol;Acc:MGI:1914743]	8.92	8.37	6.67	7.74	8.28	6.59	3.6	5.11	8.23	7.15	7.04	10	8.33	7.88
ENSMUSG00000010592	Dazl	protein_coding	17	50279394	50293599	-1	deleted in azoospermia-like [Source:MGI Symbol;Acc:MGI:1342328]	0	0.03	0	0	0	0	0.11	0	0.09	0.03	0.06	0	0.06	0.11
ENSMUSG00000010601	Apol7a	protein_coding	15	77388221	77399110	-1	apolipoprotein L 7a [Source:MGI Symbol;Acc:MGI:1923011]	1.76	0.64	0.98	2.6	1.28	2.89	1.39	1.55	3.5	2.85	2.83	1.26	1.25	1.13
ENSMUSG00000010607	Pigyl	protein_coding	9	22156846	22158358	1	phosphatidylinositol glycan anchor biosynthesis, class Y-like [Source:MGI Symbol;Acc:MGI:1913518]	24.25	33.73	34.64	26.09	20.77	29.31	29.62	32.06	36.45	32.6	36.14	25.3	24.13	24.16
ENSMUSG00000010608	Rbm25	protein_coding	12	83632234	83683123	1	RNA binding motif protein 25 [Source:MGI Symbol;Acc:MGI:1914289]	16.68	21.72	22.78	18.07	16.75	19.12	15.05	14.57	13.4	14.39	12.72	17.63	19.05	16.94
ENSMUSG00000010609	Psen2	protein_coding	1	180227004	180263438	-1	presenilin 2 [Source:MGI Symbol;Acc:MGI:109284]	11.08	11.38	14.2	9.23	10.09	11.12	9.5	16.71	8.77	13.66	10.39	8.78	10.47	10.8
ENSMUSG00000010651	Acaa1b	protein_coding	9	119148023	119157093	-1	acetyl-Coenzyme A acyltransferase 1B [Source:MGI Symbol;Acc:MGI:3605455]	8.2	4.15	3.17	2.95	2.5	1.8	0.09	1.74	12.02	7.44	7.53	9.87	7.61	5.24
ENSMUSG00000010660	Plcd1	protein_coding	9	119071527	119093496	-1	phospholipase C, delta 1 [Source:MGI Symbol;Acc:MGI:97614]	10.98	11.54	10.53	11.3	10.8	12.97	7.4	7.82	11.42	10.68	13.37	10.63	11.93	13
ENSMUSG00000010663	Fads1	protein_coding	19	10182888	10196870	1	fatty acid desaturase 1 [Source:MGI Symbol;Acc:MGI:1923517]	17.85	14.94	21.91	10.22	13.84	9.48	10.08	12.92	11.41	14.52	9.48	18.91	22.07	15.23
ENSMUSG00000010721	Lmbr1	protein_coding	5	29229814	29378390	-1	limb region 1 [Source:MGI Symbol;Acc:MGI:1861746]	4.19	3.77	2.9	3.56	4.12	2.91	1.54	2.39	2.37	3.38	3.02	3.11	3.04	2.82
ENSMUSG00000010751	Tnfrsf22	protein_coding	7	143634808	143649661	-1	tumor necrosis factor receptor superfamily, member 22 [Source:MGI Symbol;Acc:MGI:1930270]	2.18	1.64	0.67	1.25	1.3	0.64	0.36	0.25	0.89	0.82	1.39	1.44	1.63	1.53
ENSMUSG00000010755	Cars	protein_coding	7	143557230	143600090	-1	cysteinyl-tRNA synthetase [Source:MGI Symbol;Acc:MGI:1351477]	16.44	14.33	13.95	22.45	20.1	15.31	13.82	15.14	28.71	20.29	24.32	20.59	17.2	16.16
ENSMUSG00000010760	Phlda2	protein_coding	7	143501545	143502541	-1	pleckstrin homology-like domain, family A, member 2 [Source:MGI Symbol;Acc:MGI:1202307]	0.45	1.03	0.29	0.6	0.23	0.3	0.15	0.62	1.1	1.46	2.16	0.6	0.7	0.46
ENSMUSG00000010796	Asz1	protein_coding	6	18050964	18109061	-1	ankyrin repeat, SAM and basic leucine zipper domain containing 1 [Source:MGI Symbol;Acc:MGI:1921318]	0	0	0	0	0	0	0	0	0	0	0	0	0	0
ENSMUSG00000010797	Wnt2	protein_coding	6	17988940	18030585	-1	wingless-related MMTV integration site 2 [Source:MGI Symbol;Acc:MGI:98954]	5.55	3.56	3.5	5.26	8.4	2	5.99	4.65	5.8	7.79	4.9	2.98	2.08	8.4
ENSMUSG00000010803	Gabra1	protein_coding	11	42130939	42182930	-1	gamma-aminobutyric acid (GABA) A receptor, subunit alpha 1 [Source:MGI Symbol;Acc:MGI:95613]	0.09	0.04	0.1	0	0.05	0.02	0.04	0	0.02	0	0.26	0	0.02	0
ENSMUSG00000010825	Grid2ip	protein_coding	5	143357338	143392152	1	glutamate receptor, ionotropic, delta 2 (Grid2) interacting protein 1 [Source:MGI Symbol;Acc:MGI:2176213]	0.48	0.2	0.2	0.25	0.32	0.27	0.32	0.06	0.59	0.22	0.4	0.09	0.03	0.42
ENSMUSG00000010830	Kdelr3	protein_coding	15	79516408	79527739	1	KDEL (Lys-Asp-Glu-Leu) endoplasmic reticulum protein retention receptor 3 [Source:MGI Symbol;Acc:MGI:2145953]	17.17	15.89	14.14	18.06	12.74	16.02	15.72	13.31	10.63	13.73	8.45	30.99	29.53	15.66
ENSMUSG00000010841	1700006E09Rik	protein_coding	11	101984279	101992264	1	RIKEN cDNA 1700006E09 gene [Source:MGI Symbol;Acc:MGI:1922687]	0	0	0	0	0	0	0	0	0	0	0	0	0	0
ENSMUSG00000010911	Apip	protein_coding	2	103073675	103092644	1	APAF1 interacting protein [Source:MGI Symbol;Acc:MGI:1926788]	14.91	23.77	22.22	26.46	23.28	15.42	28.45	26.56	31.15	26.96	24.54	21.22	17.79	18.21
ENSMUSG00000010914	Pdhx	protein_coding	2	103021075	103073513	-1	pyruvate dehydrogenase complex, component X [Source:MGI Symbol;Acc:MGI:1351627]	18.65	13.24	8.9	18.06	16.12	8.09	13.15	8.67	16.99	18.13	15.55	16.41	12.77	15.38
ENSMUSG00000010936	Vac14	protein_coding	8	110618638	110720396	1	Vac14 homolog (S. cerevisiae) [Source:MGI Symbol;Acc:MGI:2157980]	10.75	10.75	10.33	11.34	10.68	10.28	8.71	11.23	9.24	10.75	9.95	10.5	12.79	12.78
ENSMUSG00000011008	Mcoln2	protein_coding	3	146149833	146195513	1	mucolipin 2 [Source:MGI Symbol;Acc:MGI:1915529]	3.55	2.46	4.2	4.75	5.05	2.42	3.22	9.68	2.58	3.78	1.49	3.29	4.28	4.13
ENSMUSG00000011034	Slc5a1	protein_coding	5	33104219	33162872	1	solute carrier family 5 (sodium/glucose cotransporter), member 1 [Source:MGI Symbol;Acc:MGI:107678]	2.74	2.47	1.64	2.19	2.64	3.37	2.03	2.44	2.36	2.09	2.89	1.98	3.55	1.85
ENSMUSG00000011052	1700049J03Rik	antisense	17	26554254	26561496	-1	RIKEN cDNA 1700049J03 gene [Source:MGI Symbol;Acc:MGI:1920615]	0	0	0	0	0	0	0	0	0	0	0	0	0	0
ENSMUSG00000011096	Akt1s1	protein_coding	7	44848991	44855421	1	AKT1 substrate 1 (proline-rich) [Source:MGI Symbol;Acc:MGI:1914855]	46.67	60.09	42.37	41.15	33.78	35.66	40.59	35.54	61.19	64.09	65.92	52.88	49.01	50.18
ENSMUSG00000011114	Tbrg1	protein_coding	9	37649182	37657312	-1	transforming growth factor beta regulated gene 1 [Source:MGI Symbol;Acc:MGI:1100877]	60.4	54.65	54.25	65.78	52.63	42.16	27.99	35.96	59.91	72.43	67.42	57.4	60.88	48.74
ENSMUSG00000011118	Panx3	protein_coding	9	37659902	37669222	-1	pannexin 3 [Source:MGI Symbol;Acc:MGI:1918881]	7.98	4.02	2.17	3.98	2.9	4.77	0.83	1.43	2.96	4.26	3.18	4.54	5.68	1.76
ENSMUSG00000011148	Adssl1	protein_coding	12	112620045	112641354	1	adenylosuccinate synthetase like 1 [Source:MGI Symbol;Acc:MGI:87947]	121.85	101.24	21.9	125.05	116.9	18.49	133.07	36.37	149.66	134.88	151.17	151.66	111.31	143.61
ENSMUSG00000011154	1700026D08Rik	protein_coding	7	83774101	83794880	-1	RIKEN cDNA 1700026D08 gene [Source:MGI Symbol;Acc:MGI:1922806]	0	0	0	0.07	0	0	0.08	0	0.07	0	0	0	0	0
ENSMUSG00000011158	Brf1	protein_coding	12	112959862	113000621	-1	BRF1 homolog, subunit of RNA polymerase III transcription initiation factor IIIB (S. cerevisiae) [Source:MGI Symbol;Acc:MGI:1919558]	11.63	13.87	15.46	10.74	10.84	11.9	8.24	7.74	11.59	12.95	12.09	10.07	10.28	13.25
ENSMUSG00000011171	Vipr2	protein_coding	12	116077726	116146261	1	vasoactive intestinal peptide receptor 2 [Source:MGI Symbol;Acc:MGI:107166]	0.3	0.29	0.2	0.08	0.28	0.18	0.09	0.22	0.68	0.42	0.57	0.28	0.14	0.61
ENSMUSG00000011179	Odc1	protein_coding	12	17544873	17551502	1	ornithine decarboxylase, structural 1 [Source:MGI Symbol;Acc:MGI:97402]	23.85	27.75	26.19	26.88	19.11	14.28	14.55	15.57	29.39	30.1	35.44	45.59	46.42	34.17
ENSMUSG00000011254	Thg1l	protein_coding	11	45946843	45955494	-1	tRNA-histidine guanylyltransferase 1-like (S. cerevisiae) [Source:MGI Symbol;Acc:MGI:1913878]	12.59	8.66	9.08	11.65	9.35	6.88	5.96	6.25	6.24	6.54	7.2	7.3	8.41	4.26
ENSMUSG00000011256	Adam19	protein_coding	11	46055992	46147343	1	a disintegrin and metallopeptidase domain 19 (meltrin beta) [Source:MGI Symbol;Acc:MGI:105377]	6.05	3.88	4.25	4.24	9.03	2.15	1.97	3.13	2.89	5.78	4.45	4.24	3.58	8.23
ENSMUSG00000011257	Pabpc4	protein_coding	4	123262351	123298925	1	poly(A) binding protein, cytoplasmic 4 [Source:MGI Symbol;Acc:MGI:2385206]	42.2	44.6	23.13	33.09	20.85	27.39	52.3	29.83	44.41	37.19	39.87	42.31	37.31	37.7
ENSMUSG00000011263	Exoc3l2	protein_coding	7	19489056	19496760	1	exocyst complex component 3-like 2 [Source:MGI Symbol;Acc:MGI:1921713]	5.66	12.81	6.93	4.45	2.89	4.26	1.39	2.18	4.36	8.14	4.77	7.09	6.89	4.2
ENSMUSG00000011267	Zfp296	protein_coding	7	19577287	19580656	1	zinc finger protein 296 [Source:MGI Symbol;Acc:MGI:1926956]	3.53	7.47	8.2	4.23	2.37	4.37	1.96	3.13	5.98	6.42	8.15	5.68	5.09	4.25
ENSMUSG00000011305	Plin5	protein_coding	17	56111601	56117596	-1	perilipin 5 [Source:MGI Symbol;Acc:MGI:1914218]	1.99	1.08	0.45	1.97	2.28	0.42	1.44	0.59	1.35	1.26	4.19	1.19	1.56	1.4
ENSMUSG00000011306	Sugp1	protein_coding	8	70042813	70071953	1	SURP and G patch domain containing 1 [Source:MGI Symbol;Acc:MGI:1917866]	11.41	10.88	11.25	10.67	12.1	8.86	5.97	6.7	11.95	13.72	12.81	10.43	10.29	11.59
ENSMUSG00000011349	Dmrtc2	protein_coding	7	24870057	24877651	1	doublesex and mab-3 related transcription factor like family C2 [Source:MGI Symbol;Acc:MGI:1918491]	0.07	0.06	0	0	0	0	0	0	0.06	0	0	0.06	0	0
ENSMUSG00000011350	Gm5893	processed_transcript	7	24818795	24840275	1	predicted gene 5893 [Source:MGI Symbol;Acc:MGI:3645761]	0	0	0	0	0	0	0	0	0	0	0	0	0	0
ENSMUSG00000011382	Dhdh	protein_coding	7	45472956	45488805	-1	dihydrodiol dehydrogenase (dimeric) [Source:MGI Symbol;Acc:MGI:1919005]	7.97	3.4	2.51	10.14	10.96	2.66	5.09	4.38	9.44	6.15	7.39	7.47	3.83	9.07
ENSMUSG00000011427	Zfp790	protein_coding	7	29816072	29832042	1	zinc finger protein 790 [Source:MGI Symbol;Acc:MGI:1923431]	3.83	3.32	2.91	3.22	4.2	2.5	2.83	2.65	3.45	3.67	3.33	3.03	3.38	2.88
ENSMUSG00000011463	Cpb1	protein_coding	3	20248264	20275733	-1	carboxypeptidase B1 (tissue) [Source:MGI Symbol;Acc:MGI:1923953]	0	0	0.23	0	0	0	0	0	0	0	0	0	0	0
ENSMUSG00000011486	Slc25a41	protein_coding	17	57032773	57041654	-1	solute carrier family 25, member 41 [Source:MGI Symbol;Acc:MGI:2144215]	0	0	0	0.08	0.14	0	0.45	0.09	0.07	0.34	0.24	0	0.09	0
ENSMUSG00000011589	Fsd1	protein_coding	17	55986511	55996881	1	fibronectin type 3 and SPRY domain-containing protein [Source:MGI Symbol;Acc:MGI:1934858]	0.06	0.06	0	0	0.03	0.12	0.06	0	0	0.06	0	0.06	0	0
ENSMUSG00000011632	Pinlyp	protein_coding	7	24541699	24546071	-1	phospholipase A2 inhibitor and LY6/PLAUR domain containing [Source:MGI Symbol;Acc:MGI:3615324]	8.45	6.96	5.72	3.96	3.81	7.87	1.38	3.1	7.26	34.41	36.12	3.28	4.5	3.86
ENSMUSG00000011658	Fuz	protein_coding	7	44896079	44902631	1	fuzzy homolog (Drosophila) [Source:MGI Symbol;Acc:MGI:1917550]	11.6	15.71	9.67	12.84	9.99	8.52	7.1	5.57	13.3	13.75	16.83	12.99	10.75	13.02
ENSMUSG00000011751	Spnb4	protein_coding	7	27356383	27447686	-1	spectrin beta 4 [Source:MGI Symbol;Acc:MGI:1890574]	0.04	0.08	0	0.05	0.46	0.21	0.07	0.13	0.09	0.04	0.28	0.08	0.16	0.05
ENSMUSG00000011752	Pgam1	protein_coding	19	41911871	41918664	1	phosphoglycerate mutase 1 [Source:MGI Symbol;Acc:MGI:97552]	77.43	79.8	85.19	36.95	32.21	49.67	33.4	49.97	40.08	30.28	32.26	68.15	99.54	67.44
ENSMUSG00000011831	Evi5	protein_coding	5	107744795	107875107	-1	ecotropic viral integration site 5 [Source:MGI Symbol;Acc:MGI:104736]	11.58	8.8	9.57	8.47	11.26	5.41	4.26	7.85	6.18	8.53	7.7	10.22	8.09	11.05
ENSMUSG00000011832	Evi5l	protein_coding	8	4166567	4211257	1	ecotropic viral integration site 5 like [Source:MGI Symbol;Acc:MGI:2442167]	15.8	11.98	9.24	12.62	13.28	12.39	5.99	7.88	16.21	14.64	15.89	14.38	12.76	16.57
ENSMUSG00000011837	Snapc2	protein_coding	8	4253102	4256219	1	small nuclear RNA activating complex, polypeptide 2 [Source:MGI Symbol;Acc:MGI:1914861]	13.87	17.46	19	11.74	10.51	14.2	10.44	14.75	17.74	17.24	14.4	16.14	15.92	14.63
ENSMUSG00000011877	Git1	protein_coding	11	77493562	77507786	1	G protein-coupled receptor kinase-interactor 1 [Source:MGI Symbol;Acc:MGI:1927140]	31.96	32.41	29.75	26.41	28.42	23.77	15.53	14.51	26.18	36.48	26.43	26.08	22.89	29.41
ENSMUSG00000011884	Gltp	protein_coding	5	114669403	114690984	-1	glycolipid transfer protein [Source:MGI Symbol;Acc:MGI:1929253]	253.55	166.05	133.52	272.7	263.57	344.77	173.11	264.99	319.07	273.5	326.87	326.4	324.37	313.74
ENSMUSG00000011958	Bnip2	protein_coding	9	69989466	70008317	1	BCL2/adenovirus E1B interacting protein 2 [Source:MGI Symbol;Acc:MGI:109327]	43.12	51.19	56.51	42.26	48.74	51	47.79	58.55	37.55	44.01	36.97	45.32	48.71	48.22
ENSMUSG00000011960	Ccnt1	protein_coding	15	98538689	98570923	-1	cyclin T1 [Source:MGI Symbol;Acc:MGI:1328363]	7.44	10.53	11.19	9.97	8.62	16.14	11.92	13.45	6.81	7.84	5.74	8.97	8.51	8.95
ENSMUSG00000012017	Scarf2	protein_coding	16	17797282	17808287	1	scavenger receptor class F, member 2 [Source:MGI Symbol;Acc:MGI:1858430]	8.29	7.01	8.89	5.6	4.35	6.83	3.32	5.21	4.11	13.23	4.68	9.18	6.11	8.49
ENSMUSG00000012042	4930579F01Rik	protein_coding	3	138164135	138186713	-1	RIKEN cDNA 4930579F01 gene [Source:MGI Symbol;Acc:MGI:1914991]	0	0	0	0	0	0	0	0	0	0	0	0	0	0
ENSMUSG00000012076	Brms1l	protein_coding	12	55836366	55869735	1	breast cancer metastasis-suppressor 1-like [Source:MGI Symbol;Acc:MGI:1196337]	8.75	8.39	8.53	8.41	8.55	8.3	5.54	6.73	7.9	7.07	7.23	8.54	8.49	7.32
ENSMUSG00000012114	Med15	protein_coding	16	17651221	17722930	-1	mediator complex subunit 15 [Source:MGI Symbol;Acc:MGI:2137379]	14.83	14.19	14.34	12.78	12.79	12.72	7.86	9.53	10.84	13.52	12.67	13.96	14.44	15.68
ENSMUSG00000012117	Dhdds	protein_coding	4	133969028	134000918	-1	dehydrodolichyl diphosphate synthase [Source:MGI Symbol;Acc:MGI:1914672]	15.47	13.68	13.83	13.08	14.85	13.59	9.76	17.4	16.15	16.01	16.48	15.2	14.58	12.89
ENSMUSG00000012123	Aim1l	protein_coding	4	134065912	134092504	1	absent in melanoma 1-like [Source:MGI Symbol;Acc:MGI:1334463]	18.11	22.06	27.3	22.65	20.08	41.47	14.35	26.75	35.13	31.26	41.82	20.16	23.45	18.36
ENSMUSG00000012126	Ubxn11	protein_coding	4	134102570	134127593	1	UBX domain protein 11 [Source:MGI Symbol;Acc:MGI:1914836]	2.7	4.01	3.44	3.36	2.08	4.67	3.4	2.08	3.81	2.85	6.73	1.01	0.29	1.32
ENSMUSG00000012187	Mogat1	protein_coding	1	78510991	78538173	1	monoacylglycerol O-acyltransferase 1 [Source:MGI Symbol;Acc:MGI:1915643]	2.45	0.74	0	1.96	0.95	0.33	0.48	0.83	1.31	0.4	1.3	0.7	0.31	1.22
ENSMUSG00000012211	Tex22	protein_coding	12	113074502	113088917	1	testis expressed gene 22 [Source:MGI Symbol;Acc:MGI:1922921]	0	0	0	0	0.08	0	0	0	0	0	0	0	0	0
ENSMUSG00000012282	Wnt8a	protein_coding	18	34542313	34548273	1	wingless-related MMTV integration site 8A [Source:MGI Symbol;Acc:MGI:107924]	0	0.06	0	0.05	0.06	0	0	0	0	0.11	0.21	0.12	0	0
ENSMUSG00000012296	Tjap1	protein_coding	17	46257851	46283026	-1	tight junction associated protein 1 [Source:MGI Symbol;Acc:MGI:1921344]	13.51	14.9	15.38	15.52	13.63	13.1	8.01	6.1	15.28	16.28	17.02	15.42	13.67	14.32
ENSMUSG00000012350	Ehf	protein_coding	2	103263433	103303278	-1	ets homologous factor [Source:MGI Symbol;Acc:MGI:1270840]	3.15	1.53	1.49	4.82	3.95	2.02	0.87	1.26	3.66	2.52	3.32	2.78	4.73	2.97
ENSMUSG00000012396	Nanog	protein_coding	6	122707489	122714633	1	Nanog homeobox [Source:MGI Symbol;Acc:MGI:1919200]	0.05	0	0	0.04	0.03	0	0	0	0.13	0.05	0	0.05	0	0
ENSMUSG00000012405	Rpl15	protein_coding	14	18267823	18271391	-1	ribosomal protein L15 [Source:MGI Symbol;Acc:MGI:1913730]	713.9	866.11	856.54	55.6	57.38	676.56	518.1	768.92	41.85	41.33	41.25	845.39	833.29	719.44
ENSMUSG00000012422	Tmem167	protein_coding	13	90089123	90143907	1	transmembrane protein 167 [Source:MGI Symbol;Acc:MGI:1913324]	10.56	10.8	9.11	15.22	12.22	8.31	7.27	10.97	11.83	9.78	8.96	14.02	16.69	11.04
ENSMUSG00000012428	Steap4	protein_coding	5	7960472	7982213	1	STEAP family member 4 [Source:MGI Symbol;Acc:MGI:1923560]	37.68	24.84	24.71	34.94	40.76	16.05	6.64	13.59	22.12	18.65	17.12	30.16	28.12	22.55
ENSMUSG00000012429	2810021B07Rik	protein_coding	13	17695413	17699105	1	RIKEN cDNA 2810021B07 gene [Source:MGI Symbol;Acc:MGI:1913558]	4.73	5	5.33	5.89	4.3	5.29	3.71	4.5	4.4	3.32	4.13	5.29	4.33	3.98
ENSMUSG00000012443	Kif11	protein_coding	19	37376403	37421859	1	kinesin family member 11 [Source:MGI Symbol;Acc:MGI:1098231]	1.93	1.94	4	2.84	2.18	2.34	1.21	1.83	1	2.49	1.15	2.06	2.78	2.54
ENSMUSG00000012483	Rpa3	protein_coding	6	8255936	8259173	-1	replication protein A3 [Source:MGI Symbol;Acc:MGI:1915490]	14.37	17.51	24.95	14.44	13.32	20.14	16.5	21.53	16.81	16.77	15.29	16.95	22.42	11.72
ENSMUSG00000012519	Mlkl	protein_coding	8	111311797	111338177	-1	mixed lineage kinase domain-like [Source:MGI Symbol;Acc:MGI:1921818]	2.93	3.35	1.5	2.42	2.51	2.04	4.62	9.47	1.79	2.49	3.31	2.87	9.62	3.88
ENSMUSG00000012520	Phox2b	protein_coding	5	67094397	67099301	-1	paired-like homeobox 2b [Source:MGI Symbol;Acc:MGI:1100882]	0	0	0	0	0	0	0	0	0	0	0	0	0	0
ENSMUSG00000012535	Tnpo3	protein_coding	6	29540827	29609887	-1	transportin 3 [Source:MGI Symbol;Acc:MGI:1196412]	28.73	31.46	28.26	26.29	29.14	26.92	19.34	19.39	31.37	35.49	29.26	25.72	32.91	26.14
ENSMUSG00000012609	Ttll5	protein_coding	12	85824659	86061893	1	tubulin tyrosine ligase-like family, member 5 [Source:MGI Symbol;Acc:MGI:2443657]	4.3	4.34	3.73	3.98	3.05	2.43	1.49	2.13	2.45	4.62	2.78	3.42	2.28	3.95
ENSMUSG00000012640	Zfp715	protein_coding	7	43296197	43313294	-1	zinc finger protein 715 [Source:MGI Symbol;Acc:MGI:1917180]	5.19	5.35	3.82	3.57	5.48	4.19	2.98	2.81	3.31	5.14	3.45	4.7	4.16	4.9
ENSMUSG00000012705	Retn	protein_coding	8	3655770	3660110	1	resistin [Source:MGI Symbol;Acc:MGI:1888506]	175.55	13.97	17.6	102.44	54.29	62.51	16.87	72.09	110.64	54.43	51.37	160.52	62.23	191.08
ENSMUSG00000012777	Acpt	protein_coding	7	44252148	44257378	-1	acid phosphatase, testicular [Source:MGI Symbol;Acc:MGI:3644563]	0	0.08	0.24	0	0.04	0.13	0	0	0.16	0.18	0	0.06	0	0.07
ENSMUSG00000012819	Cdh23	protein_coding	10	60302748	60696490	-1	cadherin 23 (otocadherin) [Source:MGI Symbol;Acc:MGI:1890219]	0.21	0.23	0.44	0.52	0.06	0	0.1	0.2	0.02	0.19	0.07	0.69	0.25	0.38
ENSMUSG00000012848	Rps5	protein_coding	7	12922290	12926686	1	ribosomal protein S5 [Source:MGI Symbol;Acc:MGI:1097682]	1111.46	1454.92	1550.78	1143.31	964.91	1389.14	888.97	1583.46	1318.89	1646.29	1544	1214.25	1232.67	1066.53
ENSMUSG00000012889	Podnl1	protein_coding	8	84125989	84132527	1	podocan-like 1 [Source:MGI Symbol;Acc:MGI:2685352]	0.33	0.07	0.19	0.14	0.11	0.1	0.05	0.07	0.06	0.09	0	0.29	0.22	0
ENSMUSG00000013033	Lphn1	protein_coding	8	83900105	83941954	1	latrophilin 1 [Source:MGI Symbol;Acc:MGI:1929461]	7.78	4.95	3.76	3.08	4.19	3.2	2.01	0.87	4.62	5.6	5	4.36	4.32	4.95
ENSMUSG00000013076	Amotl1	protein_coding	9	14541966	14615483	-1	angiomotin-like 1 [Source:MGI Symbol;Acc:MGI:1922973]	42.07	28.68	26.71	25.84	38.43	23.27	21.45	18.43	24.8	25.86	26.72	24.87	19.49	36.72
ENSMUSG00000013083	2200002J24Rik	protein_coding	7	30699783	30700380	1	RIKEN cDNA 2200002J24 gene [Source:MGI Symbol;Acc:MGI:1916397]	0	0	0	0	0.19	0	0	0	0	0	0.32	0	0	0
ENSMUSG00000013089	Etv5	protein_coding	16	22381309	22439719	-1	ets variant gene 5 [Source:MGI Symbol;Acc:MGI:1096867]	6.52	5.42	7.65	5.03	5.81	4.55	3.36	3.1	4.32	6.65	4.65	5.31	7.43	6.65
ENSMUSG00000013091	Tmem190	protein_coding	7	4782940	4784341	1	transmembrane protein 190 [Source:MGI Symbol;Acc:MGI:1925302]	0	0	0	0	0.1	0	0	0	0	0.18	0	0.2	0.19	0
ENSMUSG00000013150	Gfod2	protein_coding	8	105713854	105758664	-1	glucose-fructose oxidoreductase domain containing 2 [Source:MGI Symbol;Acc:MGI:1917825]	6.41	3.43	2.55	5.61	5.47	4.13	3.3	3.46	5.23	6.67	6.69	4.35	5.07	4.82
ENSMUSG00000013155	Enkd1	protein_coding	8	105703655	105707933	-1	enkurin domain containing 1 [Source:MGI Symbol;Acc:MGI:2142593]	1.86	4.06	4.4	2.49	1.67	3.3	1.54	1.39	2.13	2.46	2.73	2.09	2.04	1.82
ENSMUSG00000013158	4933405L10Rik	protein_coding	8	105708291	105710244	1	RIKEN cDNA 4933405L10 gene [Source:MGI Symbol;Acc:MGI:1918296]	0	0	0	0	0.09	0	0.18	0	0	0	0	0.18	0	0
ENSMUSG00000013160	Atp6v0d1	protein_coding	8	105524465	105566047	-1	ATPase, H+ transporting, lysosomal V0 subunit D1 [Source:MGI Symbol;Acc:MGI:1201778]	57.61	55.04	51.9	62.67	63.8	52.42	44.24	74.56	64.58	72.11	72.45	64.62	76.88	66.54
ENSMUSG00000013236	Ptprs	protein_coding	17	56412431	56476483	-1	protein tyrosine phosphatase, receptor type, S [Source:MGI Symbol;Acc:MGI:97815]	15.65	21.59	25.32	12.35	12.15	22.94	12.61	11.24	11.85	15.33	12.94	11.1	12.67	14.22
ENSMUSG00000013275	Slc41a1	protein_coding	1	131827493	131848865	1	solute carrier family 41, member 1 [Source:MGI Symbol;Acc:MGI:2444823]	16.52	8.62	5.41	9.46	12.81	5.08	4.5	4.26	8.95	11.36	10.28	13	12.37	12.4
ENSMUSG00000013338	Fer1l4	protein_coding	2	156019139	156052947	-1	fer-1-like 4 (C. elegans) [Source:MGI Symbol;Acc:MGI:1921812]	0	0	0	0	0	0	0	0	0	0	0.04	0.05	0	0
ENSMUSG00000013353	4931406B18Rik	protein_coding	7	43492044	43505940	-1	RIKEN cDNA 4931406B18 gene [Source:MGI Symbol;Acc:MGI:1921304]	0	0	0	0	0	0	0	0	0	0	0	0	0	0
ENSMUSG00000013367	Iglon5	protein_coding	7	43472907	43490075	-1	IgLON family member 5 [Source:MGI Symbol;Acc:MGI:2686277]	1.22	1.2	0.97	0.76	1.13	0.43	0.52	0.44	0.57	1.14	0.77	1.44	0.88	1.45
ENSMUSG00000013415	Igf2bp1	protein_coding	11	95957163	96005940	-1	insulin-like growth factor 2 mRNA binding protein 1 [Source:MGI Symbol;Acc:MGI:1890357]	0	0.16	0.01	0.01	0.01	0	0	0	0	0	0	0	0	0
ENSMUSG00000013418	B4galnt2	protein_coding	11	95865943	95914891	-1	beta-1,4-N-acetyl-galactosaminyl transferase 2 [Source:MGI Symbol;Acc:MGI:1342058]	0	0	0	1.06	1.45	0.18	0.31	0.38	0.67	0.56	0.92	0.24	0.06	0.25
ENSMUSG00000013419	Zfp651	protein_coding	9	121760033	121771742	1	zinc finger protein 651 [Source:MGI Symbol;Acc:MGI:2670992]	12.5	10.41	8.79	9.23	9.55	4.86	9.31	5.18	8.85	11.34	8.54	11.14	9.24	9.52
ENSMUSG00000013465	Cobra1	protein_coding	2	25199712	25211489	-1	cofactor of BRCA1 [Source:MGI Symbol;Acc:MGI:1931035]	32.36	36.59	32.87	31.09	34.33	32.8	17.19	28.01	31.08	32.24	33.31	28.17	30.47	30.26
ENSMUSG00000013483	Card14	protein_coding	11	119307768	119345375	1	caspase recruitment domain family, member 14 [Source:MGI Symbol;Acc:MGI:2386258]	12.04	7.31	4.42	9.6	7.97	9.25	5.51	4.79	12.11	9.04	15.31	8.25	9.06	7.6
ENSMUSG00000013495	Tmem175	protein_coding	5	108629770	108647770	1	transmembrane protein 175 [Source:MGI Symbol;Acc:MGI:1919642]	9.74	6.75	5.28	7.8	8.85	5.21	2.93	4.61	6.72	7.83	7.66	7.96	6.4	8.62
ENSMUSG00000013523	Bcas1	protein_coding	2	170346991	170427845	-1	breast carcinoma amplified sequence 1 [Source:MGI Symbol;Acc:MGI:1924210]	2.13	4.8	6.16	0.9	1.5	1.82	1.18	2.26	1.56	2.92	1.73	2.16	2.71	0.67
ENSMUSG00000013539	D16H22S680E	protein_coding	16	18300825	18348103	-1	DNA segment, Chr 16, human D22S680E, expressed [Source:MGI Symbol;Acc:MGI:101825]	13.59	15.46	10.74	19.17	13.44	10.27	16.63	12.47	14.98	15.96	13.46	13.11	14.74	12.87
ENSMUSG00000013562	4833413E03Rik	protein_coding	17	31557126	31559113	1	RIKEN cDNA 4833413E03 gene [Source:MGI Symbol;Acc:MGI:1925354]	0	0	0.15	0	0	0	0	0	0	0	0	0	0	0.17
ENSMUSG00000013584	Aldh1a2	protein_coding	9	71215789	71296243	1	aldehyde dehydrogenase family 1, subfamily A2 [Source:MGI Symbol;Acc:MGI:107928]	0.18	0.49	0.26	2.33	2.94	0.37	0.83	0.75	0.75	1.91	0.81	3.57	7.24	10.26
ENSMUSG00000013593	Ndufs2	protein_coding	1	171234853	171247122	-1	NADH dehydrogenase (ubiquinone) Fe-S protein 2 [Source:MGI Symbol;Acc:MGI:2385112]	154.84	212.57	168.96	183.08	175.95	129.53	238.65	186.72	209.52	174.15	188.89	167.55	189.19	162.95
ENSMUSG00000013611	Snx31	protein_coding	15	36504062	36555573	-1	sorting nexin 31 [Source:MGI Symbol;Acc:MGI:1913946]	0.41	0	0	0	0.18	0	0	0.05	0	0	0	0	0.08	0
ENSMUSG00000013622	Atraid	protein_coding	5	31048312	31054633	1	all-trans retinoic acid induced differentiation factor [Source:MGI Symbol;Acc:MGI:1918918]	61.63	75.82	64.02	46.95	65.59	52.85	47.02	70.64	73.61	79.31	72.9	73.26	59.71	67.05
ENSMUSG00000013629	Cad	protein_coding	5	31054780	31078479	1	carbamoyl-phosphate synthetase 2, aspartate transcarbamylase, and dihydroorotase [Source:MGI Symbol;Acc:MGI:1916969]	5.36	5.83	4.93	5.12	3.99	3.73	1.8	1.32	4.78	6.73	6.91	4.72	4.69	4.14
ENSMUSG00000013643	Lypd8	protein_coding	11	58379043	58390728	1	LY6/PLAUR domain containing 8 [Source:MGI Symbol;Acc:MGI:1917413]	0	0	0	0	0	0.3	0	0	0.08	0	0.09	0.1	0.28	0
ENSMUSG00000013646	Sh3bp5l	protein_coding	11	58330724	58347728	1	SH3 binding domain protein 5 like [Source:MGI Symbol;Acc:MGI:1933124]	17.77	17.18	16.86	17.37	16.35	16.51	11.03	13.2	19.03	18.53	16.72	15.25	12.91	16.36
ENSMUSG00000013653	1810065E05Rik	protein_coding	11	58421111	58426024	1	RIKEN cDNA 1810065E05 gene [Source:MGI Symbol;Acc:MGI:1917114]	0	0	0	0	0.06	0	0	0	0	0	0	0	0	0.12
ENSMUSG00000013662	Atad1	protein_coding	19	32672563	32712298	-1	ATPase family, AAA domain containing 1 [Source:MGI Symbol;Acc:MGI:1915229]	35.29	33.45	31.39	34.08	28.76	22.74	18.57	23.82	25.27	22.59	22.5	34.62	33.25	30.24
ENSMUSG00000013663	Pten	protein_coding	19	32757497	32826160	1	phosphatase and tensin homolog [Source:MGI Symbol;Acc:MGI:109583]	23.01	21.77	27.77	17.25	18.27	17.74	12.28	17.99	14.13	13.48	13.28	22.29	20.91	20.52
ENSMUSG00000013668	4933402N03Rik	protein_coding	7	131137713	131146314	-1	RIKEN cDNA 4933402N03 gene [Source:MGI Symbol;Acc:MGI:1914681]	0	0	0	0	0	0	0	0	0	0	0	0	0	0
ENSMUSG00000013698	Pea15a	protein_coding	1	172196728	172206804	-1	phosphoprotein enriched in astrocytes 15A [Source:MGI Symbol;Acc:MGI:104799]	80.1	81.03	80.85	72.07	75.54	59.05	55.51	79.49	72.85	81.23	73.02	81.36	77.75	73.22
ENSMUSG00000013701	Timm23	protein_coding	14	32180162	32201898	-1	translocase of inner mitochondrial membrane 23 [Source:MGI Symbol;Acc:MGI:1858317]	92.64	74.49	54.23	36.65	17.97	53.1	77.29	58.7	41.5	40.66	50.54	100.5	94.32	76.5
ENSMUSG00000013707	Tnfaip8l2	protein_coding	3	95139521	95142360	-1	tumor necrosis factor, alpha-induced protein 8-like 2 [Source:MGI Symbol;Acc:MGI:1917019]	14.32	12.06	20.47	20.6	26.64	15.73	18.93	49.62	15.46	22.73	15.71	18.48	22	31.63
ENSMUSG00000013736	Trnt1	protein_coding	6	106769120	106782474	1	tRNA nucleotidyl transferase, CCA-adding, 1 [Source:MGI Symbol;Acc:MGI:1917297]	14.85	14.49	15.12	14.99	14.23	13.25	9.55	12.78	11.19	14.42	15.5	14.25	13.92	14.61
ENSMUSG00000013766	Ly6g6e	protein_coding	17	35076902	35078804	1	lymphocyte antigen 6 complex, locus G6E [Source:MGI Symbol;Acc:MGI:1917524]	68.4	52.17	28.01	52.14	39.36	45.05	24.23	40.17	81.35	76.6	100.35	54.05	44.62	50.43
ENSMUSG00000013787	Ehmt2	protein_coding	17	34898469	34914052	1	euchromatic histone lysine N-methyltransferase 2 [Source:MGI Symbol;Acc:MGI:2148922]	43.53	63.21	58.75	42.39	45.69	70.96	49.96	71.74	49.68	65.71	53.59	44.39	49.32	54.59
ENSMUSG00000013822	Elof1	protein_coding	9	22112989	22117148	-1	elongation factor 1 homolog (ELF1, S. cerevisiae) [Source:MGI Symbol;Acc:MGI:1913376]	49.05	64.96	64.99	61.55	49.68	43.88	38.66	47.16	62.69	70.27	60.7	55.52	61.33	49.76
ENSMUSG00000013833	Med16	protein_coding	10	79894708	79908923	-1	mediator complex subunit 16 [Source:MGI Symbol;Acc:MGI:2158394]	11.54	11.3	9.21	8.9	9.57	6.57	5.61	5.46	8.11	11.05	9.9	10.94	8.39	10.01
ENSMUSG00000013846	St3gal1	protein_coding	15	67102875	67113992	-1	ST3 beta-galactoside alpha-2,3-sialyltransferase 1 [Source:MGI Symbol;Acc:MGI:98304]	14.31	15.3	8.79	23.11	16.98	7.47	8.41	5.29	9.73	11.68	7.03	25.97	28.74	16.9
ENSMUSG00000013858	ORF61	protein_coding	10	79974948	79984330	-1	open reading frame 61 [Source:MGI Symbol;Acc:MGI:2177957]	60.11	64.17	55.94	66.62	44.63	78.56	49.31	44.95	68.03	75.28	77.15	58.44	52.53	55.05
ENSMUSG00000013878	Rnf170	protein_coding	8	26119368	26143871	1	ring finger protein 170 [Source:MGI Symbol;Acc:MGI:1924983]	12.09	8.34	6.85	9.93	10.27	8.07	7.73	7.43	9.15	9.2	7.65	11.6	9.88	10.16
ENSMUSG00000013921	Clip3	protein_coding	7	30291672	30308367	1	CAP-GLY domain containing linker protein 3 [Source:MGI Symbol;Acc:MGI:1923936]	6.27	4.92	4.62	4.28	10.07	3.01	2.96	5.62	3.49	7.01	5.47	5.31	5.88	10.33
ENSMUSG00000013928	Thap8	protein_coding	7	30280094	30290237	1	THAP domain containing 8 [Source:MGI Symbol;Acc:MGI:1922879]	0.18	0.09	0	0.07	0	0	0	0	0.08	0.17	0.08	0.18	0	0.09
ENSMUSG00000013936	Myl2	protein_coding	5	122100951	122113472	1	myosin, light polypeptide 2, regulatory, cardiac, slow [Source:MGI Symbol;Acc:MGI:97272]	0.93	6.54	5.3	0	0.28	0	0	0.28	2.3	0.45	0.66	0	0.25	9.79
ENSMUSG00000013973	Dedd	protein_coding	1	171329145	171342331	1	death effector domain-containing [Source:MGI Symbol;Acc:MGI:1333874]	17.37	19.48	17.36	18.09	18.05	14.92	14.7	14	21.07	21.84	18.43	18.22	19.18	18.44
ENSMUSG00000013974	1810033B17Rik	protein_coding	8	3665762	3668905	1	RIKEN cDNA 1810033B17 gene [Source:MGI Symbol;Acc:MGI:1916439]	0.77	0.47	0.73	1.49	1.84	0.29	0.1	0.39	0.4	1.13	0.75	1.33	0.98	0.69
ENSMUSG00000013997	Nit1	protein_coding	1	171338008	171345646	-1	nitrilase 1 [Source:MGI Symbol;Acc:MGI:1350916]	21.22	25.03	19.47	22.23	20.62	18.37	14.49	16.73	23.99	20.09	26.26	19.4	18.21	21.72
ENSMUSG00000014030	Pax5	protein_coding	4	44531145	44711446	-1	paired box gene 5 [Source:MGI Symbol;Acc:MGI:97489]	0	0	0	0	0	0	0	0	0	0	0	0	0.2	0
ENSMUSG00000014039	Prdm15	protein_coding	16	97791467	97851850	-1	PR domain containing 15 [Source:MGI Symbol;Acc:MGI:1930121]	2.55	2.19	3.03	1.87	2.63	2.1	1.47	1.1	2.1	3.01	2.72	2.28	1.5	2.73
ENSMUSG00000014074	Rnf168	protein_coding	16	32277459	32301434	1	ring finger protein 168 [Source:MGI Symbol;Acc:MGI:1917488]	7.93	7.76	8.55	7.77	8	6.92	6.31	5.87	7.74	7.33	6.75	8.46	7.46	6.7
ENSMUSG00000014075	Tctex1d2	protein_coding	16	32419702	32429099	1	Tctex1 domain containing 2 [Source:MGI Symbol;Acc:MGI:1913311]	10.93	14.85	18.66	14.38	12.11	18.55	12.39	20.22	15.79	12.25	9.62	10.15	12.39	8.03
ENSMUSG00000014077	1500003O03Rik	protein_coding	2	119547697	119587027	1	RIKEN cDNA 1500003O03 gene [Source:MGI Symbol;Acc:MGI:1927185]	74.63	53.06	57.24	61.01	68.24	36.94	24.88	37.47	62.23	59.09	54.5	75.48	67.02	82.91
ENSMUSG00000014104	Sval2	protein_coding	6	41852989	41864413	1	seminal vesicle antigen-like 2 [Source:MGI Symbol;Acc:MGI:1934254]	0	0.53	0.26	0.16	0	0	0	0	0	0	0	0	0	0.25
ENSMUSG00000014158	Trpv4	protein_coding	5	114622152	114658421	-1	transient receptor potential cation channel, subfamily V, member 4 [Source:MGI Symbol;Acc:MGI:1926945]	5.43	9.98	10.42	8.51	10.02	8.11	4.83	7.58	4.77	9.56	6.37	6.12	5.81	7.63
ENSMUSG00000014164	Klhl3	protein_coding	13	58004221	58113592	-1	kelch-like 3 (Drosophila) [Source:MGI Symbol;Acc:MGI:2445185]	0.87	0.48	0.34	0.22	0.64	0.26	0	0.05	0.2	0.18	0.17	0.22	0.15	0.43
ENSMUSG00000014177	Fam18b	protein_coding	11	62879455	62916780	1	family with sequence similarity 18, member B [Source:MGI Symbol;Acc:MGI:1914760]	24.32	26.25	34	28.52	21.89	25.04	16.92	30.14	21.23	21.63	20.61	17.68	19.33	17.5
ENSMUSG00000014195	Dnajc7	protein_coding	11	100582818	100620168	-1	DnaJ (Hsp40) homolog, subfamily C, member 7 [Source:MGI Symbol;Acc:MGI:1928373]	68.73	92.45	107.13	130.94	107.48	109.83	85.83	97.34	127.44	122.64	121.87	76.71	92.97	88.51
ENSMUSG00000014198	Zfp385c	protein_coding	11	100627543	100692455	-1	zinc finger protein 385C [Source:MGI Symbol;Acc:MGI:3608347]	1.54	0.57	0.04	1.12	1.07	0	0.74	0.08	0.32	0.27	0.45	0.62	0.14	0.46
ENSMUSG00000014226	Cacybp	protein_coding	1	160202367	160212892	-1	calcyclin binding protein [Source:MGI Symbol;Acc:MGI:1270839]	29.43	33.79	31.26	33.88	25.64	25.69	29.93	32.46	31.78	28.76	28.6	37.03	38.35	25.56
ENSMUSG00000014232	Cluap1	protein_coding	16	3908801	3941147	1	clusterin associated protein 1 [Source:MGI Symbol;Acc:MGI:1924029]	13.14	10.81	13.12	9.18	9.31	7	5.67	6.17	8.83	13.01	8.91	9.11	8.21	6.97
ENSMUSG00000014243	Zswim7	protein_coding	11	62267224	62281375	-1	zinc finger, SWIM-type containing 7 [Source:MGI Symbol;Acc:MGI:1916997]	10.79	11.35	8.75	12.28	10.48	7.68	21.87	16.54	17.17	13.1	15.7	10.06	9.9	14.9
ENSMUSG00000014245	Pigl	protein_coding	11	62458460	62514417	1	phosphatidylinositol glycan anchor biosynthesis, class L [Source:MGI Symbol;Acc:MGI:2681271]	3.39	3.02	1.63	2.23	1.87	2.06	0.73	1.28	2.13	2.13	2.63	1.84	1.64	1.81
ENSMUSG00000014294	Ndufa2	protein_coding	18	36742332	36744557	-1	NADH dehydrogenase (ubiquinone) 1 alpha subcomplex, 2 [Source:MGI Symbol;Acc:MGI:1343103]	132.84	218.19	227.92	143.64	119.95	222.15	377.55	393.82	195.6	204.33	182.63	163.51	169.14	131.17
ENSMUSG00000014301	Pam16	protein_coding	16	4616464	4624988	-1	presequence translocase-asssociated motor 16 homolog (S. cerevisiae) [Source:MGI Symbol;Acc:MGI:1913699]	23.92	33.9	29.09	2.64	0.73	25.4	48.18	51.47	2.43	6.09	5.76	31.15	23.31	22.06
ENSMUSG00000014303	Glis2	protein_coding	16	4594713	4624924	1	GLIS family zinc finger 2 [Source:MGI Symbol;Acc:MGI:1932535]	7.13	6.22	6.52	4.44	6.12	3.54	4.14	4.64	4.26	7.79	3.91	4.84	6.21	7.7
ENSMUSG00000014313	Cox6c	protein_coding	15	35925886	35938246	-1	cytochrome c oxidase, subunit VIc [Source:MGI Symbol;Acc:MGI:104614]	430.19	508.73	473.87	419.72	343.51	350.49	732.16	497.67	614.88	467.16	540.15	542.59	475.86	389.99
ENSMUSG00000014329	Bicc1	protein_coding	10	70922832	71159700	-1	bicaudal C homolog 1 (Drosophila) [Source:MGI Symbol;Acc:MGI:1933388]	7.03	5.74	4.97	4.52	10.35	2.82	4.11	5.92	3.82	7.28	5.04	6.23	7.74	9.48
ENSMUSG00000014349	Ube2z	protein_coding	11	96047432	96065388	-1	ubiquitin-conjugating enzyme E2Z (putative) [Source:MGI Symbol;Acc:MGI:1343160]	29.7	29.97	34.37	33.66	34.86	38.77	22.62	35.66	33.05	38.62	36.49	34.39	38.23	32.33
ENSMUSG00000014351	Gip	protein_coding	11	96024545	96030831	1	gastric inhibitory polypeptide [Source:MGI Symbol;Acc:MGI:107504]	0	0	0	0	0	0	0	0	0	0	0	0	0	0
ENSMUSG00000014353	Tmem87b	protein_coding	2	128818118	128854261	1	transmembrane protein 87B [Source:MGI Symbol;Acc:MGI:1919727]	11.31	11.59	9.51	10.7	9.62	9.29	5.4	6.61	7.76	8.84	7.48	8.73	10.02	11.55
ENSMUSG00000014355	Anapc1	protein_coding	2	128610104	128687391	-1	anaphase promoting complex subunit 1 [Source:MGI Symbol;Acc:MGI:103097]	17.16	16.78	14.79	19.97	17.31	12.32	6.84	6.14	14.49	16.64	13.56	18.07	17.44	16.44
ENSMUSG00000014361	Mertk	protein_coding	2	128698956	128802894	1	c-mer proto-oncogene tyrosine kinase [Source:MGI Symbol;Acc:MGI:96965]	5.41	5.73	5.33	3.05	5.83	2.52	1.48	2.46	2.55	4.65	2.51	4.59	5.48	6.65
ENSMUSG00000014402	Tsg101	protein_coding	7	46888949	46919969	-1	tumor susceptibility gene 101 [Source:MGI Symbol;Acc:MGI:106581]	40.38	39.56	35.2	41.67	37.98	35.51	27.3	37.26	40.57	43.12	46.12	40.46	43.28	39.23
ENSMUSG00000014418	Hps5	protein_coding	7	46760466	46796064	-1	Hermansky-Pudlak syndrome 5 homolog (human) [Source:MGI Symbol;Acc:MGI:2180307]	11.61	10.84	8.84	9.19	9.75	8.83	4.73	7.69	10.72	10.19	9.44	8.32	8.76	13.5
ENSMUSG00000014426	Map3k4	protein_coding	17	12227621	12318660	-1	mitogen-activated protein kinase kinase kinase 4 [Source:MGI Symbol;Acc:MGI:1346875]	8.75	8.9	9.34	6.01	8.91	6.63	3.92	4.05	7.68	9.02	8.34	6.94	6.09	7.47
ENSMUSG00000014444	Fam38a	protein_coding	8	122481698	122551329	-1	family with sequence similarity 38, member A [Source:MGI Symbol;Acc:MGI:3603204]	32.06	35.63	24.16	46.35	32.29	23.35	36.67	12.35	34.18	29.81	38.17	26.53	47.47	22.89
ENSMUSG00000014453	Blk	protein_coding	14	63372837	63417187	-1	B lymphoid kinase [Source:MGI Symbol;Acc:MGI:88169]	0.21	0.29	0.12	0.17	0.36	0	0	0	0.18	0.12	0.22	0.66	0.47	0.3
ENSMUSG00000014470	Rnf166	protein_coding	8	122466147	122476064	-1	ring finger protein 166 [Source:MGI Symbol;Acc:MGI:1915968]	22.3	20.76	18.15	17.16	15.48	11.63	12.44	12.37	17.48	22.57	19.12	19.84	21.81	22.76
ENSMUSG00000014496	Ankrd28	protein_coding	14	31700015	31830415	-1	ankyrin repeat domain 28 [Source:MGI Symbol;Acc:MGI:2145661]	7.88	5.53	6.45	5.22	7.14	3.66	2.58	2.92	4.96	5.58	4.89	5.46	4.98	5.87
ENSMUSG00000014498	Ankrd52	protein_coding	10	128377115	128408704	1	ankyrin repeat domain 52 [Source:MGI Symbol;Acc:MGI:2444029]	9.54	6.12	3.93	6.72	9.28	3.83	2.57	1.44	4.96	6	5.55	5.76	5.57	9.24
ENSMUSG00000014503	Pkd2l2	protein_coding	18	34409423	34442789	1	polycystic kidney disease 2-like 2 [Source:MGI Symbol;Acc:MGI:1858231]	0.05	0.05	0	0	0.08	0	0.05	0.09	0.14	0.08	0.17	0.29	0.09	0.21
ENSMUSG00000014504	Srp19	protein_coding	18	34330847	34336599	1	signal recognition particle 19 [Source:MGI Symbol;Acc:MGI:1913634]	39.71	51.05	49.4	49.2	35.21	41.71	52.41	46.01	51.18	49.74	44.81	49.35	53.71	40.08
ENSMUSG00000014529	4930511M11Rik	protein_coding	5	3657004	3680325	1	RIKEN cDNA 4930511M11 gene [Source:MGI Symbol;Acc:MGI:1922305]	0.06	0	0	0	0	0	0.27	0.35	0	0	0	0	0	0
ENSMUSG00000014542	Clec4f	protein_coding	6	83644542	83656187	-1	C-type lectin domain family 4, member f [Source:MGI Symbol;Acc:MGI:1859834]	0	0	0	0	0	0	0	0	0	0	0	0	0	0
ENSMUSG00000014543	Klra17	protein_coding	6	129831154	129876672	-1	killer cell lectin-like receptor, subfamily A, member 17 [Source:MGI Symbol;Acc:MGI:2180674]	0	0.18	0.09	1.74	2.62	4.37	1.97	4	0.54	0.51	0.16	0.37	0.52	0.57
ENSMUSG00000014547	Wdfy2	protein_coding	14	62837690	62956886	1	WD repeat and FYVE domain containing 2 [Source:MGI Symbol;Acc:MGI:2442811]	6.16	3.25	2.06	2.55	6.04	1.04	1.26	1.06	1.82	3.65	2.8	2.97	2.36	6.15
ENSMUSG00000014550	Zfyve20	protein_coding	6	92186712	92214925	-1	zinc finger, FYVE domain containing 20 [Source:MGI Symbol;Acc:MGI:1925537]	9.14	5.81	5.24	8.03	8.91	3.06	2.92	2.45	5.56	6.24	6.04	8.59	7.6	8.68
ENSMUSG00000014551	Mrps25	protein_coding	6	92169525	92184033	-1	mitochondrial ribosomal protein S25 [Source:MGI Symbol;Acc:MGI:1928140]	22.16	36.12	30.82	40.85	28.51	29.44	42.22	46.1	41.54	44.23	41.16	28.73	37	24.9
ENSMUSG00000014554	Dguok	protein_coding	6	83480217	83506969	-1	deoxyguanosine kinase [Source:MGI Symbol;Acc:MGI:1351602]	25.01	26.35	31.77	27.16	24.46	20.72	14.68	20.52	29.21	30.99	28.05	24.6	19.43	26.29
ENSMUSG00000014592	Camta1	protein_coding	4	150917322	151861876	-1	calmodulin binding transcription activator 1 [Source:MGI Symbol;Acc:MGI:2140230]	28.8	27.51	29.75	19.55	16.16	24.34	26.25	23.57	17.93	16.28	15.79	23.5	22.39	20.22
ENSMUSG00000014599	Csf1	protein_coding	3	107741048	107760469	-1	colony stimulating factor 1 (macrophage) [Source:MGI Symbol;Acc:MGI:1339753]	20.69	33.84	18.24	36.34	28.72	18.26	17.66	24.25	18.13	26.72	23.63	40.67	98.11	25.17
ENSMUSG00000014601	Fam40a	protein_coding	3	107612532	107631710	-1	family with sequence similarity 40, member A [Source:MGI Symbol;Acc:MGI:2443884]	17.01	18.99	18.87	16.56	14.4	18.69	11.77	12.74	17.66	18.14	19.91	18.71	21.15	17.85
ENSMUSG00000014602	Kif1a	protein_coding	1	93015456	93101865	-1	kinesin family member 1A [Source:MGI Symbol;Acc:MGI:108391]	1.22	0.84	1.32	0.54	0.9	0.59	0.3	0.39	0.34	0.68	0.36	0.4	0.53	0.4
ENSMUSG00000014603	Alx3	protein_coding	3	107595031	107605769	1	aristaless-like homeobox 3 [Source:MGI Symbol;Acc:MGI:1277097]	0	0	0.11	0	0.09	0	0.06	0	0.05	0.05	0	0	0	0.06
ENSMUSG00000014606	Slc25a11	protein_coding	11	70644196	70647479	-1	solute carrier family 25 (mitochondrial carrier oxoglutarate carrier), member 11 [Source:MGI Symbol;Acc:MGI:1915113]	101.27	95.89	68.16	101.95	99.17	57.63	86.46	70.56	124.13	110.79	115.73	98.67	85.09	91.33
ENSMUSG00000014609	Chrne	protein_coding	11	70614883	70619216	-1	cholinergic receptor, nicotinic, epsilon polypeptide [Source:MGI Symbol;Acc:MGI:87894]	0.93	0.76	0.45	1.86	1.27	0.92	2.63	1.12	2.55	1.75	0.15	2.1	1.36	1.89
ENSMUSG00000014633	2310061C15Rik	protein_coding	8	116888685	116921455	-1	RIKEN cDNA 2310061C15 gene [Source:MGI Symbol;Acc:MGI:1913781]	11.36	11.95	17.12	16.9	9.78	12.49	19.21	21.42	16.43	21.95	15.43	9.45	9.55	12.67
ENSMUSG00000014668	Chfr	protein_coding	5	110135840	110171972	1	checkpoint with forkhead and ring finger domains [Source:MGI Symbol;Acc:MGI:2444898]	14.36	14.31	16.83	11.73	13.37	15.97	11.22	13.99	11.94	13.74	13.84	12.23	13.23	12.99
ENSMUSG00000014686	Ceacam16	protein_coding	7	19852097	19861299	-1	carcinoembryonic antigen-related cell adhesion molecule 16 [Source:MGI Symbol;Acc:MGI:2685615]	0	0	0	0.05	0.1	0	0.07	0	0	0	0.06	0	0	0.07
ENSMUSG00000014704	Hoxa2	protein_coding	6	52162351	52165413	-1	homeobox A2 [Source:MGI Symbol;Acc:MGI:96174]	1.34	2.15	2.97	1.49	1.3	1.66	1.3	1.05	1.32	1.2	1.03	1.55	1.18	1.42
ENSMUSG00000014725	Adam28	protein_coding	14	68606027	68655842	-1	a disintegrin and metallopeptidase domain 28 [Source:MGI Symbol;Acc:MGI:105988]	0	0	0	0	0	0	0	0	0	0	0	0	0	0
ENSMUSG00000014747	Ankrd53	protein_coding	6	83762644	83768326	1	ankyrin repeat domain 53 [Source:MGI Symbol;Acc:MGI:1922555]	0.06	0	0	0	0	0	0	0	0	0	0	0	0	0
ENSMUSG00000014748	Tex261	protein_coding	6	83768881	83775812	-1	testis expressed gene 261 [Source:MGI Symbol;Acc:MGI:1096575]	38.29	31.63	28.91	39.04	40.85	24.75	16.34	19.02	33.83	33.51	24.81	45.79	43.7	45.55
ENSMUSG00000014763	Fam120b	protein_coding	17	15396246	15433580	1	family with sequence similarity 120B [Source:MGI Symbol;Acc:MGI:1914794]	7.6	6.4	6.48	6.41	7.35	6.23	3.41	3.46	7.77	7.88	7.24	7.34	6.28	7.26
ENSMUSG00000014767	Tbp	protein_coding	17	15499888	15528379	1	TATA box binding protein [Source:MGI Symbol;Acc:MGI:101838]	12.71	11.14	10.8	10.37	11.06	7.07	5.5	8.37	8.85	7.7	9.91	8.84	12.71	13.88
ENSMUSG00000014769	Psmb1	protein_coding	17	15475721	15498276	-1	proteasome (prosome, macropain) subunit, beta type 1 [Source:MGI Symbol;Acc:MGI:104884]	153.63	183.63	192.09	164.18	129.76	199.3	184.86	248.69	185.17	185.82	183.45	169.55	183.07	132.49
ENSMUSG00000014771	Pdcd2	protein_coding	17	15519208	15527301	-1	programmed cell death 2 [Source:MGI Symbol;Acc:MGI:104643]	21.13	35.95	35.24	28.26	26.09	36.34	30.72	42.89	26.57	31.34	28.7	26.08	29.91	17.23
ENSMUSG00000014773	Dll1	protein_coding	17	15367354	15376872	-1	delta-like 1 (Drosophila) [Source:MGI Symbol;Acc:MGI:104659]	8.27	15.94	22.15	12.19	9.05	34	14.68	18.34	10.37	8.98	7.65	8.72	10.44	11.17
ENSMUSG00000014776	Nol3	protein_coding	8	105276447	105281939	1	nucleolar protein 3 (apoptosis repressor with CARD domain) [Source:MGI Symbol;Acc:MGI:1925938]	8.97	6.77	4.75	11.35	10.29	4.16	16.46	7.61	15.31	16.03	12.79	7.96	6.26	7.07
ENSMUSG00000014778	Fhod1	protein_coding	8	105329163	105347953	-1	formin homology 2 domain containing 1 [Source:MGI Symbol;Acc:MGI:2679008]	5.91	6.51	5.02	6.66	6.4	4.71	6.46	3.74	9.73	6.49	8.04	5.35	6.31	7.2
ENSMUSG00000014782	Plekhg4	protein_coding	8	105373274	105382862	1	pleckstrin homology domain containing, family G (with RhoGef domain) member 4 [Source:MGI Symbol;Acc:MGI:2142544]	0.03	0.07	0.03	0	0.03	0.03	0.07	0.13	0	0	0	0.03	0.03	0
ENSMUSG00000014786	Slc9a5	protein_coding	8	105348258	105369881	1	solute carrier family 9 (sodium/hydrogen exchanger), member 5 [Source:MGI Symbol;Acc:MGI:2685542]	0.25	0.49	0.37	0.39	0.29	0.27	0.41	0.14	0.37	0.31	0.24	0.13	0.18	0.12
ENSMUSG00000014791	Elmo3	protein_coding	8	105305601	105310623	1	engulfment and cell motility 3 [Source:MGI Symbol;Acc:MGI:2679007]	9.77	11.19	8.79	7.76	7.74	9.84	4.24	4.19	9.38	9.79	10.12	8.21	6.61	8.63
ENSMUSG00000014813	Stc1	protein_coding	14	69029289	69041401	1	stanniocalcin 1 [Source:MGI Symbol;Acc:MGI:109131]	1.9	0.72	1.52	2.06	1.18	0.82	0.25	0.89	0.45	0.82	0.54	1.51	1.52	0.84
ENSMUSG00000014837	4931428F04Rik	protein_coding	8	105280410	105289528	-1	RIKEN cDNA 4931428F04 gene [Source:MGI Symbol;Acc:MGI:1921606]	1.59	2.23	1.35	1.64	1.04	1.89	1.15	0.57	1.48	1.49	1.04	1.41	1.36	1.26
ENSMUSG00000014846	Tppp3	protein_coding	8	105467493	105471526	-1	tubulin polymerization-promoting protein family member 3 [Source:MGI Symbol;Acc:MGI:1915221]	112.65	187.5	160.58	215.01	97.49	102.79	136.15	94.79	231.26	168.89	252	138.49	176.79	145.6
ENSMUSG00000014850	Msh3	protein_coding	13	92211881	92355003	-1	mutS homolog 3 (E. coli) [Source:MGI Symbol;Acc:MGI:109519]	4.22	5.26	5.13	4.02	4.73	3.49	3.19	2.78	4.79	5.05	4.35	3.87	4.1	3.98
ENSMUSG00000014852	Adamts13	protein_coding	2	26973416	27009628	1	a disintegrin-like and metallopeptidase (reprolysin type) with thrombospondin type 1 motif, 13 [Source:MGI Symbol;Acc:MGI:2685556]	0.06	0.46	0.06	0	0.23	0	0	0	0.02	0.34	0.16	0	0.08	0
ENSMUSG00000014856	Tmem208	protein_coding	8	105326362	105335219	1	transmembrane protein 208 [Source:MGI Symbol;Acc:MGI:1913570]	30.95	48.63	46.18	34.79	25.83	46.76	35.37	55.47	36.04	40.87	37.3	36.6	47.65	30.75
ENSMUSG00000014859	E2f4	protein_coding	8	105297663	105305369	1	E2F transcription factor 4 [Source:MGI Symbol;Acc:MGI:103012]	20.66	24.59	19.35	22.62	20.17	17.22	14.64	12.53	22.58	25.2	24.49	24.74	26.02	22.51
ENSMUSG00000014867	Surf4	protein_coding	2	26920040	26933928	-1	surfeit gene 4 [Source:MGI Symbol;Acc:MGI:98445]	58.08	55.71	46.65	58.12	52.66	45.11	38.18	43.1	45.69	57.73	45.84	69.25	79.59	50.69
ENSMUSG00000014873	Surf2	protein_coding	2	26916367	26920183	1	surfeit gene 2 [Source:MGI Symbol;Acc:MGI:98444]	13.42	13.85	11.08	14.65	15.02	10.45	8.26	7.98	19.17	19.91	17.11	13.59	14.43	14.12
ENSMUSG00000014905	Dnajb9	protein_coding	12	44205897	44210068	-1	DnaJ (Hsp40) homolog, subfamily B, member 9 [Source:MGI Symbol;Acc:MGI:1351618]	19.63	14.75	15.26	20.47	16.81	9.85	9.95	13.49	13.15	12.5	12.16	24.63	21.05	23.21
ENSMUSG00000014907	Naf1	protein_coding	8	66860217	66890564	1	nuclear assembly factor 1 homolog (S. cerevisiae) [Source:MGI Symbol;Acc:MGI:2682306]	5.72	8.1	9	3.97	3.7	7.05	5.04	5.81	4.28	5.09	4.69	5.59	6.51	4.63
ENSMUSG00000014932	Yes1	protein_coding	5	32611171	32687066	1	Yamaguchi sarcoma viral (v-yes) oncogene homolog 1 [Source:MGI Symbol;Acc:MGI:99147]	8.5	8.06	8.82	5.4	6.48	7.32	4.91	8.25	4.81	5.45	5.22	6.85	6.65	6.95
ENSMUSG00000014956	Ppp1cb	protein_coding	5	32458974	32517433	1	protein phosphatase 1, catalytic subunit, beta isoform [Source:MGI Symbol;Acc:MGI:104871]	68.87	53.24	49.24	64.08	67.31	37.43	45.14	42.51	56.94	42.42	41.76	64.96	63.54	65.47
ENSMUSG00000014959	Gorasp2	protein_coding	2	70661576	70712636	1	golgi reassembly stacking protein 2 [Source:MGI Symbol;Acc:MGI:2135962]	44.06	42.08	39.15	41.37	38.07	42.38	41.99	39.29	40.21	41.34	36.2	47.81	57.37	43.85
ENSMUSG00000014980	Tsen15	protein_coding	1	152370735	152386688	-1	tRNA splicing endonuclease 15 homolog (S. cerevisiae) [Source:MGI Symbol;Acc:MGI:1913887]	11.57	15.1	12.31	12.82	11.59	12.42	11.43	9.98	10.38	11.47	11.01	14.14	15.52	9.75
ENSMUSG00000015001	Oc90	protein_coding	15	65876053	65912397	-1	otoconin 90 [Source:MGI Symbol;Acc:MGI:1313269]	0	0	0	0	0	0	0	0	0	0	0	0	0	0
ENSMUSG00000015002	Efr3a	protein_coding	15	65787034	65873816	1	EFR3 homolog A (S. cerevisiae) [Source:MGI Symbol;Acc:MGI:1923990]	24.75	15.36	14.77	15.15	20.34	11.49	6.99	10.98	13.8	13.31	12.81	18	17.28	21.63
ENSMUSG00000015013	Trappc2l	protein_coding	8	122611626	122615588	1	trafficking protein particle complex 2-like [Source:MGI Symbol;Acc:MGI:1916295]	36.04	50.84	44.7	38.85	32.99	49.03	45.21	67.79	40.62	45.39	39.57	38.93	45.91	35.33
ENSMUSG00000015016	Acsf3	protein_coding	8	122775505	122817880	1	acyl-CoA synthetase family member 3 [Source:MGI Symbol;Acc:MGI:2182591]	5.36	4.66	3.83	5.62	5.29	6.6	4.24	4.4	7.65	7.55	7.27	6.14	5.04	6.93
ENSMUSG00000015023	Ddx19a	protein_coding	8	110974996	110997800	-1	DEAD (Asp-Glu-Ala-Asp) box polypeptide 19a [Source:MGI Symbol;Acc:MGI:99526]	17.99	19.08	16.09	17.26	17.7	15.51	8.73	11.61	15.38	20.11	13.95	17.06	17.95	15.25
ENSMUSG00000015027	Galns	protein_coding	8	122578238	122611487	-1	galactosamine (N-acetyl)-6-sulfate sulfatase [Source:MGI Symbol;Acc:MGI:1355303]	2.03	2.03	1.47	1.97	2.46	1.6	1.7	2.95	2.74	2.15	2.45	3.03	3.45	1.96
ENSMUSG00000015053	Gata2	protein_coding	6	88193891	88207030	1	GATA binding protein 2 [Source:MGI Symbol;Acc:MGI:95662]	2.81	2.76	2.35	2.64	1.83	2.42	1.06	2.65	2.99	3.94	2.54	3.07	1.58	2.44
ENSMUSG00000015083	C8g	protein_coding	2	25498651	25501719	-1	complement component 8, gamma polypeptide [Source:MGI Symbol;Acc:MGI:88237]	1.3	0.71	0.27	1.35	1.86	0.42	0.69	1.12	1.46	1.7	0.86	1.21	0.94	2.31
ENSMUSG00000015085	Entpd2	protein_coding	2	25395874	25401321	1	ectonucleoside triphosphate diphosphohydrolase 2 [Source:MGI Symbol;Acc:MGI:1096863]	20.3	19.02	17.95	22.34	23.72	13.39	11.58	17.7	17.83	29.88	20.6	23.47	19.32	26.4
ENSMUSG00000015087	Rabl6	protein_coding	2	25583018	25608521	-1	RAB, member of RAS oncogene family-like 6 [Source:MGI Symbol;Acc:MGI:2442633]	38.41	32.78	26.39	36.5	39.26	26.37	21.77	19.25	46.5	45.19	44.47	35.5	38.81	43.93
ENSMUSG00000015090	Ptgds	protein_coding	2	25466709	25470046	-1	prostaglandin D2 synthase (brain) [Source:MGI Symbol;Acc:MGI:99261]	4.19	8.95	6.46	5.68	4.21	4.18	2.54	3.47	6.5	15.45	10.31	5.51	4.62	4.14
ENSMUSG00000015092	Edf1	protein_coding	2	25557847	25562082	1	endothelial differentiation-related factor 1 [Source:MGI Symbol;Acc:MGI:1891227]	119.1	176.35	151.69	134.56	100.17	128.73	133.74	133.74	178.31	174.45	177.41	156.18	167.9	131.76
ENSMUSG00000015093	Clic3	protein_coding	2	25456838	25458776	1	chloride intracellular channel 3 [Source:MGI Symbol;Acc:MGI:1916704]	153.6	98.76	68.64	149.22	114.81	146.33	76.69	114.54	149.96	120.81	172.79	156.15	134.07	131.2
ENSMUSG00000015094	Npdc1	protein_coding	2	25399351	25409494	1	neural proliferation, differentiation and control gene 1 [Source:MGI Symbol;Acc:MGI:1099802]	49.81	73.98	76.21	57.84	37.13	62.81	50.46	79.31	48.3	71.15	56.63	53.27	53.02	41.46
ENSMUSG00000015095	Fbxw5	protein_coding	2	25500750	25505471	1	F-box and WD-40 domain protein 5 [Source:MGI Symbol;Acc:MGI:1354731]	31.19	26.5	20.23	26.79	25.75	20.5	18.16	12.9	30.54	28.22	31.01	36.54	27.21	36.26
ENSMUSG00000015112	Slc25a13	protein_coding	6	6041218	6217118	-1	solute carrier family 25 (mitochondrial carrier, adenine nucleotide translocator), member 13 [Source:MGI Symbol;Acc:MGI:1354721]	3.07	4.01	3.84	3.52	3.08	2.55	1.43	1.95	3.09	3.69	3.93	3.41	3.74	3.42
ENSMUSG00000015120	Ube2i	protein_coding	17	25261916	25274622	-1	ubiquitin-conjugating enzyme E2I [Source:MGI Symbol;Acc:MGI:107365]	94.89	85.51	88.38	51.29	45.12	92.42	53.3	68.09	44.93	40.79	41.7	96.79	98.28	88.36
ENSMUSG00000015126	0610007P22Rik	protein_coding	17	25240170	25242798	1	RIKEN cDNA 0610007P22 gene [Source:MGI Symbol;Acc:MGI:1915577]	15.85	18.49	16.67	14.37	11.63	18.18	12.76	16.66	18.62	20.51	18.21	15.32	16.03	12.25
ENSMUSG00000015127	Unkl	protein_coding	17	25188397	25234443	1	unkempt-like (Drosophila) [Source:MGI Symbol;Acc:MGI:1921404]	6.6	8.28	7.5	6.35	6.36	7.33	4.11	4.21	5.44	6.68	6.33	6.17	5.67	6.54
ENSMUSG00000015133	Lrrk1	protein_coding	7	66226912	66388350	-1	leucine-rich repeat kinase 1 [Source:MGI Symbol;Acc:MGI:2142227]	13.15	12.33	15.05	9.23	13.51	14.55	8.37	12.25	11.01	12.98	14.72	11.21	10.56	10.75
ENSMUSG00000015134	Aldh1a3	protein_coding	7	66390892	66427517	-1	aldehyde dehydrogenase family 1, subfamily A3 [Source:MGI Symbol;Acc:MGI:1861722]	5.58	5.17	5.59	1.05	8.79	3.19	4.52	2.27	5.61	11.44	7.1	2.59	1.26	9.01
ENSMUSG00000015143	Actn1	protein_coding	12	80167542	80260371	-1	actinin, alpha 1 [Source:MGI Symbol;Acc:MGI:2137706]	35.22	54.28	44.88	21.66	19.82	21.71	10.62	13.99	21.18	29.56	27.26	25.88	26.43	27.32
ENSMUSG00000015149	Sirt2	protein_coding	7	28766735	28788665	1	sirtuin 2 (silent mating type information regulation 2, homolog) 2 (S. cerevisiae) [Source:MGI Symbol;Acc:MGI:1927664]	58.31	57.21	42.67	45.97	54.73	34.02	34.06	33.56	56.85	62.17	58.72	54.83	50.87	65.66
ENSMUSG00000015165	Hnrnpl	protein_coding	7	28808541	28822266	1	heterogeneous nuclear ribonucleoprotein L [Source:MGI Symbol;Acc:MGI:104816]	120.34	201.57	217.94	137.78	114.87	209.68	131.14	178.95	123.82	149.04	139.34	111.76	147.72	119.72
ENSMUSG00000015176	Nolc1	protein_coding	19	46075863	46085528	1	nucleolar and coiled-body phosphoprotein 1 [Source:MGI Symbol;Acc:MGI:1918019]	9.69	10.12	10.6	8.65	7.85	9.81	5.37	5.44	10.81	11.01	9	11.17	14.04	9.44
ENSMUSG00000015189	Casd1	protein_coding	6	4600840	4643381	1	CAS1 domain containing 1 [Source:MGI Symbol;Acc:MGI:2384865]	7.58	6.9	7.3	6.05	7.26	5.22	5.35	6.31	5.12	5.65	3.87	7.31	5.97	7.78
ENSMUSG00000015202	Cnksr3	protein_coding	10	7119063	7212237	-1	Cnksr family member 3 [Source:MGI Symbol;Acc:MGI:2674130]	5.21	4.57	5.19	4.12	4.37	4.04	3.35	4.6	4.27	5.38	4.4	4.58	3.49	4.75
ENSMUSG00000015214	Mtmr1	protein_coding	X	71364760	71419196	1	myotubularin related protein 1 [Source:MGI Symbol;Acc:MGI:1858271]	18.79	10.38	9.23	11.91	13.12	8.03	4.3	7.7	10.15	10.12	11.15	15.25	13.77	16.84
ENSMUSG00000015217	Hmgb3	protein_coding	X	71555918	71560676	1	high mobility group box 3 [Source:MGI Symbol;Acc:MGI:1098219]	14.31	13.51	16.19	10.29	12.23	12.92	6.58	8.85	10.7	17.59	10.43	8.99	11.21	9.04
ENSMUSG00000015222	Mtap2	protein_coding	1	66175273	66442583	1	microtubule-associated protein 2 [Source:MGI Symbol;Acc:MGI:97175]	21.24	5.62	4.96	11.77	12.22	10.43	6.94	7.8	14.88	9.47	16.26	14.9	12.93	15.14
ENSMUSG00000015224	Cyp2j9	protein_coding	4	96568429	96591578	-1	cytochrome P450, family 2, subfamily j, polypeptide 9 [Source:MGI Symbol;Acc:MGI:1921769]	7.76	7.69	8.44	4.87	7.82	7.04	2.79	7.68	4.82	5.56	6.38	6.36	5.3	5.04
ENSMUSG00000015242	Nipsnap3a	protein_coding	4	52989272	53001162	1	nipsnap homolog 3A (C. elegans) [Source:MGI Symbol;Acc:MGI:1920648]	0	0	0	0	0	0	0	0	0	0	0	0	0	0
ENSMUSG00000015243	Abca1	protein_coding	4	53030787	53159895	-1	ATP-binding cassette, sub-family A (ABC1), member 1 [Source:MGI Symbol;Acc:MGI:99607]	17.5	10.9	12.19	9.65	22.91	7.48	4.12	12.59	4.49	13.11	6.94	8.32	7.2	17.9
ENSMUSG00000015247	Nipsnap3b	protein_coding	4	53011880	53022060	1	nipsnap homolog 3B (C. elegans) [Source:MGI Symbol;Acc:MGI:1913786]	8.19	9.84	8.6	12.27	15.31	7.25	7	9.09	9.74	11.83	12.82	10.78	16.83	14.4
ENSMUSG00000015289	Lage3	protein_coding	X	74351276	74353618	-1	L antigen family, member 3 [Source:MGI Symbol;Acc:MGI:1913442]	32.62	40.23	34.76	35.78	26.19	38.22	37.03	43.92	38.37	40.88	39.03	35.61	35.28	27.92
ENSMUSG00000015290	Ubl4	protein_coding	X	74365718	74373218	-1	ubiquitin-like 4 [Source:MGI Symbol;Acc:MGI:95049]	38.16	38.87	32.89	37.84	35.64	24.49	24.85	22.92	36.26	40.03	38.31	41.2	39.7	31.13
ENSMUSG00000015291	Gdi1	protein_coding	X	74304998	74311862	1	guanosine diphosphate (GDP) dissociation inhibitor 1 [Source:MGI Symbol;Acc:MGI:99846]	65.77	66.03	54.3	70.02	58.27	62.08	37.79	29.05	86.32	55.23	63.97	54.44	42.1	66.53
ENSMUSG00000015305	Sash1	protein_coding	10	8722219	8886070	-1	SAM and SH3 domain containing 1 [Source:MGI Symbol;Acc:MGI:1917347]	18.93	11.18	11.6	13.39	19.35	9.17	6.14	9.42	7.65	11.22	9.13	10.37	9.83	15.71
ENSMUSG00000015312	Gadd45b	protein_coding	10	80930091	80932204	1	growth arrest and DNA-damage-inducible 45 beta [Source:MGI Symbol;Acc:MGI:107776]	17.82	18.57	15.29	24.77	17.16	15.49	10.75	13.6	25.69	30.26	31.99	22.08	18.81	17.99
ENSMUSG00000015314	Slamf6	protein_coding	1	171917537	171943868	1	SLAM family member 6 [Source:MGI Symbol;Acc:MGI:1353620]	0.34	0.33	0.08	0.07	0.13	0	0.17	0.13	0.11	0.31	0	0.13	0.08	0.09
ENSMUSG00000015316	Slamf1	protein_coding	1	171767127	171801184	1	signaling lymphocytic activation molecule family member 1 [Source:MGI Symbol;Acc:MGI:1351314]	0.31	0.37	0.11	0.35	0.14	0.1	0	0.04	0.23	0.39	0.17	0.15	0.14	0.08
ENSMUSG00000015335	Zdhhc12	protein_coding	2	30090944	30093648	-1	zinc finger, DHHC domain containing 12 [Source:MGI Symbol;Acc:MGI:1913470]	3.55	6.68	6.82	4.31	3.05	4.03	4.63	5.16	4.92	6.97	4.68	4.46	5.01	4.04
ENSMUSG00000015337	Endog	protein_coding	2	30171493	30174069	1	endonuclease G [Source:MGI Symbol;Acc:MGI:1261433]	9.55	14.51	10.62	10.69	6.85	10.92	18.01	15.19	13.79	14.86	13.15	13.21	9.76	9.15
ENSMUSG00000015340	Cybb	protein_coding	X	9435252	9487771	-1	cytochrome b-245, beta polypeptide [Source:MGI Symbol;Acc:MGI:88574]	10.88	2.8	6.2	9.07	31.04	2.54	3.69	17.35	3.73	11.06	7.24	8.03	13.66	23.9
ENSMUSG00000015341	Golga7	protein_coding	8	23241353	23257074	-1	golgi autoantigen, golgin subfamily a, 7 [Source:MGI Symbol;Acc:MGI:1931029]	50.5	58.41	63.43	57.39	44.35	54.08	41.94	61.17	48.86	45.95	48.55	55.55	63.84	52.62
ENSMUSG00000015342	Xk	protein_coding	X	9272756	9313250	1	Kell blood group precursor (McLeod phenotype) homolog [Source:MGI Symbol;Acc:MGI:103569]	1.01	0.72	0.21	0.66	0.65	0.06	0.52	0.47	0.66	0.45	0.43	0.67	0.83	0.8
ENSMUSG00000015354	Pcolce2	protein_coding	9	95637601	95698096	1	procollagen C-endopeptidase enhancer 2 [Source:MGI Symbol;Acc:MGI:1923727]	48.73	13.35	18.99	36.29	73.89	12.7	10.71	17.53	49.03	81.7	46.47	45.4	28.67	47.4
ENSMUSG00000015355	Cd48	protein_coding	1	171682009	171705258	1	CD48 antigen [Source:MGI Symbol;Acc:MGI:88339]	19.25	9.54	17.98	19.56	28.02	8.93	7.44	28.54	12.76	17.5	11.96	26.66	32.45	35.41
ENSMUSG00000015357	Clpx	protein_coding	9	65294260	65330658	1	caseinolytic peptidase X (E.coli) [Source:MGI Symbol;Acc:MGI:1346017]	26.53	21.38	15.98	22.76	22.2	14.62	13.57	15.53	21.56	18.83	21.02	21.82	19.24	21.63
ENSMUSG00000015363	Trabd	protein_coding	15	89075124	89087077	1	TraB domain containing [Source:MGI Symbol;Acc:MGI:1915226]	28.45	28.02	27	29.83	27.81	39.56	27.09	31.35	32.02	32.38	39.03	27.56	27.91	28.73
ENSMUSG00000015365	Mov10l1	protein_coding	15	88982909	89055152	1	Moloney leukemia virus 10-like 1 [Source:MGI Symbol;Acc:MGI:1891384]	0	0	0	0.07	0	0	0.17	0	0	0.08	0	0	0	0
ENSMUSG00000015377	Fam116b	protein_coding	15	89182217	89196474	-1	family with sequence similarity 116, member B [Source:MGI Symbol;Acc:MGI:1916690]	1.76	2.46	2.48	1.23	0.9	2.29	2.23	1.04	1.96	1.53	1.8	1.46	1.35	1.71
ENSMUSG00000015396	Cd83	protein_coding	13	43785107	43803130	1	CD83 antigen [Source:MGI Symbol;Acc:MGI:1328316]	7.22	2.28	7.77	4.29	6.09	2.09	1.57	3.78	7.47	11.83	5.55	3.16	2.71	11.86
ENSMUSG00000015401	Tmem27	protein_coding	X	164088830	164118860	1	transmembrane protein 27 [Source:MGI Symbol;Acc:MGI:1926234]	0	0.08	0.16	0.07	0	0	0	0	0.07	0	0	0.17	0.08	0.37
ENSMUSG00000015405	Ace2	protein_coding	X	164139332	164188420	1	angiotensin I converting enzyme (peptidyl-dipeptidase A) 2 [Source:MGI Symbol;Acc:MGI:1917258]	10.85	5.41	3.74	9.59	11.23	9.58	4.77	8	12.02	10.67	13.04	11.93	10.59	8.55
ENSMUSG00000015437	Gzmb	protein_coding	14	56258856	56262260	-1	granzyme B [Source:MGI Symbol;Acc:MGI:109267]	0.23	0.15	0.36	0.37	0.2	0.45	0.3	0.15	0.44	1.24	0.66	0.45	0.42	0.69
ENSMUSG00000015441	Gzmf	protein_coding	14	56205266	56211407	-1	granzyme F [Source:MGI Symbol;Acc:MGI:109254]	0	0	0	0	0	0	0	0	0	0	0	0	0.23	0
ENSMUSG00000015443	Gzmn	protein_coding	14	56165797	56174596	-1	granzyme N [Source:MGI Symbol;Acc:MGI:2675494]	0	0	0	0	0	0	0	0	0	0	0	0	0	0
ENSMUSG00000015451	C4a	processed_transcript	17	34809092	34823464	-1	complement component 4A (Rodgers blood group) [Source:MGI Symbol;Acc:MGI:98320]	1.59	0.82	1.57	23.13	1.99	6.19	6.33	5.54	14.17	16.4	21.23	1.41	0.42	2.01
ENSMUSG00000015452	Ager	protein_coding	17	34597862	34600934	1	advanced glycosylation end product-specific receptor [Source:MGI Symbol;Acc:MGI:893592]	0.3	0.65	0.75	1.07	1.03	1.28	1.4	0.68	0.67	1.47	0.75	0.44	0.47	0.44
ENSMUSG00000015461	Atf6b	protein_coding	17	34647146	34655074	1	activating transcription factor 6 beta [Source:MGI Symbol;Acc:MGI:105121]	21.24	19.7	20.14	23.03	16.25	20.59	11.31	15.93	24.17	24.05	24.01	20.29	22.77	20.33
ENSMUSG00000015467	Egfl8	protein_coding	17	34613349	34615971	-1	EGF-like domain 8 [Source:MGI Symbol;Acc:MGI:1932094]	5.66	9.1	10.63	3.62	3.72	5.87	5.26	5.49	4.6	7.1	6.14	4.87	4.68	4.05
ENSMUSG00000015468	Notch4	protein_coding	17	34564268	34588503	1	notch 4 [Source:MGI Symbol;Acc:MGI:107471]	3.48	4.75	2.89	1.75	1.2	1.96	0.95	0.52	1.4	1.11	1.78	1.02	3.13	0.58
ENSMUSG00000015474	Ppt2	protein_coding	17	34616662	34628510	-1	palmitoyl-protein thioesterase 2 [Source:MGI Symbol;Acc:MGI:1860075]	20.75	14.42	12.39	17.19	16.6	15.07	10.84	14.06	18.7	20.8	21.02	19.63	16.61	20.82
ENSMUSG00000015476	Prrt1	protein_coding	17	34629533	34633126	1	proline-rich transmembrane protein 1 [Source:MGI Symbol;Acc:MGI:1932118]	0.54	1.02	1.48	0.67	0.65	1.13	0.33	0.82	0.37	1.44	0.48	0.59	0.5	0.44
ENSMUSG00000015478	Rnf5	protein_coding	17	34601091	34603690	-1	ring finger protein 5 [Source:MGI Symbol;Acc:MGI:1860076]	30.34	45.49	49.46	36.01	29.08	46.22	31.95	45.38	40.61	39.79	38.26	35.17	37.88	29.82
ENSMUSG00000015484	Fam163a	protein_coding	1	156075966	156205026	-1	family with sequence similarity 163, member A [Source:MGI Symbol;Acc:MGI:3618859]	0.05	0	0	0	0	0	0	0	0	0	0	0.03	0	0
ENSMUSG00000015488	Cacfd1	protein_coding	2	27009926	27021089	1	calcium channel flower domain containing 1 [Source:MGI Symbol;Acc:MGI:1924317]	17.16	23.3	19.73	17.23	19.38	17.62	18.82	19.57	20.09	19.17	19.34	16.56	17.39	16.05
ENSMUSG00000015501	Hivep2	protein_coding	10	13966379	14151376	1	human immunodeficiency virus type I enhancer binding protein 2 [Source:MGI Symbol;Acc:MGI:1338076]	5.28	3.94	5.91	5.64	5.21	6.43	3.74	3.93	5.52	6.33	4.99	4.89	4.87	6.41
ENSMUSG00000015519	2310057J18Rik	protein_coding	10	28972288	28986303	-1	RIKEN cDNA 2310057J18 gene [Source:MGI Symbol;Acc:MGI:1914969]	0	0	0	0	0	0	0	0	0	0	0	0	0	0
ENSMUSG00000015522	Arnt	protein_coding	3	95434388	95497240	1	aryl hydrocarbon receptor nuclear translocator [Source:MGI Symbol;Acc:MGI:88071]	15.91	15.06	14.67	15.36	18.75	10.69	8.11	8.35	13.2	15.18	13.44	15.4	14.44	19.03
ENSMUSG00000015533	Itga2	protein_coding	13	114835916	114932041	-1	integrin alpha 2 [Source:MGI Symbol;Acc:MGI:96600]	2.12	1.2	1.78	1.26	2.62	0.77	0.34	0.42	0.73	1.72	0.63	1.1	1.14	1.95
ENSMUSG00000015536	Mocs2	protein_coding	13	114818244	114829006	1	molybdenum cofactor synthesis 2 [Source:MGI Symbol;Acc:MGI:1336894]	66.25	48.69	37.23	68.37	54.29	51.24	39.89	50.64	79.19	60.98	63.56	69.35	66.19	54.13
ENSMUSG00000015542	Nat9	protein_coding	11	115182832	115187859	-1	N-acetyltransferase 9 (GCN5-related, putative) [Source:MGI Symbol;Acc:MGI:1913426]	12.72	12.4	12.19	24.32	18.96	24.68	23.12	23.86	24.43	25.79	24.51	19.67	17.62	20.92
ENSMUSG00000015568	Lpl	protein_coding	8	68880491	68907448	1	lipoprotein lipase [Source:MGI Symbol;Acc:MGI:96820]	288.34	59.39	40.69	245.51	235.71	56.69	76.8	78.73	191.88	113.63	119.22	179.64	142.13	216.61
ENSMUSG00000015575	Atp6v0e	protein_coding	17	26676396	26699644	1	ATPase, H+ transporting, lysosomal V0 subunit E [Source:MGI Symbol;Acc:MGI:1328318]	128.8	123.77	128.69	139.6	114.19	119.17	69.89	141.47	130.14	107.92	125.17	134.26	132.74	110.38
ENSMUSG00000015579	Nkx2-5	protein_coding	17	26838664	26841565	-1	NK2 transcription factor related, locus 5 (Drosophila) [Source:MGI Symbol;Acc:MGI:97350]	0	0	0	0	0	0	0	0	0	0	0	0	0	0
ENSMUSG00000015597	Zfp318	protein_coding	17	46383731	46420920	1	zinc finger protein 318 [Source:MGI Symbol;Acc:MGI:1889348]	4.86	3.84	4.12	5.54	7.34	4	2.7	2.71	3.78	3.67	3.92	4.44	3.6	5.46
ENSMUSG00000015599	Ttbk1	protein_coding	17	46442448	46487675	-1	tau tubulin kinase 1 [Source:MGI Symbol;Acc:MGI:2147036]	0.04	0.04	0.01	0.04	0.08	0	0	0	0.04	0.01	0.04	0.09	0	0.07
ENSMUSG00000015605	Srf	protein_coding	17	46546839	46556162	-1	serum response factor [Source:MGI Symbol;Acc:MGI:106658]	18.33	21.54	23.07	14.32	14.79	14.56	12.95	11.4	17.21	17.58	18.86	18.08	18.3	16
ENSMUSG00000015619	Gata3	protein_coding	2	9857078	9890034	-1	GATA binding protein 3 [Source:MGI Symbol;Acc:MGI:95663]	51.4	78.93	95.09	58.15	51.93	161.72	69.38	105.42	59.51	64.57	69.49	48.55	49.95	54.75
ENSMUSG00000015627	Gata5	protein_coding	2	180325133	180334699	-1	GATA binding protein 5 [Source:MGI Symbol;Acc:MGI:109497]	0	0	0	0	0	0	0	0	0	0	0	0	0	0
ENSMUSG00000015647	Lama5	protein_coding	2	180176373	180225859	-1	laminin, alpha 5 [Source:MGI Symbol;Acc:MGI:105382]	15.89	55.85	71.5	15.45	13.07	52.8	29.4	33.03	24.1	30.93	21.87	19.52	34.17	20.2
ENSMUSG00000015652	Steap1	protein_coding	5	5736317	5749326	-1	six transmembrane epithelial antigen of the prostate 1 [Source:MGI Symbol;Acc:MGI:1917608]	0.16	0.95	0.5	0.36	0.18	0.35	0.65	0	0.15	1.12	0.31	0.96	0.82	0.36
ENSMUSG00000015653	Steap2	protein_coding	5	5664831	5694578	-1	six transmembrane epithelial antigen of prostate 2 [Source:MGI Symbol;Acc:MGI:1921301]	1.27	1.02	1.04	0.89	1.66	0.34	0.21	0.82	0.59	0.75	0.61	0.73	1.44	1.05
ENSMUSG00000015656	Hspa8	protein_coding	9	40800984	40805200	1	heat shock protein 8 [Source:MGI Symbol;Acc:MGI:105384]	456.38	423.57	318.93	123.71	126.62	234.84	245.57	277.34	147.74	141.14	126.93	857.09	826.88	933.8
ENSMUSG00000015659	Serac1	protein_coding	17	6042196	6079741	-1	serine active site containing 1 [Source:MGI Symbol;Acc:MGI:2447813]	2.71	2.36	1.38	0.86	2.29	0.8	0.44	0.61	1.49	1.66	1.4	1	0.81	2.03
ENSMUSG00000015665	Awat1	protein_coding	X	100572251	100578205	1	acyl-CoA wax alcohol acyltransferase 1 [Source:MGI Symbol;Acc:MGI:3588200]	38.12	4.14	2.55	39.85	24.44	13.01	3.11	4.41	57.06	18.75	29.03	26.86	15.86	15.16
ENSMUSG00000015668	Pdzd11	protein_coding	X	100622883	100626568	-1	PDZ domain containing 11 [Source:MGI Symbol;Acc:MGI:1919871]	38.31	32.37	23.33	37.15	31.98	21.14	19.08	24.45	37.57	31.62	38.17	41.61	40.08	30.84
ENSMUSG00000015671	Psma2	protein_coding	13	14613242	14625671	1	proteasome (prosome, macropain) subunit, alpha type 2 [Source:MGI Symbol;Acc:MGI:104885]	119.97	121.17	111.99	127.18	105.42	90.5	87.28	99.17	151.1	146.67	140.26	147.31	153.55	104.42
ENSMUSG00000015672	Mrpl32	protein_coding	13	14610301	14613037	-1	mitochondrial ribosomal protein L32 [Source:MGI Symbol;Acc:MGI:2137226]	22.79	28.31	26.94	28.95	22.38	21.67	31.04	30.54	35.76	33.65	31.58	28.84	32.53	23.8
ENSMUSG00000015697	Setdb1	protein_coding	3	95323525	95357202	-1	SET domain, bifurcated 1 [Source:MGI Symbol;Acc:MGI:1934229]	9.06	9.96	10.63	7.7	9.52	8.32	4.02	5.33	7.68	9.85	7.12	8.71	10.22	10.39
ENSMUSG00000015702	Anxa9	protein_coding	3	95296096	95307176	-1	annexin A9 [Source:MGI Symbol;Acc:MGI:1923711]	36.71	13.76	8.07	33.32	36.05	27.67	18.2	20.31	59.77	38.46	59.96	43.51	43.31	42.85
ENSMUSG00000015709	Arnt2	protein_coding	7	84246281	84409959	-1	aryl hydrocarbon receptor nuclear translocator 2 [Source:MGI Symbol;Acc:MGI:107188]	1.01	0.87	1.75	0.7	1	0.73	0.56	0.67	0.83	0.4	0.77	1.11	0.58	0.91
ENSMUSG00000015711	Prune	protein_coding	3	95253674	95282076	-1	prune homolog (Drosophila) [Source:MGI Symbol;Acc:MGI:1925152]	16.44	13.44	9.73	11.98	12.58	7.35	10.37	9.03	13.22	14.05	13.7	14.16	12.26	14.18
ENSMUSG00000015714	Lass2	protein_coding	3	95314792	95323588	1	LAG1 homolog, ceramide synthase 2 [Source:MGI Symbol;Acc:MGI:1924143]	38.91	26.63	23.64	31.08	30.86	18.87	12.83	17.7	30.43	27.2	24.43	48.13	43.06	40.62
ENSMUSG00000015721	Nlrp5	protein_coding	7	23385889	23441922	1	NLR family, pyrin domain containing 5 [Source:MGI Symbol;Acc:MGI:1345193]	0	0	0	0	0.02	0	0	0	0	0	0	0	0	0
ENSMUSG00000015733	Capza2	protein_coding	6	17636234	17666972	1	capping protein (actin filament) muscle Z-line, alpha 2 [Source:MGI Symbol;Acc:MGI:106222]	78.05	83.42	78.82	98.59	110.04	54.71	72.41	95.75	91.37	65.15	68.48	111.5	126.97	105.37
ENSMUSG00000015745	Plekho1	protein_coding	3	95988429	95996001	-1	pleckstrin homology domain containing, family O member 1 [Source:MGI Symbol;Acc:MGI:1914470]	35.84	34.16	36.37	42.14	49.41	22.74	33.7	56.44	33.03	63.1	35.05	49.67	61.5	61.53
ENSMUSG00000015747	Vps45	protein_coding	3	95999832	96058466	-1	vacuolar protein sorting 45 (yeast) [Source:MGI Symbol;Acc:MGI:891965]	15.69	7.74	11.91	15.22	11.21	8.92	15.5	11.3	8.46	11.07	12.52	15.33	12.82	14.61
ENSMUSG00000015748	Prpf3	protein_coding	3	95830124	95855885	-1	PRP3 pre-mRNA processing factor 3 homolog (yeast) [Source:MGI Symbol;Acc:MGI:1918017]	13.99	26.22	23.32	22.04	15.31	24.46	19.49	21.23	20.25	16.83	16.94	17.07	20.77	13.41
ENSMUSG00000015749	Anp32e	protein_coding	3	95929246	95947390	1	acidic (leucine-rich) nuclear phosphoprotein 32 family, member E [Source:MGI Symbol;Acc:MGI:1913721]	37.45	37.96	42.24	41.31	37.35	33.14	23.82	26.9	34.72	47.04	39.29	38.56	45.89	30.16
ENSMUSG00000015750	Aph1a	protein_coding	3	95893969	95898288	1	anterior pharynx defective 1a homolog (C. elegans) [Source:MGI Symbol;Acc:MGI:2385110]	52.02	48.86	42.65	18.6	17.84	36.01	21.12	35.52	14.88	22.61	18.15	56.82	53.04	52.46
ENSMUSG00000015755	Tab2	protein_coding	10	7905653	7956230	-1	TGF-beta activated kinase 1/MAP3K7 binding protein 2 [Source:MGI Symbol;Acc:MGI:1915902]	45.55	31.85	29.85	30.93	40.22	32.25	25.75	28.92	31.4	36.68	34.58	31.92	31.33	42.14
ENSMUSG00000015757	Ppil4	protein_coding	10	7792891	7823135	1	peptidylprolyl isomerase (cyclophilin)-like 4 [Source:MGI Symbol;Acc:MGI:1914668]	12.51	12.59	12.98	10.78	10.75	8.65	5.48	7.45	11.6	11.37	9.58	10.79	10.18	11.11
ENSMUSG00000015759	Cnih	protein_coding	14	46775582	46788411	-1	cornichon homolog (Drosophila) [Source:MGI Symbol;Acc:MGI:1277202]	50.07	64.15	69.78	50.79	46.46	66.78	63.59	84.25	40.54	40.44	40.11	61.43	77.67	59.62
ENSMUSG00000015766	Eps8	protein_coding	6	137477245	137654876	-1	epidermal growth factor receptor pathway substrate 8 [Source:MGI Symbol;Acc:MGI:104684]	9.71	7.97	6.68	8.99	12.5	3.21	4.03	8.88	4.87	10.23	4.53	10.06	15.89	16.01
ENSMUSG00000015776	Med22	protein_coding	2	26905262	26910677	-1	mediator complex subunit 22 [Source:MGI Symbol;Acc:MGI:98446]	26.45	25.6	24.2	22.6	21.17	23.38	13.33	17.58	19.87	25.3	21.87	22.7	23.77	23.72
ENSMUSG00000015787	Abo	protein_coding	2	26842503	26864979	-1	ABO blood group (transferase A, alpha 1-3-N-acetylgalactosaminyltransferase, transferase B, alpha 1-3-galactosyltransferase) [Source:MGI Symbol;Acc:MGI:2135738]	0	0	0	0	0	0	0	0	0	0	0	0	0	0
ENSMUSG00000015790	Surf1	protein_coding	2	26913383	26916530	-1	surfeit gene 1 [Source:MGI Symbol;Acc:MGI:98443]	50.4	53.44	46.6	54.48	56.68	35.47	24.81	33.89	68.3	62.95	67.88	52.59	52.47	52.71
ENSMUSG00000015804	Med28	protein_coding	5	45520221	45529276	1	mediator of RNA polymerase II transcription, subunit 28 homolog (yeast) [Source:MGI Symbol;Acc:MGI:1914249]	78.16	118.92	136.79	93.42	70.41	117.05	90.85	147.86	108.3	106.03	102.44	83.44	101.58	72.93
ENSMUSG00000015806	Qdpr	protein_coding	5	45434032	45450235	-1	quinoid dihydropteridine reductase [Source:MGI Symbol;Acc:MGI:97836]	49.7	45.61	43.09	46.84	46.69	32.56	36.49	40.67	47.46	48.41	42.8	44.82	50.83	42.43
ENSMUSG00000015812	Gnrh1	protein_coding	14	67745229	67749435	1	gonadotropin releasing hormone 1 [Source:MGI Symbol;Acc:MGI:95789]	0.7	1.61	2	1.61	1.03	2.82	2.14	1.92	1.29	1.4	1.91	0.7	0.66	1.2
ENSMUSG00000015829	Tnr	protein_coding	1	159737510	159924397	1	tenascin R [Source:MGI Symbol;Acc:MGI:99516]	0.02	0	0.07	0	0.04	0	0	0	0.02	0	0	0.02	0	0.02
ENSMUSG00000015837	Sqstm1	protein_coding	11	50199366	50210827	-1	sequestosome 1 [Source:MGI Symbol;Acc:MGI:107931]	159.87	157.15	151.45	171.18	215.4	120	229.66	250.26	226.94	248.95	226.19	175.43	167.83	188.94
ENSMUSG00000015839	Nfe2l2	protein_coding	2	75675513	75704641	-1	nuclear factor, erythroid derived 2, like 2 [Source:MGI Symbol;Acc:MGI:108420]	36.48	36.06	37.93	32.85	41.3	28.51	24.34	37.57	36.17	41.97	36.94	41.98	49.38	38.79
ENSMUSG00000015843	Rxrg	protein_coding	1	167598384	167639623	1	retinoid X receptor gamma [Source:MGI Symbol;Acc:MGI:98216]	7.22	7.62	4.36	7.44	5.04	4.03	8.27	4.2	8.11	6.63	7.83	5.88	5.67	5.45
ENSMUSG00000015846	Rxra	protein_coding	2	27676440	27762957	1	retinoid X receptor alpha [Source:MGI Symbol;Acc:MGI:98214]	61.66	56.84	54.83	49.5	55.81	49.63	28.92	35.72	51.34	59.83	56.98	52.46	46.71	54.57
ENSMUSG00000015850	Adamtsl4	protein_coding	3	95676201	95687917	-1	ADAMTS-like 4 [Source:MGI Symbol;Acc:MGI:2389008]	27.94	39.46	24.99	22.39	20.86	26.18	18.14	12.6	27.55	25.09	17.1	25.69	21.41	25.96
ENSMUSG00000015852	Fcrls	protein_coding	3	87250758	87263738	-1	Fc receptor-like S, scavenger receptor [Source:MGI Symbol;Acc:MGI:1933397]	19.95	10.42	12.14	55.89	67.57	5.81	9.93	24.96	23.04	31.58	28.25	54.03	39.34	100.93
ENSMUSG00000015854	Cd5l	protein_coding	3	87357881	87371074	1	CD5 antigen-like [Source:MGI Symbol;Acc:MGI:1334419]	2.86	1.76	0.78	3.79	16.6	1.64	4.04	14.18	3.28	16.06	6.3	2.88	9.09	7.69
ENSMUSG00000015869	Prpsap1	protein_coding	11	116470845	116494202	-1	phosphoribosyl pyrophosphate synthetase-associated protein 1 [Source:MGI Symbol;Acc:MGI:1915013]	26.62	28.58	26.29	18.24	16.54	33.57	18.42	16.6	24.33	23.87	23.79	23.5	27.65	28.76
ENSMUSG00000015879	Fam184b	protein_coding	5	45529706	45639501	-1	family with sequence similarity 184, member B [Source:MGI Symbol;Acc:MGI:2442958]	1.75	1.5	0.28	0.31	0.44	0.17	1.1	0.78	1.36	0.95	1.68	0.07	0.09	0
ENSMUSG00000015880	Ncapg	protein_coding	5	45669922	45700544	1	non-SMC condensin I complex, subunit G [Source:MGI Symbol;Acc:MGI:1930197]	1.68	3.3	2.63	2.06	0.92	3.29	1.35	4.74	0.87	1.66	1.77	1.48	6.35	2.21
ENSMUSG00000015882	Lcorl	protein_coding	5	45697181	45857615	-1	ligand dependent nuclear receptor corepressor-like [Source:MGI Symbol;Acc:MGI:2651932]	2.2	2.12	2.29	1.4	1.45	1.46	1.06	1.74	0.88	0.84	0.62	2.13	1.68	1.89
ENSMUSG00000015889	Lta4h	protein_coding	10	93453396	93484896	1	leukotriene A4 hydrolase [Source:MGI Symbol;Acc:MGI:96836]	24.22	19.57	21.01	25.74	27.01	17.43	12.35	21.37	25.32	28.58	26.59	23.16	24.2	27.33
ENSMUSG00000015890	Amdhd1	protein_coding	10	93523338	93540033	-1	amidohydrolase domain containing 1 [Source:MGI Symbol;Acc:MGI:1919011]	1.07	0.5	1.54	0.61	1.04	0.39	0.13	1.4	0.4	0.99	0.53	0	0.08	0.09
ENSMUSG00000015932	Dstn	protein_coding	2	143915320	143943324	1	destrin [Source:MGI Symbol;Acc:MGI:1929270]	315.13	331.3	383.11	303.25	266.16	410.04	223.12	447.62	255.03	240.39	265.43	320.23	368.18	295.15
ENSMUSG00000015937	H2afy	protein_coding	13	56073619	56136361	-1	H2A histone family, member Y [Source:MGI Symbol;Acc:MGI:1349392]	58.75	55.83	47.51	58.56	50.94	57.38	43.06	49.49	69.3	59.61	68.97	62.69	71.33	63.78
ENSMUSG00000015942	Gtf2ird2	protein_coding	5	134184019	134224355	1	GTF2I repeat domain containing 2 [Source:MGI Symbol;Acc:MGI:2149780]	2.25	2.26	2	1.78	2.3	1.41	1.61	0.87	2.56	2.42	1.55	1.94	1.36	1.74
ENSMUSG00000015943	Bola1	protein_coding	3	96196588	96219709	-1	bolA-like 1 (E. coli) [Source:MGI Symbol;Acc:MGI:1916418]	14.61	27.6	25.77	18.93	10.32	20.71	20.42	20.2	20.62	25.13	24.04	19.48	18.44	13.2
ENSMUSG00000015944	Gatsl2	protein_coding	5	134099711	134144343	1	GATS protein-like 2 [Source:MGI Symbol;Acc:MGI:1933384]	6.47	4.05	2.94	5.2	7.48	2.44	5.25	2.45	4.21	5.35	4.93	5.04	3.59	6.32
ENSMUSG00000015947	Fcgr1	protein_coding	3	96282909	96293969	-1	Fc receptor, IgG, high affinity I [Source:MGI Symbol;Acc:MGI:95498]	3.94	2.73	2.57	10.97	4.2	2.59	12.02	46.73	2.15	3.41	3.69	13.42	32.86	6.89
ENSMUSG00000015950	Ncf1	protein_coding	5	134220053	134229625	-1	neutrophil cytosolic factor 1 [Source:MGI Symbol;Acc:MGI:97283]	6.61	6.65	8.12	12.37	17.14	5.99	13.1	26.18	7.73	13.92	9.34	12.54	26.3	22.65
ENSMUSG00000015957	Wnt11	protein_coding	7	98835112	98855195	1	wingless-related MMTV integration site 11 [Source:MGI Symbol;Acc:MGI:101948]	2.98	2.99	2.84	2.87	3.53	2.79	2.46	2.68	4.21	7.34	6.24	4.93	4.82	5.33
ENSMUSG00000015961	Adss	protein_coding	1	177762962	177796511	-1	adenylosuccinate synthetase, non muscle [Source:MGI Symbol;Acc:MGI:87948]	20.03	23.21	23.73	18.49	20.49	20.28	11.1	20.15	14.27	16.28	16.67	21.06	23.09	20.76
ENSMUSG00000015962	1700016C15Rik	protein_coding	1	177729814	177753324	1	RIKEN cDNA 1700016C15 gene [Source:MGI Symbol;Acc:MGI:1916678]	0.3	0.29	0	0.47	0.37	0	0.3	0.3	0.24	0.39	0.13	0.29	0.14	0.91
ENSMUSG00000015966	Il17rb	protein_coding	14	29996141	30008896	-1	interleukin 17 receptor B [Source:MGI Symbol;Acc:MGI:1355292]	1.08	1.68	1.43	0.77	1.03	1.07	0.74	0.76	1.42	0.88	0.78	0.95	0.85	0.74
ENSMUSG00000015968	Cacna1d	protein_coding	14	30039949	30491156	-1	calcium channel, voltage-dependent, L type, alpha 1D subunit [Source:MGI Symbol;Acc:MGI:88293]	0.33	0.14	0.22	0.27	0.77	0.22	0.21	0.52	0.31	0.57	0.26	0.3	0.28	0.97
ENSMUSG00000015970	Chdh	protein_coding	14	30009023	30040466	1	choline dehydrogenase [Source:MGI Symbol;Acc:MGI:1860776]	9.71	10.86	9.96	8.56	10.49	8.16	3.38	4.79	6.57	8.61	8.64	8.35	7.73	8.97
ENSMUSG00000015971	Actr8	protein_coding	14	29978337	29993221	1	ARP8 actin-related protein 8 [Source:MGI Symbol;Acc:MGI:1860775]	11.12	10.33	13.24	10.06	11.2	9.78	8.04	8.31	12.03	15.32	11.7	10.66	9.22	11.24
ENSMUSG00000015980	Lrrc27	protein_coding	7	139212988	139242979	1	leucine rich repeat containing 27 [Source:MGI Symbol;Acc:MGI:1923862]	2.72	1.82	0.45	3.27	2.33	0.58	1.37	0.81	2.05	2.11	1.14	1.95	1.55	2.55
ENSMUSG00000015981	Stk32c	protein_coding	7	139103638	139213307	-1	serine/threonine kinase 32C [Source:MGI Symbol;Acc:MGI:2385336]	1.55	1.63	3	2.22	1.7	2.4	0.96	1.83	1.94	1.44	2.06	1.15	1.5	1.65
ENSMUSG00000015994	Fnta	protein_coding	8	25998729	26015601	-1	farnesyltransferase, CAAX box, alpha [Source:MGI Symbol;Acc:MGI:104683]	44.13	48.18	45.19	45.2	46.37	38.86	36.03	45.36	49.83	48.14	46.81	47.3	48.8	39.95
ENSMUSG00000016018	Skiv2l2	protein_coding	13	112867780	112927380	-1	superkiller viralicidic activity 2-like 2 (S. cerevisiae) [Source:MGI Symbol;Acc:MGI:1919448]	13.3	11.54	10.68	12.34	13.41	6.63	4.91	5.61	13.99	11.56	11.83	14.77	13.82	13.81
ENSMUSG00000016024	Lbp	protein_coding	2	158306493	158332852	1	lipopolysaccharide binding protein [Source:MGI Symbol;Acc:MGI:1098776]	45.85	28.15	14.67	34.94	22.25	21.77	31.72	36.87	28.46	36.7	25.46	89.01	69.09	31
ENSMUSG00000016028	Celsr1	protein_coding	15	85898758	86033777	-1	cadherin, EGF LAG seven-pass G-type receptor 1 (flamingo homolog, Drosophila) [Source:MGI Symbol;Acc:MGI:1100883]	8.88	8.52	9.1	5.48	8.09	9.12	4.25	4.08	6.35	7.82	8.15	5.88	5.87	6.99
ENSMUSG00000016087	Fli1	protein_coding	9	32422208	32541389	-1	Friend leukemia integration 1 [Source:MGI Symbol;Acc:MGI:95554]	4.18	5.88	4.71	4.18	6	3.07	3.67	8.19	2.44	4.34	2.24	5.24	6.75	7.48
ENSMUSG00000016128	Stard13	protein_coding	5	151037628	151233836	-1	StAR-related lipid transfer (START) domain containing 13 [Source:MGI Symbol;Acc:MGI:2385331]	3.72	3.96	5.67	3.29	4.27	2.72	1.17	1.71	2.11	2.91	1.81	3.12	2.19	2.5
ENSMUSG00000016150	Tenm1	protein_coding	X	42527866	43429126	-1	teneurin transmembrane protein 1 [Source:MGI Symbol;Acc:MGI:1345185]	0.04	0.02	0.14	0.02	0.01	0.03	0	0.01	0.01	0	0	0.04	0	0.02
ENSMUSG00000016179	Camk1g	protein_coding	1	193346346	193370297	-1	calcium/calmodulin-dependent protein kinase I gamma [Source:MGI Symbol;Acc:MGI:2388073]	0	0.16	0.15	0.04	0.08	0.15	0	0.05	0.05	0.05	0.05	0	0.05	0.16
ENSMUSG00000016181	Diexf	protein_coding	1	193104403	193130251	-1	digestive organ expansion factor homolog (zebrafish) [Source:MGI Symbol;Acc:MGI:2138080]	2.42	2.98	2.86	2.63	1.98	2.88	1.68	1.23	2.4	2.76	2.75	2.34	2.44	1.71
ENSMUSG00000016194	Hsd11b1	protein_coding	1	193221630	193264054	-1	hydroxysteroid 11-beta dehydrogenase 1 [Source:MGI Symbol;Acc:MGI:103562]	34.12	7.57	7.4	14.99	9.38	6.12	4.96	17.27	17.28	13.62	14.39	6.35	7.09	10.54
ENSMUSG00000016200	Syt14	protein_coding	1	192897307	193035698	-1	synaptotagmin XIV [Source:MGI Symbol;Acc:MGI:2444490]	0.12	0	0.06	0	0	0	0	0	0	0.06	0	0	0.06	0.06
ENSMUSG00000016206	H2-M3	protein_coding	17	37270220	37274484	1	histocompatibility 2, M region locus 3 [Source:MGI Symbol;Acc:MGI:95915]	15.09	16.11	18.02	9.72	11.35	12.32	10.95	28.04	12.86	16.72	14.32	13.39	16.53	15.38
ENSMUSG00000016239	Lonrf3	protein_coding	X	36328353	36362341	1	LON peptidase N-terminal domain and ring finger 3 [Source:MGI Symbol;Acc:MGI:1921615]	0.7	0.48	0.63	0.58	0.75	0.91	0.33	0.72	0.58	0.95	0.54	0.37	0.33	0.87
ENSMUSG00000016252	Atp5e	protein_coding	2	174461072	174464105	-1	ATP synthase, H+ transporting, mitochondrial F1 complex, epsilon subunit [Source:MGI Symbol;Acc:MGI:1855697]	203.85	356.99	325.22	406.87	324.84	361.21	923	710.96	564.93	573.19	506.48	437.95	473.06	339.91
ENSMUSG00000016253	Th1l	protein_coding	2	174415804	174427502	1	TH1-like homolog (Drosophila) [Source:MGI Symbol;Acc:MGI:1926424]	18.55	21.62	24.24	21.32	18.69	22.16	14.22	14.07	19.47	18.52	19.85	16.3	19.13	16.12
ENSMUSG00000016255	Tubb1	protein_coding	2	174450695	174457882	1	tubulin, beta 1 class VI [Source:MGI Symbol;Acc:MGI:107814]	0	0	0.07	0	0	0	0	0.08	0	0	0	0.07	0	0
ENSMUSG00000016256	Ctsz	protein_coding	2	174427493	174439039	-1	cathepsin Z [Source:MGI Symbol;Acc:MGI:1891190]	68.03	54.31	56.54	69.6	83.06	40.65	78.31	230.5	49.73	87	67.53	79.86	154.17	116.63
ENSMUSG00000016257	Slmo2	protein_coding	2	174465067	174473081	-1	slowmo homolog 2 (Drosophila) [Source:MGI Symbol;Acc:MGI:1913640]	39.99	38.68	30.54	46.22	41.67	35.49	35.9	37.35	52.59	53.22	43.79	45.1	55.92	44.55
ENSMUSG00000016262	Sertad4	protein_coding	1	192844431	192855752	-1	SERTA domain containing 4 [Source:MGI Symbol;Acc:MGI:2443496]	14.86	21.22	21.89	12.39	10.94	22.53	11.21	16.78	9.63	15.57	10.96	10.74	9.19	13.06
ENSMUSG00000016283	H2-M2	protein_coding	17	37480851	37483552	-1	histocompatibility 2, M region locus 2 [Source:MGI Symbol;Acc:MGI:95914]	21.44	6.49	32.06	46.96	38.87	17.06	7.17	9.15	28.46	10.02	25.77	14.9	6.91	15.86
ENSMUSG00000016308	Ube2a	protein_coding	X	36874358	36884215	1	ubiquitin-conjugating enzyme E2A [Source:MGI Symbol;Acc:MGI:102959]	19.39	24.19	23.37	21.21	18.42	16.98	15.41	22.79	21.38	18.97	18.33	24.88	26.09	19.21
ENSMUSG00000016319	Slc25a5	protein_coding	X	36795651	36798807	1	solute carrier family 25 (mitochondrial carrier, adenine nucleotide translocator), member 5 [Source:MGI Symbol;Acc:MGI:1353496]	234.56	202.46	210.51	244.68	184.23	146.2	87.43	124.55	224.8	182.9	190.18	273.36	255.13	222.05
ENSMUSG00000016327	Atp1b4	protein_coding	X	38316184	38336769	1	ATPase, (Na+)/K+ transporting, beta 4 polypeptide [Source:MGI Symbol;Acc:MGI:1915071]	2.1	0.67	0.18	1.68	1.56	0.19	1.72	0.27	0.48	0.45	0.33	0.72	0.56	1.49
ENSMUSG00000016344	Ppdpf	protein_coding	2	181187247	181188771	1	pancreatic progenitor cell differentiation and proliferation factor homolog (zebrafish)RIKEN cDNA 2700038C09 gene [Source:MGI Symbol;Acc:MGI:1913746]	39.97	66.13	47.93	67.8	49.57	80.14	78.3	96.1	80.86	83.89	78.29	70.01	80.78	60.18
ENSMUSG00000016346	Kcnq2	protein_coding	2	181075579	181135291	-1	potassium voltage-gated channel, subfamily Q, member 2 [Source:MGI Symbol;Acc:MGI:1309503]	0.02	0	0	0.19	0	0	0	0	0	0	0	0	0	0
ENSMUSG00000016349	Eef1a2	protein_coding	2	181147653	181157014	-1	eukaryotic translation elongation factor 1 alpha 2 [Source:MGI Symbol;Acc:MGI:1096317]	164.49	110.51	22.33	160.28	204.04	25.69	175.86	48.46	275.15	206.07	226.41	138.39	104.57	184.23
ENSMUSG00000016356	Col20a1	protein_coding	2	180986535	181017540	1	collagen, type XX, alpha 1 [Source:MGI Symbol;Acc:MGI:1920618]	1.5	4	5.8	5.8	2.77	8.18	5.63	2.69	2.38	1.13	1.85	1.74	0.9	1.52
ENSMUSG00000016382	Pls3	protein_coding	X	75785654	75875182	-1	plastin 3 (T-isoform) [Source:MGI Symbol;Acc:MGI:104807]	70.01	57.8	62.77	51.59	59.94	38.27	17.61	29.75	44	46.88	49.07	54.63	54.56	47.24
ENSMUSG00000016386	Mpped2	protein_coding	2	106693269	106868356	1	metallophosphoesterase domain containing 2 [Source:MGI Symbol;Acc:MGI:1924265]	0.53	0.14	0.79	0.45	0.46	0.33	0.37	0.37	0.27	1.57	0.39	0.76	0.47	0.59
ENSMUSG00000016409	Nkap	protein_coding	X	37126795	37150746	1	NFKB activating protein [Source:MGI Symbol;Acc:MGI:1914300]	7.14	6.09	5.98	5.65	7.5	4.93	3.84	5.15	3.84	7.03	5.48	6.29	5.18	5.38
ENSMUSG00000016427	Ndufa1	protein_coding	X	37187588	37191163	-1	NADH dehydrogenase (ubiquinone) 1 alpha subcomplex, 1 [Source:MGI Symbol;Acc:MGI:1929511]	131.97	177.37	147.68	145.78	109.96	113.06	223.23	169.27	176.5	152.68	137.59	158.09	142.49	119.39
ENSMUSG00000016458	Wt1	protein_coding	2	105126529	105173616	1	Wilms tumor 1 homolog [Source:MGI Symbol;Acc:MGI:98968]	0	0	0.07	0	0	0	0	0	0	0.08	0	0	0	0
ENSMUSG00000016477	E2f3	protein_coding	13	29906575	29985668	-1	E2F transcription factor 3 [Source:MGI Symbol;Acc:MGI:1096340]	2.63	3.91	2.41	3.86	2.56	2.2	2.29	1.59	2.2	2.71	2.03	2.81	3.31	3.51
ENSMUSG00000016481	Cr1l	protein_coding	1	195103789	195131570	-1	complement component (3b/4b) receptor 1-like [Source:MGI Symbol;Acc:MGI:88513]	37.28	27.93	24.71	37.88	39.98	16.54	11.7	20.52	28.78	33.41	31.01	34.62	28.58	33.06
ENSMUSG00000016487	Ppfibp1	protein_coding	6	146888487	147032025	1	PTPRF interacting protein, binding protein 1 (liprin beta 1) [Source:MGI Symbol;Acc:MGI:1914783]	33.57	23.05	19.01	27.56	32.6	14.28	11.62	11.44	18.82	23.91	19.63	21.4	22.08	23.44
ENSMUSG00000016493	Cd46	protein_coding	1	195041285	195092248	-1	CD46 antigen, complement regulatory protein [Source:MGI Symbol;Acc:MGI:1203290]	0.4	0.67	0.27	0.52	0.45	0.12	0.43	0.54	0.26	0.11	0.35	0.34	0.34	0.47
ENSMUSG00000016494	Cd34	protein_coding	1	194938821	194961292	1	CD34 antigen [Source:MGI Symbol;Acc:MGI:88329]	213.68	249.98	238.7	206.59	235.32	123.34	146.46	221.96	140.36	226.11	145.74	229.07	270.39	174.5
ENSMUSG00000016495	5033414D02Rik	protein_coding	19	29348599	29367390	-1	RIKEN cDNA 5033414D02 gene [Source:MGI Symbol;Acc:MGI:1915009]	36.56	45.39	31.67	36.54	30.29	37.94	22	27.33	44.48	41.21	41.93	30.9	31.72	38.35
ENSMUSG00000016496	Cd274	protein_coding	19	29367455	29388095	1	CD274 antigen [Source:MGI Symbol;Acc:MGI:1926446]	5.74	4.3	3.55	3.39	2.53	1.58	1.11	2.72	2.24	3.24	2.04	2.86	3.38	3.34
ENSMUSG00000016498	Pdcd1lg2	protein_coding	19	29410919	29471157	1	programmed cell death 1 ligand 2 [Source:MGI Symbol;Acc:MGI:1930125]	1.02	0.57	0.91	0.69	0.81	0	0.06	0.07	0.65	0.47	0.4	0.25	0.18	0.46
ENSMUSG00000016503	Gtf3a	protein_coding	5	146948657	146955614	1	general transcription factor III A [Source:MGI Symbol;Acc:MGI:1913846]	17.9	22.05	23.22	20.92	21.24	21.95	25.68	24.17	27.68	35.72	32.76	26.6	26.39	23.71
ENSMUSG00000016510	Mtif3	protein_coding	5	146951573	146963800	-1	mitochondrial translational initiation factor 3 [Source:MGI Symbol;Acc:MGI:1923616]	14.39	12.49	9.92	13.5	14.86	8.92	7.75	8.98	17.15	15.54	16.2	13.53	11.24	13.87
ENSMUSG00000016520	Lnx2	protein_coding	5	147016655	147076586	-1	ligand of numb-protein X 2 [Source:MGI Symbol;Acc:MGI:2155959]	6.85	6.73	5.56	8.57	7.38	8.71	3.89	3.78	7.58	4.48	4.6	7.12	5.96	7.37
ENSMUSG00000016524	Il19	protein_coding	1	130932658	130940073	-1	interleukin 19 [Source:MGI Symbol;Acc:MGI:1890472]	0.21	0.12	0.81	0.1	0.17	0.54	0.33	0	0.18	0.29	0.46	0.21	0	0.13
ENSMUSG00000016526	Dyrk3	protein_coding	1	131128441	131138234	-1	dual-specificity tyrosine-(Y)-phosphorylation regulated kinase 3 [Source:MGI Symbol;Acc:MGI:1330300]	0.4	0.39	0.62	0.59	0.37	0.5	0.25	0.26	0.26	0.65	0.31	0.45	1.26	0.57
ENSMUSG00000016528	Mapkapk2	protein_coding	1	131053704	131097543	-1	MAP kinase-activated protein kinase 2 [Source:MGI Symbol;Acc:MGI:109298]	70.43	73.53	64.66	67.68	72.77	53.53	74.9	76.84	68.37	78.47	71.8	73.04	91.58	73.33
ENSMUSG00000016529	Il10	protein_coding	1	131019845	131024974	1	interleukin 10 [Source:MGI Symbol;Acc:MGI:96537]	0.25	0.32	0.23	0.54	0.43	0.57	1.41	2.94	0.41	0.52	0.43	0.97	2.82	1.93
ENSMUSG00000016534	Lamp2	protein_coding	X	38401357	38456454	-1	lysosomal-associated membrane protein 2 [Source:MGI Symbol;Acc:MGI:96748]	150.77	117.63	128.3	119	138.02	92.77	72.33	151.46	72.1	76.48	67.92	134.67	144.58	151.6
ENSMUSG00000016541	Atxn10	protein_coding	15	85336381	85463836	1	ataxin 10 [Source:MGI Symbol;Acc:MGI:1859293]	26.91	26.83	23.7	34.93	36.32	24.06	21.41	26.83	32.02	30	29.32	35.68	37.8	34.28
ENSMUSG00000016552	Foxred2	protein_coding	15	77940522	77956722	-1	FAD-dependent oxidoreductase domain containing 2 [Source:MGI Symbol;Acc:MGI:106315]	4.88	2.89	4.04	4.47	7.55	5.53	1.97	4.1	5.3	7.42	5.62	6.18	4.35	6.58
ENSMUSG00000016554	Eif3d	protein_coding	15	77958998	77970824	-1	eukaryotic translation initiation factor 3, subunit D [Source:MGI Symbol;Acc:MGI:1933181]	45.61	50.5	49.32	51.56	47.49	41.98	32.21	46.31	48.68	59.81	58.6	50.63	54.05	48.4
ENSMUSG00000016559	H3f3b	protein_coding	11	116021912	116027962	-1	H3 histone, family 3B [Source:MGI Symbol;Acc:MGI:1101768]	280.24	327.9	391.39	304.1	231.41	318.21	178.87	305.59	222.8	296.91	269.23	300.77	356.09	272.11
ENSMUSG00000016619	Nup50	protein_coding	15	84923428	84942955	1	nucleoporin 50 [Source:MGI Symbol;Acc:MGI:1351502]	7.72	8	7.49	6.96	8.4	5.74	4.82	6.19	8.33	8.69	7.66	9.22	10.63	7.65
ENSMUSG00000016624	Phf21b	protein_coding	15	84785381	84856049	-1	PHD finger protein 21B [Source:MGI Symbol;Acc:MGI:2443812]	0.59	0.62	0.32	2.16	0.5	0.55	0.4	0.45	0.89	0.31	0.86	0.44	0.62	0.9
ENSMUSG00000016626	Nlrp14	protein_coding	7	107166990	107198102	1	NLR family, pyrin domain containing 14 [Source:MGI Symbol;Acc:MGI:1924108]	0	0	0	0	0	0	0	0	0	0	0	0	0	0
ENSMUSG00000016637	Ift27	protein_coding	15	78159465	78174108	-1	intraflagellar transport 27 [Source:MGI Symbol;Acc:MGI:1914292]	11.93	14.26	14.29	12.48	13.47	15.67	13.96	21.28	12.99	17.9	13.48	16.52	20	14.77
ENSMUSG00000016664	Pacsin2	protein_coding	15	83375607	83464606	-1	protein kinase C and casein kinase substrate in neurons 2 [Source:MGI Symbol;Acc:MGI:1345153]	35.13	22.43	22.93	32.49	37.05	19.79	18.1	23.37	29.61	29.36	28.51	28.56	32.85	32.66
ENSMUSG00000016756	Cmah	protein_coding	13	24327420	24477285	1	cytidine monophospho-N-acetylneuraminic acid hydroxylase [Source:MGI Symbol;Acc:MGI:103227]	3.02	2.03	1.24	2.16	5.53	1.52	2.2	2.25	1.52	1.88	1.44	2.7	1.96	4.67
ENSMUSG00000016757	Ttll12	protein_coding	15	83575119	83595157	-1	tubulin tyrosine ligase-like family, member 12 [Source:MGI Symbol;Acc:MGI:3039573]	8.81	12.55	11.66	5.49	6.31	11.03	7.24	9.91	8.05	9.33	8.36	8.1	10.66	8.63
ENSMUSG00000016758	Bik	protein_coding	15	83526862	83544635	1	BCL2-interacting killer [Source:MGI Symbol;Acc:MGI:1206591]	2.35	4.26	4.34	1.04	1.32	1.06	2.5	3.01	2.14	2.53	2.82	1.97	1.64	1.2
ENSMUSG00000016763	Scube1	protein_coding	15	83602583	83725021	-1	signal peptide, CUB domain, EGF-like 1 [Source:MGI Symbol;Acc:MGI:1890616]	0.23	0.5	0.32	0.07	0.15	0.03	0.16	0.16	0.09	0.71	0.15	0.54	0.46	0.18
ENSMUSG00000016831	Tox4	protein_coding	14	52279146	52296391	1	TOX high mobility group box family member 4 [Source:MGI Symbol;Acc:MGI:1915389]	13.71	9.73	9.79	9.74	12.97	8.43	5.9	7.7	11.3	11.05	10.34	14.53	12.1	16.39
ENSMUSG00000016833	Mrps18c	protein_coding	5	100798627	100804471	1	mitochondrial ribosomal protein S18C [Source:MGI Symbol;Acc:MGI:1915985]	45.11	67.94	69.17	66.32	47.26	63.29	73.98	82.1	84.17	52.23	66.82	62.89	73.74	45.72
ENSMUSG00000016918	Sulf1	protein_coding	1	12692430	12860371	1	sulfatase 1 [Source:MGI Symbol;Acc:MGI:2138563]	5.31	2.83	2.69	2.72	6.86	1.68	3.15	2.48	4.15	6.97	4.14	3.34	2.52	9.44
ENSMUSG00000016921	Srsf6	protein_coding	2	162931528	162937121	1	serine/arginine-rich splicing factor 6 [Source:MGI Symbol;Acc:MGI:1915246]	56.65	74.62	74.46	61.61	47.41	78.44	48.46	43.57	73.19	68.51	60.39	64.39	64.58	61.59
ENSMUSG00000016933	Plcg1	protein_coding	2	160731300	160775760	1	phospholipase C, gamma 1 [Source:MGI Symbol;Acc:MGI:97615]	27.43	21.41	21.23	17.68	19.68	21.79	10.05	12.03	20.31	22.11	23.18	18.58	14.52	23.82
ENSMUSG00000016940	Kctd2	protein_coding	11	115420128	115431274	1	potassium channel tetramerisation domain containing 2 [Source:MGI Symbol;Acc:MGI:1917632]	24.81	35.91	39.72	26.55	24.3	35.13	24.88	39.39	18.92	23.91	21.73	24.49	21.35	22.82
ENSMUSG00000016942	Tmprss6	protein_coding	15	78439668	78468634	-1	transmembrane serine protease 6 [Source:MGI Symbol;Acc:MGI:1919003]	0	0.03	0	0.22	0.02	0.06	0.1	0	0.06	0.03	0	0	0	0
ENSMUSG00000016946	Kctd5	protein_coding	17	24047734	24073485	-1	potassium channel tetramerisation domain containing 5 [Source:MGI Symbol;Acc:MGI:1916509]	18.34	14.35	10.46	18.54	17.7	14.54	10.32	10.42	18.5	17.35	19.24	20.27	21.37	19
ENSMUSG00000016982	Pom121l2	protein_coding	13	21981181	21988734	1	POM121 membrane glycoprotein-like 2 (rat) [Source:MGI Symbol;Acc:MGI:2684870]	0	0	0	0	0	0	0	0	0	0	0	0	0.05	0
ENSMUSG00000016984	Etaa1	protein_coding	11	17938756	17953875	-1	Ewing's tumor-associated antigen 1 [Source:MGI Symbol;Acc:MGI:1915395]	3.32	4.42	4.58	3.09	3.46	2.73	1.38	2.47	2.77	3.21	2.36	3.19	3.05	2.68
ENSMUSG00000016995	Matn4	protein_coding	2	164389393	164405160	-1	matrilin 4 [Source:MGI Symbol;Acc:MGI:1328314]	0.94	1.16	2.16	1.17	2.94	1.17	1.4	0.94	1.17	2.82	1.09	0.25	0.27	0.49
ENSMUSG00000016998	Svs4	protein_coding	2	164275952	164278459	-1	seminal vesicle secretory protein 4 [Source:MGI Symbol;Acc:MGI:98450]	0	0	0	0	0	0	0	0	0	0	0	0	0	0
ENSMUSG00000017000	Svs6	protein_coding	2	164316751	164318453	1	seminal vesicle secretory protein 6 [Source:MGI Symbol;Acc:MGI:106178]	0	0	0	0	0	0	0	0	0	0	0	0	0	0
ENSMUSG00000017002	Slpi	protein_coding	2	164354070	164389095	-1	secretory leukocyte peptidase inhibitor [Source:MGI Symbol;Acc:MGI:109297]	3.13	2.44	1.45	0.46	0.61	2.04	0.72	1.31	0.99	3.13	1.64	0.63	2.13	0.65
ENSMUSG00000017003	Svs3a	protein_coding	2	164289268	164291500	1	seminal vesicle secretory protein 3A [Source:MGI Symbol;Acc:MGI:1927635]	0	0	0	0	0	0	0	0	0	0	0	0	0	0
ENSMUSG00000017004	Svs5	protein_coding	2	164332740	164334396	1	seminal vesicle secretory protein 5 [Source:MGI Symbol;Acc:MGI:98453]	0	0	0	0	0	0	0	0	0	0	0	0	0	0
ENSMUSG00000017007	Rbpjl	protein_coding	2	164403141	164415448	1	recombination signal binding protein for immunoglobulin kappa J region-like [Source:MGI Symbol;Acc:MGI:1196616]	0	0	0.02	0	0	0	0	0	0	0	0	0	0	0
ENSMUSG00000017009	Sdc4	protein_coding	2	164424247	164443887	-1	syndecan 4 [Source:MGI Symbol;Acc:MGI:1349164]	104.62	190.1	224.06	87.79	69.65	205.7	85.3	166.53	116.2	120.32	138.07	105.08	121.59	102.05
ENSMUSG00000017049	Ccdc70	protein_coding	8	21969775	21974041	1	coiled-coil domain containing 70 [Source:MGI Symbol;Acc:MGI:1915179]	0	0	0	0	0	0	0	0	0	0	0	0	0	0
ENSMUSG00000017057	Il13ra1	protein_coding	X	36112110	36171259	1	interleukin 13 receptor, alpha 1 [Source:MGI Symbol;Acc:MGI:105052]	48.82	44.34	50.21	38.43	48.91	36.98	21.07	36.97	31.85	24.12	30.14	44.69	40.68	49.62
ENSMUSG00000017064	Prl5a1	protein_coding	13	28142484	28151611	1	prolactin family 5, subfamily a, member 1 [Source:MGI Symbol;Acc:MGI:106332]	0	0	0	0	0	0	0	0	0	0	0	0	0	0
ENSMUSG00000017119	Nbr1	protein_coding	11	101552149	101581951	1	neighbor of Brca1 gene 1 [Source:MGI Symbol;Acc:MGI:108498]	37.32	37.17	28.06	34.05	46.54	22.91	17.25	22.28	44.67	39.24	47.6	29.66	28.99	40.69
ENSMUSG00000017132	Cyth1	protein_coding	11	118132019	118248592	-1	cytohesin 1 [Source:MGI Symbol;Acc:MGI:1334257]	20.95	15.37	12.86	17.74	17.66	14.44	10.27	10.43	19.25	20.67	20.07	20.81	18.53	22.73
ENSMUSG00000017144	Rnd3	protein_coding	2	51130438	51149111	-1	Rho family GTPase 3 [Source:MGI Symbol;Acc:MGI:1921444]	25	24.13	35.59	26.34	24.32	18.57	11.26	13.84	21.31	21.96	18.2	28.46	29.2	24.03
ENSMUSG00000017146	Brca1	protein_coding	11	101488764	101551955	-1	breast cancer 1 [Source:MGI Symbol;Acc:MGI:104537]	0.52	0.66	0.9	0.52	0.55	0.74	0.17	0.77	1.06	0.77	0.46	0.36	0.86	0.62
ENSMUSG00000017165	Gast	protein_coding	11	100334407	100336996	1	gastrin [Source:MGI Symbol;Acc:MGI:104768]	0.27	0	0	0.41	0.13	0.27	0	0.28	0.21	0	0.22	0.27	0	0.56
ENSMUSG00000017167	Cntnap1	protein_coding	11	101170523	101190724	1	contactin associated protein-like 1 [Source:MGI Symbol;Acc:MGI:1858201]	1.98	1.42	1.64	0.64	1.13	1.21	0.74	0.15	0.95	1.04	1.14	1.08	0.94	1.74
ENSMUSG00000017176	Nt5c3l	protein_coding	11	100422321	100441808	-1	5'-nucleotidase, cytosolic III-like [Source:MGI Symbol;Acc:MGI:1915356]	30.88	32.43	33.07	23.3	21.03	19.65	13.62	20.24	25.45	28.48	27.19	30.37	23.63	21.99
ENSMUSG00000017188	Coa3	protein_coding	11	101277968	101279114	-1	cytochrome C oxidase assembly factor 3 [Source:MGI Symbol;Acc:MGI:1098757]	45.41	68.5	57.62	54.23	42.57	68.65	69.36	92.07	69.32	60.64	59.98	65.58	77.57	49.87
ENSMUSG00000017195	Zpbp2	protein_coding	11	98551097	98558665	1	zona pellucida binding protein 2 [Source:MGI Symbol;Acc:MGI:1916626]	0.26	0	0	0.19	0	0	0	0.25	0.07	0.08	0.06	0.09	0.08	0
ENSMUSG00000017204	Gsdma	protein_coding	11	98664351	98677708	1	gasdermin A [Source:MGI Symbol;Acc:MGI:1889509]	19.82	4.85	3.22	17.4	14.25	10.14	4.78	5.31	24.6	14.49	26.93	18.2	18.68	20.5
ENSMUSG00000017210	Med24	protein_coding	11	98704591	98729435	-1	mediator complex subunit 24 [Source:MGI Symbol;Acc:MGI:1344385]	16.84	19.63	14.28	18.57	14.6	16.79	15.75	10.46	15.86	18.71	19.84	14.92	15	18.35
ENSMUSG00000017211	Gsdma2	protein_coding	11	98646759	98657964	1	gasdermin A2 [Source:MGI Symbol;Acc:MGI:1921490]	1.06	0.08	0	1.42	1.17	0	0	0.09	0.86	0	0.67	0.93	0.7	1.3
ENSMUSG00000017221	Psmd3	protein_coding	11	98682554	98695979	1	proteasome (prosome, macropain) 26S subunit, non-ATPase, 3 [Source:MGI Symbol;Acc:MGI:98858]	63.5	58.05	47.85	62.46	53.01	52.16	41.26	42.66	63.71	70.97	67.39	67.64	67.23	60.29
ENSMUSG00000017264	Exosc10	protein_coding	4	148558429	148582401	1	exosome component 10 [Source:MGI Symbol;Acc:MGI:1355322]	15.72	17.15	18.15	20.28	14.57	13.54	8.19	7.34	22.66	21.14	25.22	19.05	16.45	17.69
ENSMUSG00000017286	Glod4	protein_coding	11	76120987	76243725	-1	glyoxalase domain containing 4 [Source:MGI Symbol;Acc:MGI:1914451]	42.15	40.2	36.24	45.87	49.01	25.86	20.39	29.9	45.15	46.45	44.18	45.04	35.77	41.35
ENSMUSG00000017288	Vps53	protein_coding	11	76046226	76179647	-1	vacuolar protein sorting 53 (yeast) [Source:MGI Symbol;Acc:MGI:1915549]	18.4	18.88	18.56	18.48	19.2	14.55	12.46	16.49	20.58	21.3	16.84	20.78	17.16	20.5
ENSMUSG00000017291	Taok1	protein_coding	11	77529162	77607815	-1	TAO kinase 1 [Source:MGI Symbol;Acc:MGI:1914490]	12.5	9.55	10.56	9.84	10.89	6.94	5.37	6.3	7.76	6.6	7.11	11.49	9.56	13.1
ENSMUSG00000017299	Dnttip1	protein_coding	2	164745983	164768607	1	deoxynucleotidyltransferase, terminal, interacting protein 1 [Source:MGI Symbol;Acc:MGI:1923483]	10.75	16.33	17.5	13.23	12.43	14.33	11.01	14.11	14.05	18.84	15.94	13.46	13.68	12.25
ENSMUSG00000017300	Tnnc2	protein_coding	2	164777161	164779967	-1	troponin C2, fast [Source:MGI Symbol;Acc:MGI:98780]	2128.36	2183.87	654.32	2918.64	2632.07	945.45	6334.94	2395.48	5139.11	3340.2	4670.15	2801.48	2288.68	2697.07
ENSMUSG00000017307	Acot8	protein_coding	2	164792768	164804882	-1	acyl-CoA thioesterase 8 [Source:MGI Symbol;Acc:MGI:2158201]	12.02	14.22	12.87	13.12	9.57	10.09	6.22	13.71	12.76	13.22	13.29	10.41	13.06	13.04
ENSMUSG00000017309	Cd300lg	protein_coding	11	102041509	102055620	1	CD300 antigen like family member G [Source:MGI Symbol;Acc:MGI:1289168]	17.74	25.44	8.83	11.78	12.71	2.57	4.01	6.83	8.17	16.99	12.49	14.54	16.06	15.2
ENSMUSG00000017310	Spint4	protein_coding	2	164698501	164702453	1	serine protease inhibitor, Kunitz type 4 [Source:MGI Symbol;Acc:MGI:1925489]	0	0	0	0	0	0	0	0	0	0	0	0	0	0
ENSMUSG00000017311	Pyy	protein_coding	11	102106676	102107832	-1	peptide YY [Source:MGI Symbol;Acc:MGI:99924]	0.22	0.87	0	72.09	12.61	7.87	3.39	1.11	19.03	25.57	22.48	3.53	8.73	1.56
ENSMUSG00000017314	Mpp2	protein_coding	11	102057015	102088515	-1	membrane protein, palmitoylated 2 (MAGUK p55 subfamily member 2) [Source:MGI Symbol;Acc:MGI:1858257]	1.49	2.46	2.61	1.55	1.1	1.22	1.17	0.97	2.11	3.44	2.57	1.52	1.11	1.42
ENSMUSG00000017316	Ppy	protein_coding	11	102099930	102101319	-1	pancreatic polypeptide [Source:MGI Symbol;Acc:MGI:97753]	0	0	0	0	0	0	0	0	0	0	0	0	0.23	0
ENSMUSG00000017344	Vtn	protein_coding	11	78499091	78502324	1	vitronectin [Source:MGI Symbol;Acc:MGI:98940]	6.05	9.44	10.08	5.9	5.48	3.5	3.81	3.95	2.59	3.57	4.3	4.01	4.02	2.43
ENSMUSG00000017376	Nlk	protein_coding	11	78567168	78697373	-1	nemo like kinase [Source:MGI Symbol;Acc:MGI:1201387]	4.9	5.93	5.49	5.85	4.33	5.32	3.71	8.24	3.43	4	2.89	3.15	6.09	5.23
ENSMUSG00000017386	Traf4	protein_coding	11	78158499	78165589	-1	TNF receptor associated factor 4 [Source:MGI Symbol;Acc:MGI:1202880]	6.25	6.55	6.82	4.48	3.86	5.59	2.96	3.3	4.77	5.81	4.77	4.78	4.1	3.68
ENSMUSG00000017390	Aldoc	protein_coding	11	78322968	78327781	1	aldolase C, fructose-bisphosphate [Source:MGI Symbol;Acc:MGI:101863]	10.44	11.61	11.6	6.09	9.76	10.3	3.82	9.04	14.65	12.04	18.12	10.63	12.42	7.69
ENSMUSG00000017400	Stac2	protein_coding	11	98036623	98053462	-1	SH3 and cysteine rich domain 2 [Source:MGI Symbol;Acc:MGI:2144518]	1.64	1.75	1.94	1.75	4.47	1.41	1.34	1.83	1.85	4.27	2.43	1.76	1.53	2.72
ENSMUSG00000017404	Rpl19	protein_coding	11	98026710	98030492	1	ribosomal protein L19 [Source:MGI Symbol;Acc:MGI:98020]	974.63	1251.64	1234.79	331.55	359.25	944.69	716.2	979.1	421.74	598.97	563.13	1101.34	1087.26	983.86
ENSMUSG00000017405	Nek8	protein_coding	11	78166106	78176675	-1	NIMA (never in mitosis gene a)-related expressed kinase 8 [Source:MGI Symbol;Acc:MGI:1890646]	5.09	6.29	9.98	4.48	5.58	6.48	2.54	5.89	3.74	5.19	3.94	4.94	3.24	6.11
ENSMUSG00000017412	Cacnb4	protein_coding	2	52428320	52676831	-1	calcium channel, voltage-dependent, beta 4 subunit [Source:MGI Symbol;Acc:MGI:103301]	0.15	0.04	0.05	0.06	0.12	0.06	0.08	0.01	0.03	0.39	0.06	0.03	0.02	0.09
ENSMUSG00000017417	Plxdc1	protein_coding	11	97923238	97986444	-1	plexin domain containing 1 [Source:MGI Symbol;Acc:MGI:1919574]	11.36	12.06	16.06	5.7	5.33	9.32	3.9	5.21	5.54	7.03	5.27	5.58	3.85	5.13
ENSMUSG00000017418	Arl5b	protein_coding	2	15049395	15082456	1	ADP-ribosylation factor-like 5B [Source:MGI Symbol;Acc:MGI:1923119]	6.9	5.84	5.22	4.4	5.56	3.23	2.63	2.9	3.68	4.09	3.44	5.19	4.34	5.35
ENSMUSG00000017421	Zfp207	protein_coding	11	80383279	80405733	1	zinc finger protein 207 [Source:MGI Symbol;Acc:MGI:1340045]	67.63	63.54	58.38	54.44	60.14	60.55	41.08	43.28	53.37	51.11	48.41	71.32	69.97	69.19
ENSMUSG00000017428	Psmd11	protein_coding	11	80428615	80473248	1	proteasome (prosome, macropain) 26S subunit, non-ATPase, 11 [Source:MGI Symbol;Acc:MGI:1916327]	38.02	34.96	28.52	51.98	46.19	25.23	32.99	26.35	58.94	48.68	49.05	45.38	43.99	46.09
ENSMUSG00000017446	C1qtnf1	protein_coding	11	118428203	118449963	1	C1q and tumor necrosis factor related protein 1 [Source:MGI Symbol;Acc:MGI:1919254]	32.42	14.15	13.03	20.36	46.09	8.45	7.65	13.39	19.6	43.7	23.4	23.95	27.2	43.52
ENSMUSG00000017453	Pipox	protein_coding	11	77880615	77894096	-1	pipecolic acid oxidase [Source:MGI Symbol;Acc:MGI:1197006]	0.05	0.45	0.13	0.14	0.33	0.35	0.05	0.27	0.22	0.6	0.26	0.15	0.16	0.18
ENSMUSG00000017466	Timp2	protein_coding	11	118301069	118355740	-1	tissue inhibitor of metalloproteinase 2 [Source:MGI Symbol;Acc:MGI:98753]	283.67	174.43	188.4	190.44	337.06	97.65	109.1	183.67	149.89	297.38	152.88	182.2	204.26	278.34
ENSMUSG00000017478	Zc3h18	protein_coding	8	122376609	122417360	1	zinc finger CCCH-type containing 18 [Source:MGI Symbol;Acc:MGI:1923264]	11.48	10.98	12.48	11.17	10.91	10.04	6.5	6.07	11.49	13.62	13.16	12	12.16	14.57
ENSMUSG00000017485	Top2b	protein_coding	14	16365179	16430787	1	topoisomerase (DNA) II beta [Source:MGI Symbol;Acc:MGI:98791]	39.78	29.97	31.41	42.55	50.02	24.92	15.23	21.4	36.91	41.91	43.7	37.62	32.31	39.41
ENSMUSG00000017491	Rarb	protein_coding	14	16430842	16575472	-1	retinoic acid receptor, beta [Source:MGI Symbol;Acc:MGI:97857]	0.71	0.63	0.42	0.62	1.3	0.2	1.47	0.45	1.43	0.98	1.33	0.93	0.63	1.49
ENSMUSG00000017493	Igfbp4	protein_coding	11	99041244	99054392	1	insulin-like growth factor binding protein 4 [Source:MGI Symbol;Acc:MGI:96439]	135.02	85.64	98.61	96.74	124.05	47.94	50.47	67.77	94.95	170.03	104.55	87.14	79.45	116.77
ENSMUSG00000017499	Cdc6	protein_coding	11	98907801	98923940	1	cell division cycle 6 [Source:MGI Symbol;Acc:MGI:1345150]	1.33	0.75	1.15	1.11	0.92	0.77	0.78	0.91	2.02	1.9	1.69	1.65	2.63	1.87
ENSMUSG00000017548	Suz12	protein_coding	11	79993106	80034123	1	suppressor of zeste 12 homolog (Drosophila) [Source:MGI Symbol;Acc:MGI:1261758]	12.26	13.06	13.91	10.38	16.34	10.17	6.3	8.09	7	10.28	7.39	10.16	10.62	10.87
ENSMUSG00000017550	Atad5	protein_coding	11	80089400	80135794	1	ATPase family, AAA domain containing 5 [Source:MGI Symbol;Acc:MGI:2442925]	1.28	1.26	1.64	1.25	1.25	1.22	0.65	0.64	1.11	1.35	0.9	1.18	1.79	0.89
ENSMUSG00000017561	Crlf3	protein_coding	11	80046493	80080991	-1	cytokine receptor-like factor 3 [Source:MGI Symbol;Acc:MGI:1860086]	10.12	8.1	9.79	10.76	12.79	8.01	5.66	8.92	9.78	11.35	8.15	11.94	10.65	13.87
ENSMUSG00000017588	Krt27	protein_coding	11	99345565	99351104	-1	keratin 27 [Source:MGI Symbol;Acc:MGI:1339999]	0.82	0.47	0.45	0.41	0.25	0.62	0	0.56	3.62	77	113.35	0.34	0.13	0.28
ENSMUSG00000017607	Tns4	protein_coding	11	99065678	99089306	-1	tensin 4 [Source:MGI Symbol;Acc:MGI:2144377]	32.16	34.6	32.2	22.64	34.72	34.37	12.89	15.34	35.72	39.38	39.52	36.02	33.09	36.29
ENSMUSG00000017615	Tnfaip1	protein_coding	11	78522850	78536332	-1	tumor necrosis factor, alpha-induced protein 1 (endothelial) [Source:MGI Symbol;Acc:MGI:104961]	28.32	26.01	21.69	25.93	26.57	18.83	15.14	15.55	26.93	25.89	26.34	26.84	25.91	25.5
ENSMUSG00000017631	Abr	protein_coding	11	76416734	76622314	-1	active BCR-related gene [Source:MGI Symbol;Acc:MGI:107771]	24.54	22.28	25.69	17.09	18.53	18.91	9.14	10.34	14.22	17.76	13.89	18.06	16.64	18.11
ENSMUSG00000017639	Rab11fip4	protein_coding	11	79591212	79698023	1	RAB11 family interacting protein 4 (class II) [Source:MGI Symbol;Acc:MGI:2442920]	14.62	18.42	14.11	11.14	12.3	13.76	7.01	7.66	13.91	16.26	20.41	11.3	9.73	12.23
ENSMUSG00000017652	Cd40	protein_coding	2	165055627	165072948	1	CD40 antigen [Source:MGI Symbol;Acc:MGI:88336]	2.97	1.74	3.93	4.99	6.5	1.42	1.88	4.66	2.38	5.18	2.74	3.35	6.59	5.97
ENSMUSG00000017664	Slc35c2	protein_coding	2	165276554	165287869	-1	solute carrier family 35, member C2 [Source:MGI Symbol;Acc:MGI:2385166]	15.79	18.57	23.39	17.68	14.33	20.09	21.15	26.98	15.78	16.97	15.39	19.01	23.81	17.31
ENSMUSG00000017667	Zfp334	protein_coding	2	165374264	165388259	-1	zinc finger protein 334 [Source:MGI Symbol;Acc:MGI:2388656]	0.82	0.84	0.43	0.45	0.63	0.38	0.22	0.25	0.44	0.52	0.4	0.76	0.55	0.65
ENSMUSG00000017670	Elmo2	protein_coding	2	165288031	165326479	-1	engulfment and cell motility 2 [Source:MGI Symbol;Acc:MGI:2153045]	19.71	22.57	27.52	18.9	19.77	17.33	12.11	17.46	15.11	26.51	17.67	20.49	24.25	26.77
ENSMUSG00000017677	Wsb1	protein_coding	11	79239372	79254671	-1	WD repeat and SOCS box-containing 1 [Source:MGI Symbol;Acc:MGI:1926139]	23.1	27.6	30.94	28.17	25.37	31.75	23.08	22.53	16.05	18.27	17.34	17.23	21.52	27.37
ENSMUSG00000017679	Ttpal	protein_coding	2	163602314	163619013	1	tocopherol (alpha) transfer protein-like [Source:MGI Symbol;Acc:MGI:1923330]	16.94	11.08	10.66	8.92	10.21	14.42	7.98	10.31	15.92	12	14.31	16.69	14.43	17.74
ENSMUSG00000017686	Rhot1	protein_coding	11	80209019	80267907	1	ras homolog gene family, member T1 [Source:MGI Symbol;Acc:MGI:1926078]	20.94	18.33	18.06	19.28	18.84	16.6	12.97	11.46	20.22	16.85	17.33	21.21	19.55	18.21
ENSMUSG00000017688	Hnf4g	protein_coding	3	3508030	3659775	1	hepatocyte nuclear factor 4, gamma [Source:MGI Symbol;Acc:MGI:1353604]	0	0	0	0	0	0	0	0	0	0	0	0	0	0
ENSMUSG00000017692	Rhbdl3	protein_coding	11	80300912	80355955	1	rhomboid, veinlet-like 3 (Drosophila) [Source:MGI Symbol;Acc:MGI:2179276]	8.37	7.28	8.48	8.9	9.18	7.91	5.57	5.3	6.32	5.63	7.06	7.91	6.44	6.82
ENSMUSG00000017697	Ada	protein_coding	2	163726584	163750239	-1	adenosine deaminase [Source:MGI Symbol;Acc:MGI:87916]	3.9	2.63	2.42	3.2	3.22	2.31	3.41	11.72	1.38	2.3	2.27	2.22	3.48	1.53
ENSMUSG00000017707	Serinc3	protein_coding	2	163623272	163645131	-1	serine incorporator 3 [Source:MGI Symbol;Acc:MGI:1349457]	140.55	72.93	87.2	62.48	79.42	66.99	59.82	158.34	95.48	116.55	93.73	121.73	117.52	173.42
ENSMUSG00000017713	Tha1	protein_coding	11	117867952	117873481	-1	threonine aldolase 1 [Source:MGI Symbol;Acc:MGI:1919026]	2.11	2.62	1.77	2.44	1.73	2.11	2.22	1.37	1.64	2.52	2.15	2.31	2.09	1.73
ENSMUSG00000017715	Pgs1	protein_coding	11	117986292	118024011	1	phosphatidylglycerophosphate synthase 1 [Source:MGI Symbol;Acc:MGI:1921701]	29.43	30.13	25.44	33.63	26.83	38.25	24.62	26.88	32.51	34.18	38.05	26.29	32.23	25
ENSMUSG00000017716	Birc5	protein_coding	11	117849251	117855743	1	baculoviral IAP repeat-containing 5 [Source:MGI Symbol;Acc:MGI:1203517]	5.98	13.1	18.09	7	3.9	18.07	18.47	42.86	5.64	11.24	6.43	4.19	10.82	4.7
ENSMUSG00000017718	Afmid	protein_coding	11	117825924	117839908	1	arylformamidase [Source:MGI Symbol;Acc:MGI:2448704]	3.23	1.89	1.2	3.15	2.55	2.08	1.09	0.49	2.58	3	3.2	2.07	1.62	4.32
ENSMUSG00000017720	Trp53tg5	protein_coding	2	164470301	164473724	-1	transformation related protein 53 target 5 [Source:MGI Symbol;Acc:MGI:1920853]	0	0	0	0	0	0	0	0	0	0	0	0	0	0
ENSMUSG00000017721	Pigt	protein_coding	2	164497520	164508301	1	phosphatidylinositol glycan anchor biosynthesis, class T [Source:MGI Symbol;Acc:MGI:1926178]	36.2	40.06	29.85	28.83	32.54	39.82	26.11	36.74	33.68	40.59	36.53	31.48	34.34	31.46
ENSMUSG00000017723	Wfdc2	protein_coding	2	164562413	164568510	1	WAP four-disulfide core domain 2 [Source:MGI Symbol;Acc:MGI:1914951]	0	0.91	0	0.24	0	0.3	0	0	0.48	0.27	0.26	0	0.56	0
ENSMUSG00000017724	Etv4	protein_coding	11	101769742	101785371	-1	ets variant gene 4 (E1A enhancer binding protein, E1AF) [Source:MGI Symbol;Acc:MGI:99423]	1.81	4.55	6.41	2.59	1.26	3.41	2.19	3.03	3.82	7.04	6.29	5.05	7.44	4.42
ENSMUSG00000017733	Eppin	protein_coding	2	164588343	164593594	-1	epididymal peptidase inhibitor [Source:MGI Symbol;Acc:MGI:1922776]	0	0	0	0	0	0	0	0	0	0	0	0	0	0
ENSMUSG00000017734	Dbndd2	protein_coding	2	164486106	164493319	1	dysbindin (dystrobrevin binding protein 1) domain containing 2 [Source:MGI Symbol;Acc:MGI:106562]	29.8	49.81	48.74	25.18	24.87	37.18	40.21	54.37	40.4	43.65	43.26	23.58	27.6	22.62
ENSMUSG00000017737	Mmp9	protein_coding	2	164940780	164955850	1	matrix metallopeptidase 9 [Source:MGI Symbol;Acc:MGI:97011]	7.09	4.09	15.94	13.44	12.76	12.39	5.09	9.94	10.59	5.16	9.53	10.69	5.53	12.96
ENSMUSG00000017740	Slc12a5	protein_coding	2	164960816	164999727	1	solute carrier family 12, member 5 [Source:MGI Symbol;Acc:MGI:1862037]	0.45	0.64	1	0.32	0.58	0.79	0.24	0.35	0.5	0.33	0.55	0.23	0.1	0.43
ENSMUSG00000017747	Ghdc	protein_coding	11	100766032	100770957	-1	GH3 domain containing [Source:MGI Symbol;Acc:MGI:1931556]	6.52	7.41	5.8	5.91	7.36	5.7	4.16	5.34	5.59	7.11	6.11	5.14	7.07	6.53
ENSMUSG00000017754	Pltp	protein_coding	2	164839518	164857711	-1	phospholipid transfer protein [Source:MGI Symbol;Acc:MGI:103151]	159.56	57.98	84.07	103.85	221.81	40.42	49.73	141.03	91.68	249.32	122.91	129.75	128.24	335.47
ENSMUSG00000017756	Slc12a7	protein_coding	13	73763697	73816743	1	solute carrier family 12, member 7 [Source:MGI Symbol;Acc:MGI:1342283]	5.49	6.82	4.28	5.4	6.5	3.3	2.33	4.61	4.03	5.26	4.36	6.27	9.48	6.07
ENSMUSG00000017760	Ctsa	protein_coding	2	164832873	164841032	1	cathepsin A [Source:MGI Symbol;Acc:MGI:97748]	98.2	68.71	71.31	80.01	120.32	66.75	54.26	118.88	92.47	114.36	105.09	80.04	84.29	116.72
ENSMUSG00000017764	Zswim1	protein_coding	2	164822686	164826871	1	zinc finger, SWIM domain containing 1 [Source:MGI Symbol;Acc:MGI:1919221]	6.98	5.15	5.44	5.9	5.47	7.97	4.01	6.02	6.87	6.35	7.16	6.02	6.83	5.96
ENSMUSG00000017765	Slc12a4	protein_coding	8	105943590	105966115	-1	solute carrier family 12, member 4 [Source:MGI Symbol;Acc:MGI:1309465]	16.22	17.17	20.37	14.33	14.51	17.51	10.79	8.8	15.32	18.37	18.37	18.3	17.35	15.46
ENSMUSG00000017767	Spata25	protein_coding	2	164826389	164828537	-1	spermatogenesis associated 25 [Source:MGI Symbol;Acc:MGI:1922892]	0	0	0.14	0	0	0	0	0	0	0.13	0	0	0	0
ENSMUSG00000017774	Myo1c	protein_coding	11	75650504	75673910	1	myosin IC [Source:MGI Symbol;Acc:MGI:106612]	48.16	41.98	46.55	40.71	48.11	31.02	16.89	21.32	43.99	43.46	48.84	51.79	47.93	44.82
ENSMUSG00000017776	Crk	protein_coding	11	75679259	75706908	1	v-crk sarcoma virus CT10 oncogene homolog (avian) [Source:MGI Symbol;Acc:MGI:88508]	41.67	40.4	41.5	33.19	36.56	25.82	21.57	26.47	28.58	33.86	28.8	41.69	45.86	36.4
ENSMUSG00000017778	Cox7c	protein_coding	13	86044816	86046904	-1	cytochrome c oxidase, subunit VIIc [Source:MGI Symbol;Acc:MGI:103226]	250.76	348.9	317.7	3.27	5.22	295.61	538.4	458.02	7.47	16.18	9.59	271.85	284.04	220.22
ENSMUSG00000017781	Pitpna	protein_coding	11	75588097	75628804	1	phosphatidylinositol transfer protein, alpha [Source:MGI Symbol;Acc:MGI:99887]	58.33	77.56	69.69	80.14	68.77	63.23	71.12	85.67	80.12	87.03	80.17	82.43	123.08	75.49
ENSMUSG00000017801	Mlx	protein_coding	11	101087277	101092207	1	MAX-like protein X [Source:MGI Symbol;Acc:MGI:108398]	25.16	23.38	21.23	21.51	21.02	23.12	14.69	14.77	27.44	23.81	23.4	29.18	27.11	22.94
ENSMUSG00000017802	Fam134c	protein_coding	11	101096322	101119893	-1	family with sequence similarity 134, member C [Source:MGI Symbol;Acc:MGI:1915248]	38.37	35.81	29.35	35.17	38.22	31.36	19.75	28.15	36.88	40.89	37.53	35.67	33.09	37.94
ENSMUSG00000017817	Jph2	protein_coding	2	163336242	163397993	-1	junctophilin 2 [Source:MGI Symbol;Acc:MGI:1891496]	39.43	50.11	13.8	42.68	45.71	11.57	47.69	18.15	65.05	46.82	66.49	49.93	39.18	45.87
ENSMUSG00000017830	Dhx58	protein_coding	11	100694884	100704271	-1	DEXH (Asp-Glu-X-His) box polypeptide 58 [Source:MGI Symbol;Acc:MGI:1931560]	4.85	3.64	2.32	7.14	4.2	2.66	8.08	13.7	3.18	3.63	4.56	7.22	19.08	7.12
ENSMUSG00000017831	Rab5a	protein_coding	17	53479234	53507671	1	RAB5A, member RAS oncogene family [Source:MGI Symbol;Acc:MGI:105926]	48.77	41.58	42.06	43.92	38.23	33.59	28.59	38.45	35.46	33.63	35.61	57.01	56.18	48.7
ENSMUSG00000017832	Hspb9	protein_coding	11	100713850	100714575	1	heat shock protein, alpha-crystallin-related, B9 [Source:MGI Symbol;Acc:MGI:1922732]	0.18	0.18	0	0	0	0.54	0	0	0	0	0	0	0.17	0
ENSMUSG00000017837	Nkiras2	protein_coding	11	100619244	100627607	1	NFKB inhibitor interacting Ras-like protein 2 [Source:MGI Symbol;Acc:MGI:1919216]	35.05	27.84	22.62	24.85	28.35	18.26	15.14	21.76	24.22	32.9	29.44	31.53	28.49	32.91
ENSMUSG00000017843	Ppp2r5c	protein_coding	12	110485739	110583061	1	protein phosphatase 2, regulatory subunit B (B56), gamma isoform [Source:MGI Symbol;Acc:MGI:1349475]	26.66	23.73	23.18	25.24	28.3	16.89	12.12	17.52	22.32	24.8	23.91	25.81	26.29	28.18
ENSMUSG00000017858	Ift52	protein_coding	2	163017354	163046141	1	intraflagellar transport 52 [Source:MGI Symbol;Acc:MGI:2387217]	17.1	15.51	16.48	17.41	19.52	14.06	11.23	18.87	15.63	17.01	13.77	13.63	12.79	17.64
ENSMUSG00000017861	Mybl2	protein_coding	2	163054687	163084688	1	myeloblastosis oncogene-like 2 [Source:MGI Symbol;Acc:MGI:101785]	0.78	1.83	1.38	1.46	0.58	0.76	0.4	0.8	1.18	1.65	1.36	0.66	1.71	1.38
ENSMUSG00000017868	Sgk2	protein_coding	2	162987330	163014127	1	serum/glucocorticoid regulated kinase 2 [Source:MGI Symbol;Acc:MGI:1351318]	0.04	0	0	0.03	0	0	0	0	0.03	0	0	0	0.04	0
ENSMUSG00000017897	Eya2	protein_coding	2	165595032	165771727	1	eyes absent 2 homolog (Drosophila) [Source:MGI Symbol;Acc:MGI:109341]	2.61	4.02	4.6	1.81	1.18	1.91	1.17	1.69	1.36	3.31	1.97	1.55	1.57	1.1
ENSMUSG00000017914	BC034902	protein_coding	2	136501998	136515512	1	cDNA sequence BC034902 [Source:MGI Symbol;Acc:MGI:2677839]	6.03	0.35	0.47	3.99	3.15	1.12	0.32	1.72	1.45	0.46	1.47	3.38	0.96	4.94
ENSMUSG00000017922	Prl3c1	protein_coding	13	27196659	27203749	1	prolactin family 3, subfamily c, member 1 [Source:MGI Symbol;Acc:MGI:1351649]	0	0	0	0	0	0	0	0	0	0	0	0	0	0
ENSMUSG00000017929	B4galt5	protein_coding	2	167298444	167349183	-1	UDP-Gal:betaGlcNAc beta 1,4-galactosyltransferase, polypeptide 5 [Source:MGI Symbol;Acc:MGI:1927169]	4.38	5.07	3.63	7.85	5.71	2.81	5.62	5.13	5.48	6.38	2.79	9.35	16.34	7.28
ENSMUSG00000017943	Gdap1l1	protein_coding	2	163438476	163455324	1	ganglioside-induced differentiation-associated protein 1-like 1 [Source:MGI Symbol;Acc:MGI:2385163]	0.09	0.14	0.04	0.11	0.14	0	0.09	0	0.11	0.13	0.16	0	0.09	0
ENSMUSG00000017950	Hnf4a	protein_coding	2	163506808	163572910	1	hepatic nuclear factor 4, alpha [Source:MGI Symbol;Acc:MGI:109128]	0	0	0	0	0.01	0	0	0	0	0	0	0	0	0
ENSMUSG00000017969	Ptgis	protein_coding	2	167191805	167240604	-1	prostaglandin I2 (prostacyclin) synthase [Source:MGI Symbol;Acc:MGI:1097156]	0.79	2.61	1.54	1.48	4.24	0.69	2.4	1.98	2.97	3.89	3.02	2.73	5.96	4.09
ENSMUSG00000017978	Cadps2	protein_coding	6	23262773	23839421	-1	Ca2+-dependent activator protein for secretion 2 [Source:MGI Symbol;Acc:MGI:2443963]	0.97	1.06	0.66	0.68	0.81	0.38	0.51	0.45	0.44	1.04	0.26	0.47	0.54	0.42
ENSMUSG00000017999	Ddx27	protein_coding	2	167015193	167034947	1	DEAD (Asp-Glu-Ala-Asp) box polypeptide 27 [Source:MGI Symbol;Acc:MGI:2385884]	14.01	15.2	14.12	16.31	14.56	9.9	6.65	6.25	20.42	20.68	23.1	17	17.23	16.81
ENSMUSG00000018001	Cyth3	protein_coding	5	143622447	143710250	1	cytohesin 3 [Source:MGI Symbol;Acc:MGI:1335107]	18.45	13.92	17.58	13.32	14.23	11.39	9.16	10.66	13.04	15.24	15.07	16.53	19.95	15.31
ENSMUSG00000018008	Cyth4	protein_coding	15	78597047	78622019	1	cytohesin 4 [Source:MGI Symbol;Acc:MGI:2441702]	14.24	12.96	12	20.85	25.81	7.98	15.7	25.53	10.58	20.19	12.36	21.44	31.87	35.09
ENSMUSG00000018012	Rac3	protein_coding	11	120721470	120723969	1	RAS-related C3 botulinum substrate 3 [Source:MGI Symbol;Acc:MGI:2180784]	17.15	27.38	31.8	20.04	16.01	24.2	8.13	14.16	21.92	22.83	23.13	21.08	15.68	15.89
ENSMUSG00000018040	Rrp7a	protein_coding	15	83113433	83122801	-1	ribosomal RNA processing 7 homolog A (S. cerevisiae) [Source:MGI Symbol;Acc:MGI:1922028]	36.18	30.65	28.69	32.52	31.88	24.05	14.96	17.54	35.52	40.31	37.32	42.22	40.15	31.35
ENSMUSG00000018042	Cyb5r3	protein_coding	15	83153494	83172592	-1	cytochrome b5 reductase 3 [Source:MGI Symbol;Acc:MGI:94893]	108.61	133.59	142.26	81.62	86.27	90.44	60.8	76.51	98.41	118.19	100.13	95.95	103.74	79.43
ENSMUSG00000018068	Ints2	protein_coding	11	86210681	86257575	-1	integrator complex subunit 2 [Source:MGI Symbol;Acc:MGI:1917672]	3.06	2.91	2.36	2.2	1.96	1.78	0.97	1.05	1.21	1.49	1.42	2.12	2.17	2.25
ENSMUSG00000018076	Med13l	protein_coding	5	118560719	118765435	1	mediator complex subunit 13-like [Source:MGI Symbol;Acc:MGI:2670178]	8.45	7.59	7.57	5.68	7.47	6.09	3.35	3.83	5.13	7.73	5.81	6.93	6.25	7.59
ENSMUSG00000018102	Hist1h2bc	protein_coding	13	23684199	23692488	1	histone cluster 1, H2bc [Source:MGI Symbol;Acc:MGI:1915274]	33.09	45.11	38.28	43.72	32.5	32.11	49.4	60.53	49.41	29.16	39.93	50.18	53.22	66.64
ENSMUSG00000018126	Baiap2l2	protein_coding	15	79258195	79285537	-1	BAI1-associated protein 2-like 2 [Source:MGI Symbol;Acc:MGI:2652819]	3.03	1	0.42	0.87	1.16	0.75	1.81	0.55	3.96	2.15	4.57	0.76	3.75	1.05
ENSMUSG00000018143	Mafk	protein_coding	5	139791513	139802653	1	v-maf musculoaponeurotic fibrosarcoma oncogene family, protein K (avian) [Source:MGI Symbol;Acc:MGI:99951]	17.98	17.06	17.15	13.67	13.85	13.85	9.52	11.96	13.35	16.79	15.12	13.11	13.03	15.28
ENSMUSG00000018160	Med1	protein_coding	11	98152154	98193293	-1	mediator complex subunit 1 [Source:MGI Symbol;Acc:MGI:1100846]	7.16	7.14	9.48	7.2	7.57	8.45	7.86	7.69	6.52	5.8	7.16	5.88	7.06	5.92
ENSMUSG00000018166	Erbb3	protein_coding	10	128567523	128589652	-1	v-erb-b2 erythroblastic leukemia viral oncogene homolog 3 (avian) [Source:MGI Symbol;Acc:MGI:95411]	21.71	20.01	16.96	19.53	24.74	18.57	8.3	12.36	19.03	20.9	22.96	17.93	16.45	21.55
ENSMUSG00000018167	Stard3	protein_coding	11	98358368	98381112	1	START domain containing 3 [Source:MGI Symbol;Acc:MGI:1929618]	12.19	13.48	11.43	14.16	15.63	15	7.88	12.07	13.45	17.88	15.9	15.48	19.66	18.02
ENSMUSG00000018168	Ikzf3	protein_coding	11	98464902	98546031	-1	IKAROS family zinc finger 3 [Source:MGI Symbol;Acc:MGI:1342542]	0.58	0.55	1.04	0.69	0.75	0.13	0.03	0.11	0.28	0.45	0.31	0.84	0.61	0.57
ENSMUSG00000018169	Mfng	protein_coding	15	78755882	78773475	-1	MFNG O-fucosylpeptide 3-beta-N-acetylglucosaminyltransferase [Source:MGI Symbol;Acc:MGI:1095404]	16.62	8.53	6.13	8.76	12.25	3.1	2.4	3.92	17.21	9.54	12.77	9.26	5.82	13.31
ENSMUSG00000018171	Vmp1	protein_coding	11	86583865	86683836	-1	vacuole membrane protein 1 [Source:MGI Symbol;Acc:MGI:1923159]	66.63	35.93	31.38	56.74	47.22	19.56	22.36	19.64	47.55	49.94	39.54	53.46	61.77	46.08
ENSMUSG00000018189	Uchl5	protein_coding	1	143777278	143807466	1	ubiquitin carboxyl-terminal esterase L5 [Source:MGI Symbol;Acc:MGI:1914848]	13.74	11.21	13.4	15.75	12.4	13.39	12.43	13.36	13.45	12.49	12.85	14.48	15.22	10.48
ENSMUSG00000018196	Glrx2	protein_coding	1	143739029	143749676	1	glutaredoxin 2 (thioltransferase) [Source:MGI Symbol;Acc:MGI:1916617]	43.56	38.05	39.39	49.32	38.93	31.02	38.51	35.51	46.16	40.13	43.68	36.05	42.95	35.21
ENSMUSG00000018199	Trove2	protein_coding	1	143750790	143777068	-1	TROVE domain family, member 2 [Source:MGI Symbol;Acc:MGI:106652]	6.19	5.01	4.89	3.75	3.33	3.17	2.12	4.06	2.24	2.27	2.22	3.43	3.59	4.05
ENSMUSG00000018209	Stk4	protein_coding	2	164070322	164155524	1	serine/threonine kinase 4 [Source:MGI Symbol;Acc:MGI:1929004]	15.07	12.23	16.1	15.62	19.46	9.94	7.28	13.21	12.63	12.73	12.9	15.83	14.42	17.53
ENSMUSG00000018211	Wfdc15b	protein_coding	2	164214454	164221660	-1	WAP four-disulfide core domain 15B [Source:MGI Symbol;Acc:MGI:2445041]	0	0	0	0	0	0	0	0	0	0	0	0	0	0
ENSMUSG00000018217	Pmp22	protein_coding	11	63128982	63159547	1	peripheral myelin protein 22 [Source:MGI Symbol;Acc:MGI:97631]	121.01	161.23	186.57	103.51	120.34	110.48	145.83	180.44	90.66	143.79	85.75	119.59	162.74	102.65
ENSMUSG00000018238	Gdf9	protein_coding	11	53431023	53437904	1	growth differentiation factor 9 [Source:MGI Symbol;Acc:MGI:95692]	0.9	0.4	0.44	0.39	0.85	0.18	0.24	0.36	0.85	0.76	0.57	0.64	0.84	2.37
ENSMUSG00000018239	Zcchc10	protein_coding	11	53324679	53333301	1	zinc finger, CCHC domain containing 10 [Source:MGI Symbol;Acc:MGI:1196228]	6.19	7.82	8.04	5.91	5.89	6.98	6.27	8.1	7.57	4.79	7.17	7.36	8.66	3.73
ENSMUSG00000018259	Prl8a2	protein_coding	13	27345683	27354216	1	prolactin family 8, subfamily a, member 2 [Source:MGI Symbol;Acc:MGI:894281]	0	0	0	0	0	0	0	0	0	0	0	0	0	0
ENSMUSG00000018263	Tbx5	protein_coding	5	119834663	119885218	1	T-box 5 [Source:MGI Symbol;Acc:MGI:102541]	0	0.28	0.1	0.13	0.14	0.05	0.05	0.03	0.07	0.07	0.28	0.03	0.05	0.13
ENSMUSG00000018286	Psmb6	protein_coding	11	70525367	70527858	1	proteasome (prosome, macropain) subunit, beta type 6 [Source:MGI Symbol;Acc:MGI:104880]	158.24	175.67	146.86	173.64	135.29	134.4	160.3	149.41	208.33	219.48	205.4	196.29	187.74	132.89
ENSMUSG00000018287	Spag7	protein_coding	11	70663771	70669416	-1	sperm associated antigen 7 [Source:MGI Symbol;Acc:MGI:107380]	51.47	59.24	57.38	73.59	55.76	53.77	58.09	46.04	80.12	78.73	79.69	55.02	57.79	53.18
ENSMUSG00000018293	Pfn1	protein_coding	11	70651850	70654644	-1	profilin 1 [Source:MGI Symbol;Acc:MGI:97549]	244.5	428.65	481.33	381.38	236.39	394.68	367.87	497.79	340.08	409.08	352.33	362.84	577.08	274.41
[truncated: 14,474 more rows]
