# Supplementary material for: Different genetic mechanisms mediate spontaneous versus UVR-induced malignant melanoma
Source: eLife. 2019 Jan 25;8:e42424. doi: 10.7554/eLife.42424 (PMC6428585; doi:10.7554/eLife.42424)
Supplement: Supplementary file 3. — Significantly up or down regulated genes based on analysis of either whole epidermis or whole dermis gene expression using Illumina MouseWG-6 v2.0 Expression BeadChips. At least three mice (control), and three mice (+UV) were used for each time-point. [file elife-42424-supp3.xls]

## Sheet: 6 h post UV epidermis
ProbeID	Corrected p-value	p-value	regulation	FCAbsolute	[6h No UV](raw)	[6h UV](raw)	[6h No UV](normalized)	[6h UV](normalized)	Calls_5502448010_A	Calls_5502448010_B	Calls_5502448010_C	Calls_5502448010_D	Calls_5502448010_E	Calls_5502448010_F	Calls_5502448030_A	Calls_5502448030_B	Calls_5502448030_C	Calls_5502448030_D	Calls_5502448030_E	Calls_5502448030_F	Calls_5519936004_A	Calls_5519936004_B	Calls_5519936004_C	Calls_5519936004_D	Calls_5519936004_E	Calls_5519936004_F	PValue_5502448010_A	PValue_5502448010_B	PValue_5502448010_C	PValue_5502448010_D	PValue_5502448010_E	PValue_5502448010_F	PValue_5502448030_A	PValue_5502448030_B	PValue_5502448030_C	PValue_5502448030_D	PValue_5502448030_E	PValue_5502448030_F	PValue_5519936004_A	PValue_5519936004_B	PValue_5519936004_C	PValue_5519936004_D	PValue_5519936004_E	PValue_5519936004_F	CV_5502448010_A	CV_5502448010_B	CV_5502448010_C	CV_5502448010_D	CV_5502448010_E
6180735	0.0250489	0.000127632	up	28.7073	999.8	22358.1	-3.44125	1.4021	P	P	P	P	P	P	P	P	P	P	P	P	P	P	P	P	P	P	1	1	1	1	1	1	1	1	1	1	1	1	1	1	1	1	1	1	0.319541	0.32746	0.266872	0.392956	0.353261
5490671	0.0452244	0.00333099	up	26.0249	438.533	7113.53	-1.4397	3.26212	P	P	P	P	P	P	P	P	P	P	P	P	M	P	A	P	P	P	0.90171	1	1	0.92949	0.89637	1	1	1	1	1	1	1	0.78739	0.99252	0.22863	1	1	1	0.419163	0.399609	0.272364	0.340372	0.413522
2760669	0.0288997	0.000439199	up	24.3939	295.2	5229.43	-1.94725	2.6612	P	P	P	P	P	P	P	P	P	P	P	P	M	P	M	P	P	P	0.94231	0.99786	1	0.99893	0.98932	1	1	1	1	1	1	1	0.77991	1	0.75641	1	1	1	0.424457	0.315116	0.431347	0.324982	0.386995
450553	0.0327115	0.00114289	up	24.1325	248.033	4317.47	-2.62282	1.97009	M	P	P	P	M	P	P	P	P	P	P	P	P	P	A	P	P	P	0.72543	0.99038	1	0.99786	0.78632	1	1	1	1	1	1	1	0.8515	1	0.1688	1	1	1	0.456972	0.343754	0.266266	0.252468	0.288892
670397	0.0339377	0.001339	up	23.1233	384.267	6099.03	-4.0935	0.437779	P	P	P	P	P	P	P	P	P	P	P	P	P	P	P	P	P	P	0.97543	1	1	0.98397	0.99145	1	1	1	1	1	1	1	1	1	1	1	1	1	0.478628	0.342029	0.332124	0.328223	0.416186
1820091	0.0320947	0.000989393	up	22.1117	175.767	2798.43	-2.4239	2.04284	A	M	P	P	A	P	P	P	P	P	P	P	A	P	A	P	P	P	0.33013	0.6891	1	0.92094	0.41026	1	1	1	1	1	1	1	0.24038	1	0.12714	1	1	1	0.427236	0.383131	0.321483	0.34808	0.375031
4220037	0.0385578	0.0021081	up	17.338	2135.93	25330	-1.21952	2.89635	P	P	P	P	P	P	P	P	P	P	P	P	P	P	P	P	P	P	1	1	1	1	1	1	1	1	1	1	1	1	1	1	1	1	1	1	0.401385	0.304972	0.303204	0.361369	0.400807
1980450	0.0362772	0.00165539	up	16.7464	1084.67	12757.5	-1.17687	2.88891	P	P	P	P	P	P	P	P	P	P	P	P	P	P	P	P	P	P	1	1	1	1	1	1	1	1	1	1	1	1	1	1	0.99359	1	1	1	0.339745	0.346115	0.296398	0.274142	0.312861
7100377	0.0418734	0.00272538	up	15.452	236.333	2484.87	-0.300285	3.64943	M	P	P	P	A	P	P	P	P	P	P	P	A	P	A	P	P	P	0.62607	0.92201	1	0.97009	0.26068	1	1	1	1	1	1	1	0.4594	0.81731	0.31838	0.97756	0.82906	0.99573	0.385985	0.328567	0.297	0.462268	0.430815
4880070	0.028388	0.000330578	up	14.5789	174.933	1907.57	-0.668588	3.19722	P	M	P	A	A	P	P	P	P	P	P	P	A	P	A	P	P	P	0.85256	0.64316	0.99786	0.34615	0.55342	1	1	1	1	1	1	1	0.53098	0.86752	0.10577	1	0.99786	1	0.444056	0.390164	0.311506	0.262614	0.443106
730093	0.0297633	0.000715685	up	13.5849	724.5	7205.03	-1.87049	1.89344	P	P	P	P	P	P	P	P	P	P	P	P	P	P	P	P	P	P	1	1	1	1	1	1	1	1	1	1	1	1	1	1	1	1	1	1	0.384756	0.315677	0.243408	0.289992	0.327544
3890600	0.0279293	0.000276944	up	13.1344	203.833	1999.2	-0.461565	3.25371	P	P	P	P	P	P	P	P	P	P	P	P	M	M	P	P	P	P	0.90278	0.90705	1	0.97863	0.89957	0.99466	1	1	1	1	1	1	0.76068	0.79808	0.8953	1	0.98184	1	0.303661	0.364037	0.403727	0.401024	0.354872
6200392	0.0423994	0.00279068	up	10.7681	4601.17	34737.9	-1.52712	1.90158	P	P	P	P	P	P	P	P	P	P	P	P	P	P	P	P	P	P	1	1	1	1	1	1	1	1	1	1	1	1	1	1	1	1	1	1	0.355935	0.206853	0.233603	0.268531	0.200342
4150064	0.0229025	7.44788e-05	up	10.2474	258.867	2049	-1.01857	2.33861	P	P	P	P	P	P	P	P	P	P	P	P	P	P	P	P	P	P	1	0.99252	0.99786	0.98291	0.98825	1	1	1	1	1	1	1	0.99786	1	0.99573	1	1	1	0.299524	0.432114	0.334294	0.355528	0.295507
2230288	0.0288997	0.00044583	up	9.72242	5679.97	41690.1	-1.07811	2.2032	P	P	P	P	P	P	P	P	P	P	P	P	P	P	P	P	P	P	1	1	1	1	1	1	1	1	1	1	1	1	1	1	1	1	1	1	0.367121	0.177294	0.295999	0.267072	0.20091
6770204	0.0288997	0.000526586	up	9.59791	2054.4	15148.1	-0.918934	2.34379	P	P	P	P	P	P	P	P	P	P	P	P	P	P	P	P	P	P	1	1	1	1	1	1	1	1	1	1	1	1	1	1	1	1	1	1	0.281634	0.340844	0.326644	0.26008	0.319054
520291	0.028388	0.000307435	up	7.89218	119.533	716.7	-0.687848	2.29258	A	A	P	A	A	M	P	P	P	P	P	P	M	A	A	P	P	P	0.32585	0.05449	0.91774	0.44231	0.38462	0.71688	1	1	1	1	1	1	0.78205	0.59936	0.52137	1	0.98184	1	0.331959	0.27762	0.392226	0.370063	0.386117
4290446	0.0419645	0.00273913	up	7.86989	7397.77	41910.8	-0.819463	2.15688	P	P	P	P	P	P	P	P	P	P	P	P	P	P	P	P	P	P	1	1	1	1	1	1	1	1	1	1	1	1	1	1	1	1	1	1	0.322062	0.244464	0.246124	0.413914	0.349588
1510750	0.0216101	3.97832e-05	up	7.73185	128.567	773.1	-1.35729	1.59353	A	M	M	M	A	M	P	P	P	P	P	P	M	P	P	P	P	P	0.57906	0.77137	0.70085	0.63889	0.45727	0.75641	1	1	1	1	1	0.99679	0.72222	1	0.97115	1	1	1	0.297831	0.362085	0.357519	0.351965	0.440263
1090730	0.0279293	0.000236091	up	7.32291	4071.03	22810.9	-2.51198	0.360442	P	P	P	P	P	P	P	P	P	P	P	P	P	P	P	P	P	P	1	1	1	1	1	1	1	1	1	1	1	1	1	1	1	1	1	1	0.295254	0.234939	0.228151	0.222365	0.316552
2810487	0.0288997	0.000469596	up	6.85571	733.133	3914.9	-1.91489	0.862421	P	P	P	P	P	P	P	P	P	P	P	P	P	P	P	P	P	P	1	1	1	1	1	1	1	1	1	1	1	1	1	1	1	1	1	1	0.301654	0.395764	0.284657	0.35883	0.36371
5310497	0.0279293	0.000270521	down	6.76624	6460.77	708.667	0.283802	-2.47455	P	P	P	P	P	P	P	P	P	P	P	P	P	P	P	P	P	P	1	1	1	1	1	1	1	1	1	1	1	1	1	1	1	1	1	1	0.405251	0.261918	0.325786	0.325207	0.175157
2690609	0.0288997	0.000459078	up	6.51016	12748	63134	-1.18051	1.52219	P	P	P	P	P	P	P	P	P	P	P	P	P	P	P	P	P	P	1	1	1	1	1	1	1	1	1	1	1	1	1	1	1	1	1	1	0.357297	0.264626	0.310579	0.294826	0.249328
3360681	0.0292693	0.000664913	up	6.39946	249.767	1258.33	-1.06358	1.61437	P	P	P	P	P	P	P	P	P	P	P	P	M	P	P	P	P	P	0.99145	0.99786	1	0.99893	0.99679	0.99893	1	1	1	1	1	1	0.63568	1	0.97009	1	1	1	0.362857	0.335579	0.423782	0.390764	0.480467
2320681	0.0316778	0.000932295	up	6.36136	2574.47	12153.1	-1.67968	0.989659	P	P	P	P	P	P	P	P	P	P	P	P	P	P	P	P	P	P	1	1	1	1	1	1	1	1	1	1	1	1	1	1	1	1	1	1	0.416892	0.412233	0.173548	0.280691	0.230921
1980603	0.0288997	0.000545008	up	6.29414	772.333	3707.6	-1.69414	0.959866	P	P	P	P	P	P	P	P	P	P	P	P	P	P	P	P	P	P	1	1	1	1	1	1	1	1	1	1	1	1	1	1	1	1	1	1	0.327181	0.416915	0.294679	0.34824	0.341469
7210468	0.0428289	0.00288602	up	6.07898	204.033	951.567	-0.898216	1.70561	P	P	P	P	P	P	P	P	P	P	P	P	P	P	M	P	P	P	0.86966	0.94979	1	0.99466	0.96261	1	1	1	1	1	1	1	0.82799	0.8985	0.76496	1	0.99252	1	0.41412	0.378704	0.298148	0.348044	0.488779
3850102	0.0313644	0.000886379	up	5.90803	12786.9	56949.1	-0.614349	1.94833	P	P	P	P	P	P	P	P	P	P	P	P	P	P	P	P	P	P	1	1	1	1	1	1	1	1	1	1	1	1	1	1	1	1	1	1	0.30556	0.179089	0.154261	0.18783	0.243013
6330768	0.0250489	9.63268e-05	up	5.84274	689.3	3049.93	-0.353143	2.1935	P	P	P	P	P	P	P	P	P	P	P	P	P	P	P	P	P	P	1	1	1	1	1	1	1	1	1	1	1	1	1	1	1	1	1	1	0.281382	0.232027	0.259468	0.327101	0.330675
6180544	0.0250489	0.000106807	up	5.702	159.867	705.967	-1.19925	1.31222	P	P	P	P	P	P	P	P	P	P	P	P	M	P	P	P	P	P	0.80983	0.95192	0.94124	0.82051	0.92628	0.98077	1	1	1	1	1	1	0.78632	1	0.94872	1	1	1	0.42089	0.376054	0.28938	0.38335	0.384263
6280382	0.0405575	0.0024584	up	5.53946	4719.4	18430.1	-0.920087	1.54966	P	P	P	P	P	P	P	P	P	P	P	P	P	P	P	P	P	P	1	1	1	1	1	1	1	1	1	1	1	1	1	1	1	1	1	1	0.364382	0.339867	0.27696	0.322581	0.359885
7040079	0.0414915	0.0026652	up	5.48724	16450.7	65375.3	-0.891829	1.56425	P	P	P	P	P	P	P	P	P	P	P	P	P	P	P	P	P	P	1	1	1	1	1	1	1	1	1	1	1	1	1	1	1	1	1	1	0.320945	0.228193	0.247964	0.236601	0.290718
3990086	0.0250489	0.000127625	up	5.43568	377.433	1588.13	-1.91493	0.527525	P	P	P	P	P	P	P	P	P	P	P	P	P	P	P	P	P	P	1	1	1	1	1	1	1	1	1	1	1	1	0.98504	1	0.99786	1	1	1	0.404999	0.50798	0.337205	0.351155	0.362598
6020274	0.0356607	0.00157392	down	5.36833	2192.8	319.067	0.590724	-1.83375	P	P	P	P	P	P	P	P	P	P	P	P	P	P	P	P	P	P	1	1	1	1	1	1	1	1	1	1	1	1	1	1	1	1	1	1	0.299522	0.233533	0.185688	0.43822	0.283798
160332	0.0297633	0.000714922	up	5.2365	151.233	619.633	-0.737955	1.65065	M	M	P	P	P	M	P	P	P	P	P	P	M	P	P	P	P	P	0.7938	0.77991	0.96261	0.91987	0.89637	0.76068	1	1	1	1	1	1	0.76068	0.97329	0.90491	1	0.99786	1	0.349227	0.314048	0.317498	0.432358	0.467031
6550326	0.0444893	0.00323046	down	5.22666	1956.33	272.633	0.524688	-1.8612	P	P	P	P	P	P	P	P	P	P	P	P	P	P	P	P	P	P	1	1	1	1	1	1	1	1	1	1	1	1	1	1	1	1	1	1	0.280475	0.212573	0.321578	0.29557	0.214042
270397	0.0397545	0.00227926	up	5.13185	135.9	535.367	-0.829367	1.53011	A	M	P	P	A	P	P	P	P	P	P	P	A	M	A	P	P	P	0.2265	0.6015	0.97115	0.96154	0.49679	1	1	1	1	1	1	1	0.2062	0.77564	0.35043	0.99573	0.84509	0.99786	0.324252	0.429842	0.374751	0.475161	0.518255
6510112	0.0279293	0.000247923	up	5.11069	5248.47	20914.2	-0.906062	1.44746	P	P	P	P	P	P	P	P	P	P	P	P	P	P	P	P	P	P	1	1	1	1	1	1	1	1	1	1	1	1	1	1	1	1	1	1	0.26952	0.300369	0.241283	0.380117	0.365812
4280131	0.0278401	0.000205624	down	5.04547	2479.13	384.633	0.273367	-2.06162	P	P	P	P	P	P	P	P	P	P	P	P	P	P	P	P	P	P	1	1	1	1	1	1	1	1	1	1	1	1	1	1	1	1	1	1	0.321271	0.233767	0.185646	0.193194	0.222562
1510373	0.0327115	0.00113521	up	5.02961	207.267	788.7	-0.678522	1.65193	P	P	P	P	P	P	P	P	P	P	P	P	P	P	P	P	P	P	0.96368	0.90598	1	0.98611	0.96581	1	1	1	1	1	1	1	0.99038	0.9797	0.91453	1	0.99679	1	0.553539	0.228262	0.369177	0.326045	0.370509
1110619	0.0269469	0.000186387	up	5.00185	125.967	488.967	-0.707785	1.61468	A	M	M	M	A	P	P	P	P	P	P	P	A	M	A	P	P	P	0.5812	0.65919	0.71154	0.75534	0.25534	1	1	1	1	1	1	1	0.34722	0.63034	0.06731	0.99359	0.875	0.99786	0.466571	0.45213	0.337084	0.166303	0.34895
4070020	0.0473135	0.00375478	up	4.9581	343.967	1273.93	-0.714538	1.59525	P	P	P	P	P	P	P	P	P	P	P	P	P	P	P	P	P	P	0.99893	0.99786	1	1	1	1	1	1	1	1	1	1	1	1	1	1	1	1	0.267378	0.414669	0.389628	0.365835	0.416801
1850307	0.0297018	0.000705748	up	4.89773	897.167	3378.87	-0.707319	1.58479	P	P	P	P	P	P	P	P	P	P	P	P	P	P	P	P	P	P	1	1	1	1	1	1	1	1	1	1	1	1	1	1	1	1	1	1	0.311893	0.346803	0.32527	0.404726	0.406515
4220634	0.0216101	2.6717e-05	down	4.7176	2708.7	441	0.199814	-2.03824	P	P	P	P	P	P	P	P	P	P	P	P	P	P	P	P	P	P	1	1	1	1	1	1	1	1	1	1	1	1	1	1	1	1	1	1	0.383836	0.307598	0.249518	0.201919	0.269523
1660605	0.0286866	0.000341449	down	4.69299	1485.1	246.367	0.524632	-1.70587	P	P	P	P	P	P	P	P	P	P	P	P	P	P	P	P	P	P	1	1	1	1	1	1	1	1	0.99466	1	1	1	1	1	1	1	1	1	0.289505	0.380262	0.27158	0.267732	0.350656
4640215	0.0337563	0.00127389	up	4.64296	157.233	576.733	-0.643051	1.572	M	P	P	A	A	P	P	P	P	P	P	P	P	P	M	P	P	P	0.79701	0.90064	0.96474	0.36538	0.48077	0.87607	1	1	1	1	1	1	0.87927	0.96795	0.6859	1	0.99786	1	0.385393	0.42793	0.417493	0.460464	0.376643
50491	0.0239104	8.40624e-05	up	4.60508	1347	4685.53	-0.951229	1.252	P	P	P	P	P	P	P	P	P	P	P	P	P	P	P	P	P	P	1	1	1	1	1	1	1	1	1	1	1	1	1	1	1	1	1	1	0.347602	0.353329	0.311612	0.283068	0.318463
6350324	0.0288997	0.000486635	down	4.5906	1270.2	208.7	0.555617	-1.64306	P	P	P	P	P	P	P	P	P	P	P	P	P	P	P	P	P	P	1	1	1	1	1	1	0.99786	1	0.98397	1	1	1	1	1	1	1	1	1	0.279315	0.347027	0.209123	0.235376	0.310759
4010465	0.0288997	0.00057236	up	4.50608	246.433	855.833	-0.299341	1.87253	P	P	P	P	P	P	P	P	P	P	P	P	P	P	P	P	P	P	0.99679	0.98504	1	0.98184	0.91453	0.98077	1	1	1	1	1	1	0.98184	0.99786	0.93376	1	1	1	0.445554	0.366372	0.383745	0.314379	0.273203
3060382	0.0250489	0.000102186	down	4.37801	2796.53	491.667	0.110091	-2.02018	P	P	P	P	P	P	P	P	P	P	P	P	P	P	P	P	P	P	1	1	1	1	1	1	1	1	1	1	1	1	1	1	1	1	1	1	0.300218	0.252156	0.194426	0.250576	0.314586
6280414	0.0216101	1.32976e-05	down	4.35242	1440.23	253.833	0.246095	-1.87572	P	P	P	P	P	P	P	P	P	P	P	P	P	P	P	P	P	P	1	1	1	1	1	1	1	1	1	1	1	1	1	1	1	1	1	1	0.258632	0.23547	0.227729	0.326567	0.253525
3420048	0.0320947	0.000970393	down	4.34575	1610.57	274.833	0.296963	-1.82264	P	P	P	P	P	P	P	P	P	P	P	P	P	P	P	P	P	P	1	1	1	1	1	1	1	1	1	1	1	1	1	1	1	1	1	1	0.381978	0.271378	0.242924	0.329836	0.370204
840528	0.0288997	0.000451061	up	4.25817	303	966.667	-1.69393	0.396307	P	P	P	P	P	P	P	P	P	P	P	P	P	P	P	P	P	P	1	0.99786	0.99786	0.99786	1	1	1	1	1	1	1	1	0.95299	1	0.98397	1	1	1	0.499606	0.408921	0.325486	0.3974	0.395126
7650170	0.0250489	0.000108882	up	4.2509	222.533	723.5	-0.216695	1.87107	P	P	P	P	P	P	P	P	P	P	P	P	P	P	P	P	P	P	0.99252	0.97436	0.99679	0.97222	0.89423	0.97436	1	1	1	1	1	1	0.85684	0.96474	0.93376	1	0.99786	1	0.564959	0.527241	0.382397	0.415683	0.362018
4200482	0.0288997	0.000408713	down	4.23809	2335.73	424.3	0.0979885	-1.98543	P	P	P	P	P	P	P	P	P	P	P	P	P	P	P	P	P	P	1	1	1	1	1	1	1	1	1	1	1	1	1	1	1	1	1	1	0.358282	0.314666	0.312167	0.288578	0.300311
520035	0.0286868	0.000365797	up	4.19469	161	520.133	-1.27482	0.79374	P	M	P	P	P	P	P	P	P	P	P	P	P	P	P	P	P	P	0.94551	0.78632	0.92521	0.96047	0.87927	0.83761	1	1	1	1	1	1	0.97543	1	0.90598	1	1	1	0.436379	0.305586	0.372449	0.487534	0.435215
1780292	0.0307038	0.000812273	down	4.16315	2562.13	475.467	0.544093	-1.51358	P	P	P	P	P	P	P	P	P	P	P	P	P	P	P	P	P	P	1	1	1	1	1	1	1	1	1	1	1	1	1	1	1	1	1	1	0.381084	0.332851	0.197616	0.232836	0.236726
6380095	0.0364987	0.00173067	down	4.14234	7019.9	1283.07	0.0238781	-2.02657	P	P	P	P	P	P	P	P	P	P	P	P	P	P	P	P	P	P	1	1	1	1	1	1	1	1	1	1	1	1	1	1	1	1	1	1	0.36996	0.229146	0.336506	0.350846	0.300725
3780239	0.025478	0.000143619	down	4.11335	2591.77	489.733	0.230413	-1.8099	P	P	P	P	P	P	P	P	P	P	P	P	P	P	P	P	P	P	1	1	1	1	1	1	1	1	1	1	1	1	1	1	1	1	1	1	0.330939	0.262535	0.318611	0.259415	0.147616
6450228	0.0297633	0.000715817	up	4.09945	18429.7	57549.8	-1.22779	0.807638	P	P	P	P	P	P	P	P	P	P	P	P	P	P	P	P	P	P	1	1	1	1	1	1	1	1	1	1	1	1	1	1	1	1	1	1	0.270689	0.184677	0.290744	0.266224	0.150805
270010	0.0369699	0.00178634	up	4.09584	930.767	2860.8	-0.764908	1.26925	P	P	P	P	P	P	P	P	P	P	P	P	P	P	P	P	P	P	1	1	1	1	1	1	1	1	1	1	1	1	1	1	1	1	1	1	0.368833	0.381257	0.213362	0.410777	0.420003
7050364	0.0370979	0.0017993	down	4.09301	7265.53	1376.93	0.316906	-1.71626	P	P	P	P	P	P	P	P	P	P	P	P	P	P	P	P	P	P	1	1	1	1	1	1	1	1	1	1	1	1	1	1	1	1	1	1	0.328226	0.226556	0.246415	0.3225	0.301067
6840121	0.0262661	0.000163379	up	4.08971	6152.7	19221.3	-0.346878	1.68512	P	P	P	P	P	P	P	P	P	P	P	P	P	P	P	P	P	P	1	1	1	1	1	1	1	1	1	1	1	1	1	1	1	1	1	1	0.317699	0.329946	0.212612	0.325272	0.276555
1500484	0.0368401	0.00176152	down	4.07156	1275.2	236.567	0.240841	-1.78474	P	P	P	P	P	P	P	P	P	P	P	P	P	P	P	P	P	P	1	1	1	1	1	1	1	1	0.98825	1	1	1	1	1	1	1	1	1	0.380919	0.256677	0.312987	0.347293	0.371052
3930097	0.0289997	0.000617099	down	4.06222	2744.87	496	0.203034	-1.81923	P	P	P	P	P	P	P	P	P	P	P	P	P	P	P	P	P	P	1	1	1	1	1	1	1	1	1	1	1	1	1	1	1	1	1	1	0.382849	0.308616	0.241639	0.24587	0.206141
7000368	0.0322758	0.0010103	up	3.95233	182.3	561.9	-1.45833	0.524373	P	P	P	P	P	P	P	P	P	P	P	P	M	P	P	P	P	P	0.89637	0.96902	0.98291	0.8953	0.88889	0.97756	1	1	1	1	1	1	0.75962	1	0.86432	1	1	1	0.334209	0.389938	0.321743	0.396474	0.386244
5690603	0.0337563	0.00130931	down	3.88629	4970.23	1009.37	0.144962	-1.81343	P	P	P	P	P	P	P	P	P	P	P	P	P	P	P	P	P	P	1	1	1	1	1	1	1	1	1	1	1	1	1	1	1	1	1	1	0.373487	0.178189	0.233355	0.336995	0.282204
4040082	0.028388	0.000319967	down	3.86494	3469.43	673.833	0.334699	-1.61575	P	P	P	P	P	P	P	P	P	P	P	P	P	P	P	P	P	P	1	1	1	1	1	1	1	1	1	1	1	1	1	1	1	1	1	1	0.31709	0.386222	0.227878	0.262829	0.275232
4010037	0.0216101	3.02358e-05	down	3.81549	3743.6	752.8	0.183856	-1.74801	P	P	P	P	P	P	P	P	P	P	P	P	P	P	P	P	P	P	1	1	1	1	1	1	1	1	1	1	1	1	1	1	1	1	1	1	0.356067	0.379759	0.305697	0.347724	0.250231
610463	0.0286868	0.000370025	up	3.7904	2519.23	7277.07	-0.352416	1.56994	P	P	P	P	P	P	P	P	P	P	P	P	P	P	P	P	P	P	1	1	1	1	1	1	1	1	1	1	1	1	1	1	1	1	1	1	0.329447	0.225814	0.309066	0.291198	0.332002
2190279	0.0216793	6.07904e-05	down	3.78863	924.6	189.233	0.376039	-1.54564	P	P	P	P	P	P	P	P	P	P	P	P	P	P	P	P	P	P	1	1	1	1	1	1	0.97436	0.99893	0.98291	1	1	1	1	1	1	1	1	0.99786	0.363198	0.246976	0.217109	0.29748	0.381609
3120278	0.0490647	0.00411413	down	3.77274	1181.23	223.467	0.414537	-1.50108	P	P	P	P	P	P	P	P	P	P	P	P	P	P	P	P	P	P	1	1	1	1	1	1	1	0.99679	1	1	1	1	1	1	1	0.99573	1	0.99145	0.272037	0.343355	0.285424	0.321151	0.246805
4610451	0.0288997	0.000539364	down	3.76219	3179.03	626.833	0.141092	-1.77048	P	P	P	P	P	P	P	P	P	P	P	P	P	P	P	P	P	P	1	1	1	1	1	1	1	1	1	1	1	1	1	1	1	1	1	1	0.264042	0.237723	0.214735	0.290206	0.34279
5270670	0.0250489	0.000132025	up	3.75285	135.667	395.5	-0.876463	1.03152	M	M	M	A	M	P	P	P	P	P	P	P	M	P	A	P	P	P	0.70833	0.7938	0.78526	0.58013	0.70833	0.80449	1	1	1	0.99573	1	0.99573	0.70833	1	0.53739	1	1	1	0.417715	0.358541	0.38325	0.403751	0.403095
3060746	0.0362772	0.00164097	down	3.75074	666.933	133.233	0.494117	-1.41306	P	P	P	P	P	P	P	P	M	M	P	P	P	P	P	P	P	P	1	1	1	1	1	1	0.91667	0.87821	0.76068	0.69124	0.80662	1	1	1	1	1	1	0.97329	0.308469	0.349153	0.303529	0.32895	0.367962
770347	0.0296828	0.000695631	down	3.72417	970	196.433	0.371957	-1.52496	P	P	P	P	P	P	P	P	P	P	P	P	P	P	P	P	P	P	1	1	1	1	1	1	0.99786	0.99893	0.97329	1	1	1	1	1	1	1	1	1	0.37653	0.285524	0.207135	0.297312	0.317787
5260376	0.0288997	0.000443286	down	3.695	1993.17	414.867	0.122357	-1.76322	P	P	P	P	P	P	P	P	P	P	P	P	P	P	P	P	P	P	1	1	1	1	1	1	1	1	1	1	1	1	1	1	1	1	1	1	0.436558	0.28589	0.210485	0.350519	0.326693
2810315	0.0288997	0.000452979	down	3.68774	919.667	193.333	0.358294	-1.52444	P	P	P	P	P	P	P	P	P	P	P	P	P	P	P	P	P	P	1	1	1	1	1	1	0.98504	1	0.95727	1	1	1	1	1	1	1	1	1	0.315735	0.229028	0.283142	0.30478	0.188841
4880356	0.033912	0.00133272	down	3.68551	2111.3	444.833	0.304531	-1.57733	P	P	P	P	P	P	P	P	P	P	P	P	P	P	P	P	P	P	1	1	1	1	1	1	1	1	1	1	1	1	1	1	1	1	1	1	0.257124	0.255647	0.225282	0.282092	0.283154
6760228	0.0289997	0.000633207	down	3.67878	1040.23	221.233	0.533989	-1.34524	P	P	P	P	P	P	P	P	P	P	P	P	P	P	P	P	P	P	1	1	1	1	1	1	1	1	0.9765	1	1	1	1	1	1	1	1	1	0.375426	0.307675	0.288185	0.326017	0.261296
1300092	0.0327115	0.00116012	up	3.67226	384.633	1050.83	-0.312915	1.56375	P	P	P	P	P	P	P	P	P	P	P	P	P	P	P	P	P	P	1	1	0.99893	1	1	1	1	1	1	1	1	1	1	1	1	1	1	1	0.289815	0.418174	0.424793	0.371353	0.436022
3120309	0.0229025	7.53576e-05	up	3.66475	200.267	561.2	-0.554524	1.31919	P	P	P	P	P	P	P	P	P	P	P	P	P	P	A	P	P	P	0.99145	0.95299	0.98077	0.82051	0.92628	0.83227	1	1	1	1	1	1	0.87927	1	0.46688	1	0.99893	1	0.438185	0.339881	0.335171	0.387566	0.393052
3460382	0.0287334	0.000397469	down	3.66372	868.5	179.7	0.382355	-1.49095	P	P	P	P	P	P	P	P	P	P	P	P	P	P	P	P	P	P	1	1	1	1	1	1	0.99786	0.96261	0.9765	0.98825	0.99038	1	1	1	1	1	1	1	0.267988	0.394154	0.321722	0.393112	0.225094
3870021	0.028388	0.000303127	down	3.65778	2765.8	580.533	0.111003	-1.75997	P	P	P	P	P	P	P	P	P	P	P	P	P	P	P	P	P	P	1	1	1	1	1	1	1	1	1	1	1	1	1	1	1	1	1	1	0.252986	0.357877	0.192429	0.268823	0.28389
840546	0.0286868	0.000371521	down	3.64466	3031.83	628.233	0.0235327	-1.84225	P	P	P	P	P	P	P	P	P	P	P	P	P	P	P	P	P	P	1	1	1	1	1	1	1	1	1	1	1	1	1	1	1	1	1	1	0.296775	0.26385	0.234844	0.285289	0.347513
610047	0.0358513	0.00159979	up	3.61345	857	2372.33	-0.652269	1.20111	P	P	P	P	P	P	P	P	P	P	P	P	P	P	P	P	P	P	1	1	1	1	1	1	1	1	1	1	1	1	1	1	1	1	1	1	0.323241	0.377574	0.328229	0.373968	0.349503
1660327	0.0373254	0.00183548	up	3.61327	284.067	784.533	-0.663936	1.18937	P	P	P	P	P	P	P	P	P	P	P	P	P	P	P	P	P	P	0.99679	0.99786	1	0.99786	0.99679	1	1	1	1	1	1	1	0.98184	1	0.98611	1	1	1	0.387443	0.43291	0.456099	0.296718	0.423546
4670537	0.0305655	0.000799062	down	3.60712	904.7	189.833	0.257628	-1.59322	P	P	P	P	P	P	P	P	P	P	P	P	P	P	P	P	P	P	1	1	1	1	1	1	0.99893	0.99679	0.95085	1	0.98932	1	1	1	1	1	1	1	0.360293	0.264906	0.359026	0.318233	0.416027
6860309	0.0250489	9.46092e-05	down	3.60464	8513.23	1806.2	0.432821	-1.41704	P	P	P	P	P	P	P	P	P	P	P	P	P	P	P	P	P	P	1	1	1	1	1	1	1	1	1	1	1	1	1	1	1	1	1	1	0.431026	0.331076	0.274512	0.162304	0.228312
70162	0.0288997	0.000583742	up	3.59333	378.5	1032.8	-0.296839	1.54848	P	P	P	P	P	P	P	P	P	P	P	P	P	P	P	P	P	P	1	1	1	1	1	1	1	1	1	1	1	1	1	1	1	1	1	1	0.381115	0.396382	0.355316	0.517983	0.345021
5560553	0.0412002	0.00257994	down	3.59191	596.967	122.467	0.292054	-1.5527	P	P	P	P	P	P	M	P	A	P	P	P	P	P	P	P	P	P	1	1	1	1	1	1	0.76923	0.89423	0.58013	0.95192	0.86966	1	1	1	1	0.97863	1	0.97863	0.332833	0.403237	0.260232	0.283248	0.349569
5570132	0.0288997	0.000525726	down	3.57443	2052.7	427.333	0.361121	-1.47659	P	P	P	P	P	P	P	P	P	P	P	P	P	P	P	P	P	P	1	1	1	1	1	1	1	1	1	1	1	1	1	1	1	1	1	1	0.363601	0.359562	0.184766	0.259466	0.372479
4490315	0.0216101	3.66685e-06	down	3.55353	1742.2	375.633	0.159218	-1.67004	P	P	P	P	P	P	P	P	P	P	P	P	P	P	P	P	P	P	1	1	1	1	1	1	1	1	1	1	1	1	1	1	1	1	1	1	0.328094	0.433412	0.306491	0.35271	0.29826
1070424	0.0397204	0.00226657	down	3.53998	560.867	117.3	0.471755	-1.35199	P	P	P	P	P	P	P	M	A	P	P	P	P	P	P	P	P	P	1	1	1	1	1	1	0.8141	0.7735	0.48932	0.87393	0.90491	0.98932	1	1	1	0.99252	1	0.96154	0.440942	0.25891	0.271721	0.359381	0.263445
7320685	0.0324555	0.00108353	up	3.53081	337.067	919.733	-1.26415	0.555851	P	P	P	P	P	P	P	P	P	P	P	P	P	P	P	P	P	P	1	1	1	1	1	1	1	1	1	1	1	1	0.99786	1	1	1	1	1	0.424264	0.352106	0.373435	0.413602	0.388705
6280672	0.0288997	0.000455837	up	3.51851	6281.17	16596.7	-0.305846	1.50912	P	P	P	P	P	P	P	P	P	P	P	P	P	P	P	P	P	P	1	1	1	1	1	1	1	1	1	1	1	1	1	1	1	1	1	1	0.250359	0.265809	0.195948	0.310061	0.218029
6550475	0.0384314	0.00209427	down	3.50534	2018.57	440.267	0.157413	-1.65214	P	P	P	P	P	P	P	P	P	P	P	P	P	P	P	P	P	P	1	1	1	1	1	1	1	1	1	1	1	1	1	1	1	1	1	1	0.383494	0.297403	0.302005	0.274413	0.360023
2850112	0.0216101	2.99245e-05	down	3.50029	5821.93	1265.1	0.284341	-1.52313	P	P	P	P	P	P	P	P	P	P	P	P	P	P	P	P	P	P	1	1	1	1	1	1	1	1	1	1	1	1	1	1	1	1	1	1	0.297297	0.206004	0.23015	0.307756	0.302933
60239	0.0289997	0.000619352	up	3.50023	6440.43	16828.1	-0.230336	1.57712	P	P	P	P	P	P	P	P	P	P	P	P	P	P	P	P	P	P	1	1	1	1	1	1	1	1	1	1	1	1	1	1	1	1	1	1	0.188449	0.201753	0.297121	0.247193	0.203327
5570368	0.0250489	0.000132471	up	3.48927	2610.77	7013.4	-0.174614	1.62831	P	P	P	P	P	P	P	P	P	P	P	P	P	P	P	P	P	P	1	1	1	1	1	1	1	1	1	1	1	1	1	1	1	1	1	1	0.312794	0.232356	0.282191	0.274523	0.283076
5130703	0.0216793	5.8387e-05	down	3.46247	6116.07	1363.57	0.38618	-1.40562	P	P	P	P	P	P	P	P	P	P	P	P	P	P	P	P	P	P	1	1	1	1	1	1	1	1	1	1	1	1	1	1	1	1	1	1	0.248383	0.281948	0.219001	0.265127	0.19458
70497	0.0428289	0.00286726	down	3.45762	1262.4	273.7	0.691647	-1.09813	P	P	P	P	P	P	P	P	P	P	P	P	P	P	P	P	P	P	1	1	1	1	1	1	1	1	1	0.96261	0.99893	1	1	1	1	1	1	1	0.248715	0.347059	0.302958	0.318087	0.357408
5050066	0.039959	0.00237203	down	3.45159	1333.77	279.167	0.292172	-1.49509	P	P	P	P	P	P	P	P	P	P	P	P	P	P	P	P	P	P	1	1	1	1	1	1	1	1	1	1	1	1	1	1	1	1	1	1	0.273106	0.242918	0.179611	0.30446	0.315157
3990441	0.0314908	0.000910164	down	3.42785	3313.8	734.533	0.18093	-1.59637	P	P	P	P	P	P	P	P	P	P	P	P	P	P	P	P	P	P	1	1	1	1	1	1	1	1	1	1	1	1	1	1	1	1	1	1	0.244499	0.256842	0.304774	0.320135	0.334336
6960575	0.0412002	0.0025969	up	3.42294	146.6	380.767	-0.33624	1.439	M	A	P	P	A	A	P	P	P	P	P	P	A	P	A	P	P	P	0.77778	0.33013	0.9765	0.88889	0.30342	0.51709	1	1	1	0.99466	0.80235	0.91132	0.47115	0.88248	0.50855	0.95727	0.94124	0.94338	0.375475	0.288347	0.410508	0.406865	0.439794
4250095	0.0376356	0.00187958	down	3.42076	1791.7	402.933	0.41898	-1.35534	P	P	P	P	P	P	P	P	P	P	P	P	P	P	P	P	P	P	1	1	1	1	1	1	1	1	1	1	1	1	1	1	1	1	1	1	0.341623	0.323022	0.30779	0.360758	0.266513
5860521	0.0216101	4.48003e-05	down	3.41952	1323.67	298.467	0.259173	-1.51462	P	P	P	P	P	P	P	P	P	P	P	P	P	P	P	P	P	P	1	1	1	1	1	1	1	1	1	1	1	1	1	1	1	1	1	1	0.348586	0.22709	0.173153	0.347875	0.242764
620242	0.0279293	0.000216845	down	3.41322	3427.77	777.667	0.0757125	-1.69542	P	P	P	P	P	P	P	P	P	P	P	P	P	P	P	P	P	P	1	1	1	1	1	1	1	1	1	1	1	1	1	1	1	1	1	1	0.316025	0.228184	0.29324	0.359784	0.304784
6940402	0.0381047	0.00195991	down	3.40786	2237.3	477.367	0.187062	-1.5818	P	P	P	P	P	P	P	P	P	P	P	P	P	P	P	P	P	P	1	1	1	1	1	1	1	1	1	1	1	1	1	1	1	1	1	1	0.218996	0.386124	0.337647	0.281791	0.229002
4640059	0.0362772	0.00166925	down	3.3567	1820.3	410.067	0.167223	-1.57982	P	P	P	P	P	P	P	P	P	P	P	P	P	P	P	P	P	P	1	1	1	1	1	1	1	1	1	1	1	1	1	1	1	1	1	1	0.374592	0.362869	0.285138	0.370238	0.441348
3310215	0.0444865	0.00321343	up	3.34629	1402.1	3687.77	-0.679767	1.0628	P	P	P	P	P	P	P	P	P	P	P	P	P	P	P	P	P	P	1	1	1	1	1	1	1	1	1	1	1	1	1	1	1	1	1	1	0.393707	0.431347	0.292928	0.326197	0.33946
2140431	0.0289997	0.000619534	down	3.34134	1279.5	286.1	0.496495	-1.24393	P	P	P	P	P	P	P	P	P	P	P	P	P	P	P	P	P	P	1	1	1	1	1	1	1	1	1	1	1	1	1	1	1	1	1	0.99893	0.265465	0.339442	0.242005	0.338273	0.4034
4050437	0.030049	0.000739419	down	3.32438	1028.97	235.967	0.167875	-1.56521	P	P	P	P	P	P	P	P	P	P	P	P	P	P	P	P	P	P	1	1	1	1	1	1	1	1	0.99466	1	1	1	1	1	1	1	1	1	0.299081	0.426701	0.229257	0.326112	0.34096
380307	0.0288997	0.000482515	down	3.30934	5178.07	1201.8	0.309615	-1.41693	P	P	P	P	P	P	P	P	P	P	P	P	P	P	P	P	P	P	1	1	1	1	1	1	1	1	1	1	1	1	1	1	1	1	1	1	0.236572	0.170569	0.129541	0.311435	0.291563
1990373	0.0359322	0.00160825	up	3.30236	3667.3	8986.17	-0.720811	1.00268	P	P	P	P	P	P	P	P	P	P	P	P	P	P	P	P	P	P	1	1	1	1	1	1	1	1	1	1	1	1	1	1	1	1	1	1	0.349795	0.248925	0.262806	0.279565	0.32311
1230487	0.0369699	0.0017845	down	3.30023	3713.5	866.767	0.17284	-1.54973	P	P	P	P	P	P	P	P	P	P	P	P	P	P	P	P	P	P	1	1	1	1	1	1	1	1	1	1	1	1	1	1	1	1	1	1	0.294336	0.339042	0.268044	0.337428	0.420936
610746	0.0289997	0.000623745	up	3.29854	9767.33	24150.7	-0.466618	1.25521	P	P	P	P	P	P	P	P	P	P	P	P	P	P	P	P	P	P	1	1	1	1	1	1	1	1	1	1	1	1	1	1	1	1	1	1	0.314421	0.295958	0.263222	0.280401	0.226778
450719	0.0303157	0.000765204	down	3.28886	1945.57	453.333	0.404776	-1.31281	P	P	P	P	P	P	P	P	P	P	P	P	P	P	P	P	P	P	1	1	1	1	1	1	1	1	1	1	1	1	1	1	1	1	1	1	0.321702	0.378896	0.188316	0.263929	0.316123
3290750	0.0307038	0.000813358	up	3.2767	124.533	316.533	-0.470583	1.24166	M	M	A	M	A	P	P	P	P	P	P	M	A	P	A	P	P	P	0.62607	0.67842	0.57265	0.68697	0.50962	0.83868	1	1	1	0.85043	0.99252	0.77991	0.34509	0.97756	0.46795	1	0.96795	1	0.527539	0.472748	0.374532	0.419407	0.441281
540608	0.0401553	0.00239998	down	3.24327	854.5	202.367	0.533992	-1.16346	P	P	P	P	P	P	P	P	P	P	P	P	P	P	P	P	P	P	1	1	1	1	1	1	1	0.99679	0.9765	0.9797	0.96154	1	1	1	1	1	1	1	0.35561	0.40072	0.327608	0.306975	0.364307
6620114	0.0216101	4.77958e-05	down	3.24291	928	221	0.311729	-1.38556	P	P	P	P	P	P	P	P	P	P	P	P	P	P	P	P	P	P	1	1	1	1	1	1	0.99786	1	0.99893	0.98718	0.99786	1	1	1	1	1	1	1	0.300653	0.298375	0.246876	0.37118	0.293003
360386	0.0286868	0.000363528	down	3.23667	1667.63	395.433	0.375396	-1.31911	P	P	P	P	P	P	P	P	P	P	P	P	P	P	P	P	P	P	1	1	1	1	1	1	1	1	1	1	1	1	1	1	1	1	1	1	0.300023	0.248618	0.158521	0.305337	0.25189
2680095	0.0406158	0.00246595	down	3.19446	3945.13	973.967	0.0761681	-1.5994	P	P	P	P	P	P	P	P	P	P	P	P	P	P	P	P	P	P	1	1	1	1	1	1	1	1	1	1	1	1	1	1	1	1	1	1	0.297432	0.339271	0.263014	0.324018	0.265666
1340521	0.0356607	0.00157402	up	3.18023	773.767	1889.67	-0.742262	0.926867	P	P	P	P	P	P	P	P	P	P	P	P	P	P	P	P	P	P	1	1	1	1	1	1	1	1	1	1	1	1	1	1	1	1	1	1	0.491634	0.503904	0.518104	0.648875	0.613318
150020	0.0362772	0.0016901	down	3.16122	574.767	138.033	0.277799	-1.38268	P	P	P	P	P	P	P	P	P	P	P	P	P	P	P	P	P	P	1	1	1	1	1	1	0.95085	0.87286	0.81731	1	1	1	1	1	1	1	1	0.99893	0.316981	0.26672	0.308709	0.350723	0.294107
2230730	0.0337563	0.00130842	up	3.15773	18950.9	44678	-0.439556	1.21933	P	P	P	P	P	P	P	P	P	P	P	P	P	P	P	P	P	P	1	1	1	1	1	1	1	1	1	1	1	1	1	1	1	1	1	1	0.326285	0.265295	0.27806	0.376015	0.218826
6450725	0.0491033	0.00412172	down	3.14146	2428.97	562.333	0.178374	-1.47306	P	P	P	P	P	P	P	P	P	P	P	P	P	P	P	P	P	P	1	1	1	1	1	1	1	1	1	1	1	1	1	1	1	1	1	1	0.356588	0.415241	0.224138	0.262738	0.403142
3310091	0.0355244	0.00155489	down	3.13093	952.8	234.733	0.336784	-1.30981	P	P	P	P	P	P	P	P	P	P	P	P	P	P	P	P	P	P	1	1	1	1	1	1	1	1	0.98504	1	1	1	1	1	1	1	1	1	0.329534	0.242992	0.296016	0.329488	0.380678
4830500	0.0424575	0.00282271	down	3.11328	755.8	180.033	0.412356	-1.22608	P	P	P	P	P	P	P	P	P	P	P	P	P	P	P	P	P	P	1	1	1	1	1	1	0.99679	0.99145	0.9562	0.96261	0.94872	1	1	1	1	1	1	0.99573	0.285658	0.384384	0.254687	0.335484	0.24784
1450240	0.0436343	0.00304673	down	3.11267	1135.43	268.467	0.452845	-1.18531	P	P	P	P	P	P	P	P	P	P	P	P	P	P	P	P	P	P	1	1	1	1	1	1	1	1	1	1	1	1	1	1	1	1	1	1	0.258787	0.317209	0.228215	0.249343	0.284238
520470	0.0397992	0.00230868	up	3.09325	261.233	606.4	-0.66735	0.961773	P	P	P	P	P	P	P	P	P	P	P	P	P	P	P	P	P	P	1	0.99893	0.97329	0.96154	0.99252	1	1	1	1	1	1	1	1	1	1	1	1	1	0.404092	0.42553	0.331412	0.394901	0.233002
2810669	0.0345143	0.00142953	down	3.08334	1004.67	249.6	0.524358	-1.10014	P	P	P	P	P	P	P	P	P	P	P	P	P	P	P	P	P	P	1	1	1	1	1	1	0.99893	1	1	1	1	1	1	1	1	1	1	1	0.360464	0.333867	0.293603	0.212083	0.347626
3830296	0.0231982	7.7376e-05	down	3.08328	3195.5	784.367	0.0672259	-1.55724	P	P	P	P	P	P	P	P	P	P	P	P	P	P	P	P	P	P	1	1	1	1	1	1	1	1	1	1	1	1	1	1	1	1	1	1	0.225463	0.322765	0.256186	0.278965	0.338079
2320403	0.0305218	0.000796383	up	3.07349	2354.27	5580.5	-0.737515	0.882362	P	P	P	P	P	P	P	P	P	P	P	P	P	P	P	P	P	P	1	1	1	1	1	1	1	1	1	1	1	1	1	1	1	1	1	1	0.306069	0.310126	0.199892	0.324562	0.179011
7610450	0.021408	9.64931e-07	down	3.07137	6399.33	1599.7	0.114075	-1.50481	P	P	P	P	P	P	P	P	P	P	P	P	P	P	P	P	P	P	1	1	1	1	1	1	1	1	1	1	1	1	1	1	1	1	1	1	0.239125	0.232623	0.205997	0.24965	0.335426
4730349	0.0337563	0.0012951	down	3.06077	1518.07	376.6	0.578361	-1.03553	P	P	P	P	P	P	P	P	P	P	P	P	P	P	P	P	P	P	1	1	1	1	1	1	1	1	1	1	1	1	1	1	1	1	1	1	0.306828	0.324283	0.226577	0.307416	0.384102
620241	0.0364987	0.00172968	down	3.04342	3898.5	989.467	0.138849	-1.46685	P	P	P	P	P	P	P	P	P	P	P	P	P	P	P	P	P	P	1	1	1	1	1	1	1	1	1	1	1	1	1	1	1	1	1	1	0.392317	0.233921	0.231676	0.283207	0.240441
3830544	0.0216101	4.93949e-05	down	3.04061	616.6	155.033	0.249433	-1.35493	P	P	P	P	P	P	P	P	P	P	P	P	P	P	P	P	P	P	1	1	1	1	1	1	0.9562	0.97756	0.88782	0.92735	0.86538	1	1	1	1	0.99786	1	0.99573	0.324764	0.298466	0.401839	0.404116	0.418568
6560730	0.0291766	0.000657546	down	3.03799	4536.1	1109.13	0.340208	-1.26291	P	P	P	P	P	P	P	P	P	P	P	P	P	P	P	P	P	P	1	1	1	1	1	1	1	1	1	1	1	1	1	1	1	1	1	1	0.319102	0.330509	0.174277	0.235692	0.305677
380253	0.0216101	3.30788e-05	down	3.0241	722.333	181.933	0.215507	-1.381	P	P	P	P	P	P	P	P	P	P	P	P	P	P	P	P	P	P	1	1	1	1	1	1	0.98825	0.99359	0.97115	0.95833	0.99145	1	1	1	1	1	1	1	0.248927	0.357763	0.298499	0.329828	0.33209
6960646	0.0313644	0.000889982	up	3.02255	321.133	732.333	-0.775435	0.820331	P	P	P	P	P	P	P	P	P	P	P	P	P	P	P	P	P	P	1	1	0.99786	1	1	1	1	1	1	1	1	1	1	1	1	1	1	1	0.257114	0.304822	0.342876	0.387315	0.418385
4180465	0.0363611	0.00170601	down	3.02148	1550.23	393.133	0.569024	-1.02623	P	P	P	P	P	P	P	P	P	P	P	P	P	P	P	P	P	P	1	1	1	1	1	1	1	1	1	1	1	1	1	1	1	1	1	1	0.339226	0.257898	0.171333	0.35656	0.484177
2900068	0.0279293	0.000243861	up	3.01812	165.633	380.2	-0.688976	0.904676	P	P	P	P	P	P	P	P	P	P	P	P	P	P	P	P	P	P	0.96688	0.91453	0.85363	0.96261	0.98291	0.96261	1	1	1	0.99893	0.94872	0.9765	0.99786	0.99679	0.99679	1	1	1	0.348228	0.431883	0.422867	0.385272	0.306304
4890674	0.0376435	0.00188685	down	3.01702	983.8	248.5	0.577324	-1.0158	P	P	P	P	P	P	P	P	P	P	P	P	P	P	P	P	P	P	1	1	1	1	1	1	1	1	1	1	1	1	1	1	1	1	1	0.99786	0.334718	0.399158	0.228615	0.358746	0.321985
4250180	0.0288997	0.000506127	down	3.01208	9331.47	2397.17	-0.0359214	-1.62668	P	P	P	P	P	P	P	P	P	P	P	P	P	P	P	P	P	P	1	1	1	1	1	1	1	1	1	1	1	1	1	1	1	1	1	1	0.284386	0.204442	0.175302	0.228596	0.255489
5340358	0.0288997	0.000515093	down	2.99214	12748.2	3266.53	0.754672	-0.826508	P	P	P	P	P	P	P	P	P	P	P	P	P	P	P	P	P	P	1	1	1	1	1	1	1	1	1	1	1	1	1	1	1	1	1	1	0.265795	0.287594	0.347916	0.352316	0.288977
4290524	0.0337563	0.00130401	down	2.97772	807.033	210.033	0.115651	-1.45856	P	P	P	P	P	P	P	P	P	P	P	P	P	P	P	P	P	P	1	1	1	1	1	1	1	1	0.95299	1	1	1	1	1	1	1	1	1	0.2997	0.315896	0.242586	0.271066	0.396547
4230414	0.0305218	0.000791228	down	2.9704	1262.67	330.2	0.206379	-1.36428	P	P	P	P	P	P	P	P	P	P	P	P	P	P	P	P	P	P	1	1	1	1	1	1	1	1	1	1	1	1	1	1	1	1	1	1	0.351394	0.306941	0.286575	0.335987	0.266039
2850451	0.0367923	0.00175454	down	2.96889	10247.6	2645.33	0.482704	-1.08722	P	P	P	P	P	P	P	P	P	P	P	P	P	P	P	P	P	P	1	1	1	1	1	1	1	1	1	1	1	1	1	1	1	1	1	1	0.348093	0.226691	0.160649	0.212974	0.264906
4150471	0.0350696	0.0015009	down	2.9613	1711	440.867	0.623125	-0.943105	P	P	P	P	P	P	P	P	P	P	P	P	P	P	P	P	P	P	1	1	1	1	1	1	1	1	1	1	1	1	1	1	1	1	1	1	0.240204	0.319119	0.302068	0.382214	0.358723
5810021	0.0362772	0.00168143	down	2.95171	1034.13	275.2	0.497632	-1.06392	P	P	P	P	P	P	P	P	P	P	P	P	P	P	P	P	P	P	1	1	1	1	1	1	1	1	0.99466	1	1	1	1	1	1	1	1	1	0.34448	0.332599	0.238107	0.347262	0.269884
2340181	0.0288997	0.000525223	up	2.93821	210.433	472.867	-0.679176	0.875763	P	P	P	P	P	P	P	P	P	P	P	P	P	P	P	P	P	P	0.99359	0.98611	0.97329	0.99786	0.99573	0.98077	1	1	1	1	1	1	0.98504	1	0.98825	1	1	1	0.314202	0.346051	0.310051	0.4056	0.414358
3780736	0.028388	0.000303612	up	2.9341	601.633	1364.37	-0.502553	1.05036	P	P	P	P	P	P	P	P	P	P	P	P	P	P	P	P	P	P	1	1	1	1	1	1	1	1	1	1	1	1	1	1	1	1	1	1	0.225726	0.307082	0.328346	0.367664	0.258326
4540438	0.0412002	0.00261656	up	2.93019	4027.33	8676.83	-0.259176	1.29182	P	P	P	P	P	P	P	P	P	P	P	P	P	P	P	P	P	P	1	1	1	1	1	1	1	1	1	1	1	1	1	1	1	1	1	1	0.294721	0.384734	0.229852	0.368535	0.268146
4250563	0.0321605	0.00100429	down	2.93017	1441.03	364.367	0.270865	-1.28012	P	P	P	P	P	P	P	P	P	P	P	P	P	P	P	P	P	P	1	1	1	1	1	1	1	1	1	1	1	1	1	1	1	1	1	1	0.296092	0.381163	0.223839	0.241043	0.390692
2190193	0.0279293	0.000234833	up	2.91528	536.167	1190.03	-0.655858	0.887779	P	P	P	P	P	P	P	P	P	P	P	P	P	P	P	P	P	P	1	1	1	1	1	1	1	1	1	1	1	1	1	1	1	1	1	1	0.393507	0.521478	0.343532	0.371053	0.32328
770411	0.0288997	0.000506955	down	2.9112	1757.83	458.7	0.320184	-1.22143	P	P	P	P	P	P	P	P	P	P	P	P	P	P	P	P	P	P	1	1	1	1	1	1	1	1	1	1	1	1	1	1	1	1	1	1	0.407191	0.344308	0.295144	0.3626	0.259137
1570164	0.0412002	0.0026041	up	2.90827	1498.47	3353.33	-0.187701	1.35246	P	P	P	P	P	P	P	P	P	P	P	P	P	P	P	P	P	P	1	1	1	1	1	1	1	1	1	1	1	1	1	1	1	1	1	1	0.28289	0.269486	0.252064	0.28471	0.244482
6660475	0.028388	0.000332314	up	2.90825	25084.9	55958.3	-0.857608	0.682543	P	P	P	P	P	P	P	P	P	P	P	P	P	P	P	P	P	P	1	1	1	1	1	1	1	1	1	1	1	1	1	1	1	1	1	1	0.293042	0.282521	0.258368	0.258585	0.261897
2230026	0.0397992	0.00234027	down	2.90741	4643.7	1237.6	0.541121	-0.998613	P	P	P	P	P	P	P	P	P	P	P	P	P	P	P	P	P	P	1	1	1	1	1	1	1	1	1	1	1	1	1	1	1	1	1	1	0.340393	0.250331	0.247932	0.287802	0.326531
830091	0.0250489	0.000118022	down	2.90016	532.367	140.867	0.107434	-1.4287	P	P	P	P	P	P	P	P	M	P	P	P	P	P	P	P	P	P	1	1	1	1	1	1	0.93483	0.94017	0.76923	0.9797	0.9765	1	1	1	1	1	1	0.99786	0.358377	0.314692	0.322854	0.346005	0.33146
3060458	0.0381047	0.0019786	up	2.8899	373.033	834.2	-0.129194	1.40182	P	P	P	P	P	P	P	P	P	P	P	P	P	P	P	P	P	P	1	1	1	1	1	1	1	1	1	1	1	1	1	1	0.99573	1	1	1	0.334847	0.237831	0.240762	0.404937	0.275427
1770324	0.0428289	0.00286727	down	2.88264	6950.37	1830.63	0.208033	-1.31936	P	P	P	P	P	P	P	P	P	P	P	P	P	P	P	P	P	P	1	1	1	1	1	1	1	1	1	1	1	1	1	1	1	1	1	1	0.322011	0.335633	0.185741	0.259004	0.31462
7570270	0.0288997	0.000474555	up	2.87287	156.3	343.733	-1.0889	0.433596	P	M	P	P	P	P	P	P	P	P	P	P	M	P	P	P	P	P	0.82692	0.76923	0.97329	0.91774	0.84188	0.87927	1	1	1	1	1	1	0.75427	0.99252	0.87286	1	1	1	0.437357	0.409206	0.461602	0.396343	0.44134
70427	0.0350696	0.0015109	down	2.8717	2773.27	722.733	0.223224	-1.29868	P	P	P	P	P	P	P	P	P	P	P	P	P	P	P	P	P	P	1	1	1	1	1	1	1	1	1	1	1	1	1	1	1	1	1	1	0.255974	0.239594	0.30033	0.278808	0.247018
1850528	0.0328004	0.00119782	down	2.84514	613	168.1	0.359794	-1.14871	P	P	P	P	P	P	P	P	P	P	P	P	P	P	P	P	P	P	1	1	1	1	1	1	0.98611	0.99466	0.82265	0.99786	0.99679	1	1	1	1	1	1	0.99786	0.202865	0.273085	0.334282	0.306198	0.336761
1230047	0.0428437	0.00289526	up	2.84044	900.1	1977.23	-0.158137	1.34798	P	P	P	P	P	P	P	P	P	P	P	P	P	P	P	P	P	P	1	1	1	1	1	1	1	1	1	1	1	1	1	1	1	1	1	1	0.401438	0.36582	0.256647	0.301662	0.323516
1070184	0.0278401	0.000202106	down	2.82752	2269.33	617.5	0.398141	-1.1014	P	P	P	P	P	P	P	P	P	P	P	P	P	P	P	P	P	P	1	1	1	1	1	1	1	1	1	1	1	1	1	1	1	1	1	1	0.305203	0.270678	0.194278	0.304096	0.396082
20307	0.0289997	0.000637552	down	2.82219	1302.93	348.767	0.272689	-1.22412	P	P	P	P	P	P	P	P	P	P	P	P	P	P	P	P	P	P	1	1	1	1	1	1	1	1	1	1	1	1	1	1	1	1	1	1	0.286684	0.329443	0.234337	0.281274	0.289511
20543	0.0458438	0.00350168	up	2.81842	427.067	885	-1.01868	0.476205	P	P	P	P	P	P	P	P	P	P	P	P	P	P	P	P	P	P	1	1	1	1	1	1	1	1	1	1	1	1	1	1	1	1	1	1	0.382587	0.264842	0.312304	0.350051	0.276205
6020477	0.0305218	0.000792407	down	2.81415	780	215.633	0.280239	-1.21246	P	P	P	P	P	P	P	P	P	P	P	P	P	P	P	P	P	P	1	1	1	1	1	1	1	1	0.98291	1	1	1	1	1	1	1	1	1	0.326275	0.327213	0.256789	0.384093	0.371111
3170121	0.0404518	0.00243036	up	2.81019	189.133	412.367	-0.608863	0.881807	P	P	P	P	P	P	P	P	P	P	P	P	M	P	P	P	P	P	0.97543	0.92201	0.98718	0.97863	0.99679	0.99786	1	1	1	1	1	1	0.75214	0.96902	0.98397	1	1	1	0.383169	0.313017	0.272926	0.370556	0.323827
130519	0.0290804	0.000643788	up	2.80866	14561.8	30976.5	-0.470907	1.01898	P	P	P	P	P	P	P	P	P	P	P	P	P	P	P	P	P	P	1	1	1	1	1	1	1	1	1	1	1	1	1	1	1	1	1	1	0.181355	0.225252	0.212858	0.311608	0.279924
380554	0.044181	0.00315038	down	2.7858	1938.7	548	0.756805	-0.721287	P	P	P	P	P	P	P	P	P	P	P	P	P	P	P	P	P	P	1	1	1	1	1	1	1	1	1	1	1	1	1	1	1	1	1	1	0.359288	0.281739	0.206753	0.295231	0.269972
5910717	0.0306266	0.00080342	down	2.78469	1068.73	299.867	0.334761	-1.14275	P	P	P	P	P	P	P	P	P	P	P	P	P	P	P	P	P	P	1	1	1	1	1	1	1	1	1	1	1	1	1	1	1	1	1	0.99893	0.323508	0.304205	0.278168	0.325498	0.397766
5890273	0.033912	0.00133561	up	2.77133	300.267	618.467	-0.38568	1.0849	P	P	P	P	P	P	P	P	P	P	P	P	P	P	P	P	P	P	1	0.99786	0.99573	0.9594	0.98077	0.97222	1	1	1	1	1	1	1	1	0.99573	1	1	1	0.417302	0.379267	0.375168	0.313182	0.355157
3310608	0.0327142	0.00118595	up	2.77007	186.767	402.833	-0.173022	1.2969	P	P	P	P	P	P	P	P	P	P	P	P	P	P	P	P	P	P	0.94231	0.9765	0.97756	0.97329	0.94231	0.83547	1	1	1	1	1	0.99786	0.96474	0.94979	0.92521	0.90385	0.98184	0.98825	0.421696	0.403645	0.35654	0.420596	0.360338
6040689	0.0320947	0.000978888	down	2.76715	9541.13	2595.47	0.673284	-0.795119	P	P	P	P	P	P	P	P	P	P	P	P	P	P	P	P	P	P	1	1	1	1	1	1	1	1	1	1	1	1	1	1	1	1	1	1	0.278921	0.250375	0.197021	0.228852	0.157279
4730224	0.0455194	0.00340933	down	2.75541	1059.7	298.033	0.412141	-1.05012	P	P	P	P	P	P	P	P	P	P	P	P	P	P	P	P	P	P	1	1	1	1	1	1	1	1	1	1	1	1	1	1	1	1	1	1	0.320786	0.301246	0.231807	0.389889	0.348054
1710162	0.0337563	0.00131002	down	2.75444	2331.7	655.6	-0.0885916	-1.55035	P	P	P	P	P	P	P	P	P	P	P	P	P	P	P	P	P	P	1	1	1	1	1	1	1	1	1	1	1	1	1	1	1	1	1	1	0.306374	0.325593	0.237403	0.372732	0.216276
1580445	0.0250489	0.000111765	down	2.75211	4577.67	1284.37	0.192666	-1.26787	P	P	P	P	P	P	P	P	P	P	P	P	P	P	P	P	P	P	1	1	1	1	1	1	1	1	1	1	1	1	1	1	1	1	1	1	0.319562	0.302321	0.275808	0.274562	0.219993
6040360	0.0381047	0.00202966	down	2.75141	1661.57	462.4	0.600083	-0.86009	P	P	P	P	P	P	P	P	P	P	P	P	P	P	P	P	P	P	1	1	1	1	1	1	1	1	1	1	1	1	1	1	1	1	1	1	0.412046	0.329412	0.320161	0.406507	0.298436
1510300	0.0333437	0.00124141	down	2.74853	641.267	173.9	0.433204	-1.02545	P	P	P	P	P	P	P	P	P	P	P	P	P	P	P	P	P	P	1	1	1	1	1	1	0.98504	0.96474	0.97863	0.87073	0.94872	1	1	1	1	0.96047	1	0.96474	0.367753	0.320384	0.223631	0.376994	0.310596
3140678	0.0362772	0.00164199	down	2.74846	1589.93	440.5	0.27902	-1.1796	P	P	P	P	P	P	P	P	P	P	P	P	P	P	P	P	P	P	1	1	1	1	1	1	1	1	1	1	1	1	1	1	1	1	1	1	0.233202	0.30663	0.262446	0.32629	0.383269
240553	0.0313644	0.000879148	down	2.7481	1446.2	401.2	0.272315	-1.18612	P	P	P	P	P	P	P	P	P	P	P	P	P	P	P	P	P	P	1	1	1	1	1	1	1	1	1	1	1	1	1	1	1	1	1	1	0.371623	0.22107	0.24706	0.394362	0.292432
1090382	0.0279293	0.000257643	down	2.74516	2333.73	657.7	0.287436	-1.16945	P	P	P	P	P	P	P	P	P	P	P	P	P	P	P	P	P	P	1	1	1	1	1	1	1	1	1	1	1	1	1	1	1	1	1	1	0.299055	0.38517	0.206778	0.286452	0.297098
6130300	0.0250489	0.000135485	down	2.73969	2184.77	616.633	0.263284	-1.19073	P	P	P	P	P	P	P	P	P	P	P	P	P	P	P	P	P	P	1	1	1	1	1	1	1	1	1	1	1	1	1	1	1	1	1	1	0.287963	0.283953	0.208664	0.31519	0.330068
2100768	0.0250489	0.000130711	down	2.73084	1176.27	331.767	0.134031	-1.31531	P	P	P	P	P	P	P	P	P	P	P	P	P	P	P	P	P	P	1	1	1	1	1	1	1	1	1	1	1	1	1	1	1	1	1	0.99573	0.280824	0.325584	0.250126	0.333104	0.293091
4150538	0.0327115	0.00118396	down	2.73062	1447.77	403	0.481256	-0.967976	P	P	P	P	P	P	P	P	P	P	P	P	P	P	P	P	P	P	1	1	1	1	1	1	1	1	1	1	1	1	1	1	1	1	1	1	0.404546	0.345282	0.31187	0.363976	0.349945
1660725	0.0289997	0.000625855	down	2.72493	2379.67	658.9	0.380044	-1.06618	P	P	P	P	P	P	P	P	P	P	P	P	P	P	P	P	P	P	1	1	1	1	1	1	1	1	1	1	1	1	1	1	1	1	1	1	0.327701	0.373791	0.332748	0.400752	0.398127
2320273	0.0288997	0.000591997	down	2.72231	1502.1	413.267	0.312334	-1.1325	P	P	P	P	P	P	P	P	P	P	P	P	P	P	P	P	P	P	1	1	1	1	1	1	1	1	1	1	1	1	1	1	1	1	1	1	0.378359	0.348913	0.226192	0.422362	0.35608
4640685	0.0397992	0.00229131	down	2.71952	1513.97	429.367	0.317581	-1.12577	P	P	P	P	P	P	P	P	P	P	P	P	P	P	P	P	P	P	1	1	1	1	1	1	1	1	1	1	1	1	1	1	1	1	1	1	0.353521	0.230998	0.288714	0.455478	0.339854
4290241	0.0250489	9.74908e-05	up	2.71422	820.067	1714.13	-0.520336	0.9202	P	P	P	P	P	P	P	P	P	P	P	P	P	P	P	P	P	P	1	1	1	1	1	1	1	1	1	1	1	1	1	1	1	1	1	1	0.305997	0.313394	0.260725	0.433834	0.301899
580674	0.0485878	0.0040188	down	2.70968	4011.9	1158.17	0.209034	-1.22909	P	P	P	P	P	P	P	P	P	P	P	P	P	P	P	P	P	P	1	1	1	1	1	1	1	1	1	1	1	1	1	1	1	1	1	1	0.211704	0.212144	0.209994	0.270339	0.216474
7000328	0.0337563	0.00126712	up	2.70891	118.833	247.533	-0.199263	1.23845	M	A	A	A	A	A	P	P	P	M	P	A	M	A	A	P	A	P	0.74252	0.36859	0.34509	0.27564	0.14316	0.34188	0.99786	1	1	0.68162	0.98718	0.37073	0.78526	0.44231	0.33974	0.89209	0.40278	0.88996	0.487571	0.452728	0.442297	0.489071	0.395783
7000711	0.0288997	0.000424456	down	2.70757	3057.2	870.933	0.307556	-1.12944	P	P	P	P	P	P	P	P	P	P	P	P	P	P	P	P	P	P	1	1	1	1	1	1	1	1	1	1	1	1	1	1	1	1	1	1	0.281151	0.261183	0.229161	0.332391	0.327388
4860468	0.033912	0.00132528	up	2.70588	919.933	1865.7	-0.530297	0.905799	P	P	P	P	P	P	P	P	P	P	P	P	P	P	P	P	P	P	1	1	1	1	1	1	1	1	1	1	1	1	1	1	1	1	1	1	0.457421	0.314165	0.218887	0.397081	0.387013
3800671	0.0307038	0.000807503	down	2.70495	2348.07	675.5	0.497224	-0.938378	P	P	P	P	P	P	P	P	P	P	P	P	P	P	P	P	P	P	1	1	1	1	1	1	1	1	1	1	1	1	1	1	1	1	1	1	0.336683	0.297074	0.236804	0.321314	0.263609
20201	0.0288997	0.000453386	down	2.70133	1115.8	312.4	0.280542	-1.15313	P	P	P	P	P	P	P	P	P	P	P	P	P	P	P	P	P	P	1	1	1	1	1	1	1	1	1	1	1	1	1	1	1	1	1	1	0.318073	0.34561	0.290224	0.309138	0.299783
3170672	0.0328004	0.00120693	down	2.69822	997.033	285.9	0.0557977	-1.37621	P	P	P	P	P	P	P	P	P	P	P	P	P	P	P	P	P	P	1	1	1	1	1	1	1	1	1	1	1	1	1	1	1	1	1	1	0.455581	0.263842	0.334584	0.306873	0.344617
2650239	0.0326485	0.00111168	down	2.69385	5880.7	1699.13	0.102964	-1.3267	P	P	P	P	P	P	P	P	P	P	P	P	P	P	P	P	P	P	1	1	1	1	1	1	1	1	1	1	1	1	1	1	1	1	1	1	0.272773	0.271261	0.222094	0.224232	0.218356
4640397	0.0395225	0.00224459	down	2.6931	1920.93	555.933	0.277911	-1.15136	P	P	P	P	P	P	P	P	P	P	P	P	P	P	P	P	P	P	1	1	1	1	1	1	1	1	1	1	1	1	1	1	1	1	1	1	0.286555	0.345728	0.214046	0.346386	0.335969
6620255	0.0333929	0.00124475	down	2.69006	1317.63	377.767	0.254936	-1.1727	P	P	P	P	P	P	P	P	P	P	P	P	P	P	P	P	P	P	1	1	1	1	1	1	1	1	1	1	1	1	1	1	1	1	1	1	0.308826	0.209412	0.20503	0.320555	0.313595
4230402	0.0362772	0.00167625	up	2.67728	3348.7	6988.27	-0.237167	1.1836	P	P	P	P	P	P	P	P	P	P	P	P	P	P	P	P	P	P	1	1	1	1	1	1	1	1	1	1	1	1	1	1	1	1	1	1	0.416224	0.216201	0.237624	0.275827	0.295609
2120438	0.0286866	0.000344812	up	2.6698	355.667	733.2	-0.348267	1.06846	P	P	P	P	P	P	P	P	P	P	P	P	P	P	P	P	P	P	1	1	1	0.99893	1	1	1	1	1	1	1	1	1	1	1	1	1	1	0.42169	0.415816	0.364791	0.38029	0.407498
2000133	0.0216101	5.41542e-05	down	2.66933	2578.63	741.4	0.209068	-1.20741	P	P	P	P	P	P	P	P	P	P	P	P	P	P	P	P	P	P	1	1	1	1	1	1	1	1	1	1	1	1	1	1	1	1	1	1	0.3037	0.257676	0.200429	0.262735	0.287652
5260482	0.0385578	0.00211129	down	2.66896	3516.77	1009.17	0.192531	-1.22375	P	P	P	P	P	P	P	P	P	P	P	P	P	P	P	P	P	P	1	1	1	1	1	1	1	1	1	1	1	1	1	1	1	1	1	1	0.270977	0.279155	0.305874	0.242821	0.287295
3450040	0.0288997	0.000425111	down	2.6675	4529.27	1304.53	0.148452	-1.26704	P	P	P	P	P	P	P	P	P	P	P	P	P	P	P	P	P	P	1	1	1	1	1	1	1	1	1	1	1	1	1	1	1	1	1	1	0.275983	0.231758	0.261038	0.269163	0.309288
10341	0.0288997	0.000515037	down	2.66745	20208.2	5891.23	0.0655287	-1.34993	P	P	P	P	P	P	P	P	P	P	P	P	P	P	P	P	P	P	1	1	1	1	1	1	1	1	1	1	1	1	1	1	1	1	1	1	0.268744	0.267961	0.182102	0.236973	0.204259
2680128	0.0250489	0.000129925	down	2.66204	1826.63	529.733	0.318161	-1.09437	P	P	P	P	P	P	P	P	P	P	P	P	P	P	P	P	P	P	1	1	1	1	1	1	1	1	1	1	1	1	1	1	1	1	1	1	0.397919	0.345791	0.253893	0.339291	0.318199
3130762	0.0424575	0.00281532	up	2.65733	545.367	1078.63	-0.437947	0.972032	P	P	P	P	P	P	P	P	P	P	P	P	P	P	P	P	P	P	1	1	1	1	1	1	1	1	1	1	1	1	1	1	1	1	1	1	0.338656	0.397717	0.296876	0.370429	0.36146
4810546	0.0313644	0.000882707	down	2.65636	2313.77	654.467	0.184896	-1.22455	P	P	P	P	P	P	P	P	P	P	P	P	P	P	P	P	P	P	1	1	1	1	1	1	1	1	1	1	1	1	1	1	1	1	1	1	0.322575	0.359789	0.197987	0.277674	0.327742
4850403	0.044006	0.0031289	up	2.65625	204.433	407.2	-0.30642	1.10297	P	P	P	P	P	P	P	P	P	P	P	P	P	P	P	M	P	P	0.99679	0.94979	0.95727	0.98932	0.99466	0.99466	1	1	1	0.99679	0.98504	1	0.99252	0.99679	0.98825	0.79167	0.9562	0.96154	0.346662	0.385337	0.328658	0.384135	0.383728
510504	0.0428289	0.00288508	down	2.65184	1967.67	578.967	0.160407	-1.24659	P	P	P	P	P	P	P	P	P	P	P	P	P	P	P	P	P	P	1	1	1	1	1	1	1	1	1	1	1	1	1	1	1	1	1	1	0.359784	0.283765	0.276888	0.295691	0.352673
4730437	0.0279293	0.000275653	down	2.65046	550.767	156.567	0.326912	-1.07933	P	P	P	P	P	P	P	P	P	P	P	P	P	P	P	P	P	P	1	1	1	1	1	1	0.95192	0.96474	0.94338	0.96261	0.95727	1	1	1	1	0.98397	1	0.98825	0.362707	0.451844	0.350166	0.29936	0.268949
4830133	0.0288997	0.000440702	down	2.64926	1713.13	499.167	0.238199	-1.16739	P	P	P	P	P	P	P	P	P	P	P	P	P	P	P	P	P	P	1	1	1	1	1	1	1	1	1	1	1	1	1	1	1	1	1	1	0.251814	0.314132	0.313458	0.33908	0.306673
540398	0.0401353	0.00239503	up	2.64514	624.733	1272.23	-0.402081	1.00126	P	P	P	P	P	P	P	P	P	P	P	P	P	P	P	P	P	P	1	1	1	1	1	1	1	1	1	1	1	1	1	1	1	1	1	1	0.331005	0.331488	0.338658	0.358832	0.371246
2340431	0.0415975	0.00268693	up	2.64472	332.9	669.067	-0.27926	1.12386	P	P	P	P	P	P	P	P	P	P	P	P	P	P	P	P	P	P	1	0.99786	1	1	1	1	1	1	1	1	1	1	0.99893	1	1	1	1	1	0.342	0.370197	0.3269	0.425903	0.414183
5270301	0.025478	0.00014772	down	2.64037	992.467	287.333	0.480375	-0.920367	P	P	P	P	P	P	P	P	P	P	P	P	P	P	P	P	P	P	1	1	1	1	1	1	1	1	1	1	1	1	1	1	1	1	1	1	0.31257	0.297512	0.310681	0.322825	0.246206
2100398	0.043422	0.00300819	down	2.6352	5221.43	1484.07	0.649025	-0.748889	P	P	P	P	P	P	P	P	P	P	P	P	P	P	P	P	P	P	1	1	1	1	1	1	1	1	1	1	1	1	1	1	1	1	1	1	0.210822	0.199465	0.19919	0.246753	0.251252
240403	0.0216793	6.13865e-05	up	2.63496	399.867	808.767	-0.91278	0.485	P	P	P	P	P	P	P	P	P	P	P	P	P	P	P	P	P	P	1	1	1	1	1	1	1	1	1	1	1	1	1	1	1	1	1	1	0.457084	0.435802	0.399497	0.368554	0.348568
4920368	0.0336579	0.00125614	down	2.63369	1338.17	384.067	0.278644	-1.11844	P	P	P	P	P	P	P	P	P	P	P	P	P	P	P	P	P	P	1	1	1	1	1	1	1	1	1	1	1	1	1	1	1	1	1	1	0.35986	0.422361	0.271849	0.350731	0.359434
1410204	0.028388	0.000298487	up	2.62547	868.633	1729.33	-0.623862	0.768715	P	P	P	P	P	P	P	P	P	P	P	P	P	P	P	P	P	P	1	1	1	1	1	1	1	1	1	1	1	1	1	1	1	1	1	1	0.283402	0.414052	0.190355	0.201505	0.317716
5130070	0.0370979	0.00180758	down	2.61838	1028.83	304.867	0.295093	-1.09358	P	P	P	P	P	P	P	P	P	P	P	P	P	P	P	P	P	P	1	1	1	1	1	1	1	1	1	1	1	1	1	1	1	1	1	1	0.32214	0.286979	0.222593	0.208952	0.291094
5270594	0.0299571	0.000729146	down	2.61819	7422.27	2153.03	0.258205	-1.13037	P	P	P	P	P	P	P	P	P	P	P	P	P	P	P	P	P	P	1	1	1	1	1	1	1	1	1	1	1	1	1	1	1	1	1	1	0.312941	0.244828	0.307158	0.227883	0.21371
1190647	0.0216101	4.41196e-05	down	2.60992	2818.67	830.267	0.248348	-1.13566	P	P	P	P	P	P	P	P	P	P	P	P	P	P	P	P	P	P	1	1	1	1	1	1	1	1	1	1	1	1	1	1	1	1	1	1	0.413468	0.217416	0.162262	0.167121	0.210135
7210427	0.0431388	0.0029361	up	2.60848	176.367	353	-0.279405	1.1038	P	P	P	P	P	P	P	P	P	P	P	P	M	P	P	M	P	P	0.9797	0.82265	0.96688	0.99679	0.9156	0.97436	1	1	1	0.98825	0.9797	0.99145	0.79808	0.90278	0.94124	0.71902	0.8312	0.97115	0.396546	0.370376	0.345809	0.432135	0.334695
6770240	0.0342841	0.00136803	down	2.60418	1008.33	299.267	0.45652	-0.92431	P	P	P	P	P	P	P	P	P	P	P	P	P	P	P	P	P	P	1	1	1	1	1	1	1	1	1	1	1	1	1	1	1	1	1	1	0.329469	0.270315	0.364661	0.417201	0.377154
1450491	0.0216101	7.68252e-06	down	2.60094	4505.93	1333.43	0.208825	-1.17021	P	P	P	P	P	P	P	P	P	P	P	P	P	P	P	P	P	P	1	1	1	1	1	1	1	1	1	1	1	1	1	1	1	1	1	1	0.370724	0.249073	0.185051	0.220657	0.330841
4810132	0.0474742	0.00377893	down	2.59207	3007.3	854.367	0.20203	-1.17208	P	P	P	P	P	P	P	P	P	P	P	P	P	P	P	P	P	P	1	1	1	1	1	1	1	1	1	1	1	1	1	1	1	1	1	1	0.240271	0.302742	0.227372	0.283474	0.30526
1990630	0.030126	0.000752293	down	2.59084	486.167	144.1	0.276502	-1.09692	P	P	P	P	P	P	P	P	P	P	P	P	P	P	P	P	P	P	1	1	1	1	1	1	0.86859	0.90598	0.95727	0.90919	0.89744	1	1	1	1	0.86218	1	0.98718	0.315293	0.321025	0.230658	0.361488	0.464493
2370639	0.0388458	0.00216517	up	2.57823	1585.57	3172.53	-0.449231	0.917151	P	P	P	P	P	P	P	P	P	P	P	P	P	P	P	P	P	P	1	1	1	1	1	1	1	1	1	1	1	1	1	1	1	1	1	1	0.318504	0.396687	0.239627	0.371939	0.348059
1070041	0.0327115	0.00113582	down	2.56919	510.533	153.233	0.31543	-1.04588	P	P	P	P	P	P	P	P	M	P	P	P	P	P	P	P	P	P	1	1	1	1	1	1	0.97863	0.96688	0.77137	0.93483	0.96902	1	1	1	1	1	1	0.99786	0.410154	0.4734	0.272272	0.328968	0.485894
7160184	0.0324082	0.00106762	down	2.56787	1092.23	330.5	0.483031	-0.877539	P	P	P	P	P	P	P	P	P	P	P	P	P	P	P	P	P	P	1	1	1	1	1	1	1	1	1	1	1	1	1	1	1	1	1	1	0.398836	0.274722	0.247184	0.337588	0.366253
5390131	0.0288997	0.000559118	down	2.56416	1366.67	414.1	0.387393	-0.971096	P	P	P	P	P	P	P	P	P	P	P	P	P	P	P	P	P	P	1	1	1	1	1	1	1	1	1	1	1	1	1	1	1	1	1	1	0.386473	0.28118	0.248807	0.223659	0.322499
1440008	0.0397992	0.00233259	up	2.56255	147.067	291.067	-0.287893	1.06968	M	M	P	P	P	P	P	P	P	P	P	P	P	P	P	M	M	P	0.77778	0.70192	0.9562	0.97863	0.92628	0.91239	1	1	1	0.93056	0.90385	0.86325	0.81731	0.95513	0.93483	0.74573	0.73504	0.86538	0.261282	0.340586	0.33199	0.45318	0.395951
1850703	0.0313644	0.00088949	down	2.55947	513.4	151.8	0.252047	-1.1038	P	P	P	P	P	P	P	P	P	P	P	P	P	P	P	P	P	P	1	1	1	1	1	1	0.95192	0.94872	0.91987	0.98611	0.98611	1	1	1	1	0.97543	1	0.99038	0.418567	0.338421	0.237667	0.348762	0.384357
6650209	0.0350696	0.00150747	up	2.5508	472.5	921.767	-0.488148	0.862803	P	P	P	P	P	P	P	P	P	P	P	P	P	P	P	P	P	P	1	1	1	1	1	1	1	1	1	1	1	1	1	1	1	1	1	1	0.365605	0.281136	0.240086	0.381542	0.356331
1010487	0.0279293	0.000237213	down	2.54071	908.033	277.067	0.183347	-1.16188	P	P	P	P	P	P	P	P	P	P	P	P	P	P	P	P	P	P	1	1	1	1	1	1	1	1	1	1	1	1	1	1	1	1	1	1	0.312211	0.309014	0.340916	0.411943	0.384236
50577	0.0288997	0.000581547	down	2.53686	3748.77	1139	0.160116	-1.18293	P	P	P	P	P	P	P	P	P	P	P	P	P	P	P	P	P	P	1	1	1	1	1	1	1	1	1	1	1	1	1	1	1	1	1	1	0.320322	0.258778	0.243807	0.308182	0.324537
6330086	0.0356607	0.00157208	down	2.53133	717.1	219.4	0.116348	-1.22355	P	P	P	P	P	P	P	P	P	P	P	P	P	P	P	P	P	P	1	1	1	1	1	1	1	1	0.99466	1	1	1	1	1	1	1	1	1	0.368763	0.271998	0.293016	0.326637	0.420505
5310471	0.0327115	0.00118233	down	2.52999	8503.53	2614.97	0.385847	-0.953284	P	P	P	P	P	P	P	P	P	P	P	P	P	P	P	P	P	P	1	1	1	1	1	1	1	1	1	1	1	1	1	1	1	1	1	1	0.237874	0.307335	0.228773	0.313603	0.36272
4260689	0.0320947	0.000996722	down	2.52799	2777	840.733	0.0572049	-1.28079	P	P	P	P	P	P	P	P	P	P	P	P	P	P	P	P	P	P	1	1	1	1	1	1	1	1	1	1	1	1	1	1	1	1	1	1	0.233962	0.264	0.212263	0.273494	0.363052
7210129	0.03604	0.00161746	down	2.52793	669.867	202.533	0.718566	-0.619391	P	P	P	P	P	P	P	P	P	A	M	P	P	P	P	P	P	P	1	1	1	1	1	1	1	0.99359	0.99466	0.53419	0.77137	0.89103	1	1	1	0.99786	1	0.91987	0.287261	0.265769	0.209691	0.240599	0.322753
460451	0.0279293	0.000238433	down	2.51448	1579.27	484.733	0.507173	-0.823085	P	P	P	P	P	P	P	P	P	P	P	P	P	P	P	P	P	P	1	1	1	1	1	1	1	1	1	1	1	1	1	1	1	1	1	1	0.288697	0.259337	0.198598	0.303509	0.358747
5270402	0.0263142	0.000172747	down	2.51417	464.133	141.2	0.478084	-0.851998	P	P	P	P	P	P	P	P	M	P	P	P	P	P	P	P	P	P	1	1	1	1	1	1	0.89316	0.96047	0.79487	0.89209	0.91453	0.99359	1	1	1	0.99786	1	0.97115	0.346949	0.369179	0.390277	0.328732	0.372273
2690446	0.0479228	0.00384575	down	2.50539	747.167	229.2	0.332167	-0.992869	P	P	P	P	P	P	P	P	P	P	P	P	P	P	P	P	P	P	1	1	1	1	1	1	1	1	0.99466	1	1	1	1	1	1	1	1	1	0.336809	0.352376	0.243805	0.358069	0.348822
130544	0.0362772	0.00169246	down	2.50453	594.8	183.933	0.463538	-0.861	P	P	P	P	P	P	P	P	P	P	P	P	P	P	P	P	P	P	1	1	1	1	1	1	0.99893	0.98611	0.95406	0.99893	1	1	1	1	1	0.99893	1	0.99786	0.351539	0.335767	0.346905	0.415274	0.384189
5810739	0.0288997	0.000463707	down	2.50397	3155.67	964.267	0.108983	-1.21523	P	P	P	P	P	P	P	P	P	P	P	P	P	P	P	P	P	P	1	1	1	1	1	1	1	1	1	1	1	1	1	1	1	1	1	1	0.376693	0.202181	0.28413	0.305977	0.277375
4830386	0.0489419	0.00408232	down	2.50113	1245.77	383.5	0.330858	-0.99172	P	P	P	P	P	P	P	P	P	P	P	P	P	P	P	P	P	P	1	1	1	1	1	1	1	1	1	1	1	1	1	1	1	1	1	1	0.258974	0.359785	0.314229	0.26146	0.328522
1450487	0.0428437	0.0028986	up	2.49999	926	1781.87	-0.130032	1.19189	P	P	P	P	P	P	P	P	P	P	P	P	P	P	P	P	P	P	1	1	1	1	1	1	1	1	1	1	1	1	1	1	1	1	1	1	0.455773	0.284801	0.323009	0.330846	0.300379
6960678	0.0288997	0.000520538	down	2.49454	1585.7	485.067	0.262633	-1.05614	P	P	P	P	P	P	P	P	P	P	P	P	P	P	P	P	P	P	1	1	1	1	1	1	1	1	1	1	1	1	1	1	1	1	1	1	0.363996	0.336272	0.188045	0.333996	0.313841
380204	0.0286868	0.000350026	up	2.49396	765.733	1467.63	-0.517904	0.800536	P	P	P	P	P	P	P	P	P	P	P	P	P	P	P	P	P	P	1	1	1	1	1	1	1	1	1	1	1	1	1	1	1	1	1	1	0.346115	0.338391	0.372674	0.390545	0.436253
3400050	0.0320947	0.000976019	down	2.4914	6891.73	2132.03	0.0574361	-1.25952	P	P	P	P	P	P	P	P	P	P	P	P	P	P	P	P	P	P	1	1	1	1	1	1	1	1	1	1	1	1	1	1	1	1	1	1	0.407463	0.361568	0.243218	0.292336	0.314407
5490195	0.0406265	0.00247026	up	2.48923	151.867	291.333	-0.286326	1.02937	M	P	P	M	M	M	P	P	P	P	P	P	P	P	P	P	P	P	0.70299	0.95299	0.90491	0.77991	0.78632	0.7297	1	1	1	0.89209	1	0.92201	0.88996	0.87821	0.92735	0.99573	0.97756	0.97863	0.355356	0.387117	0.344291	0.350687	0.388608
4230561	0.0286868	0.000384872	up	2.48902	116.733	223.967	-0.366689	0.948891	A	A	M	A	A	A	P	P	P	P	P	P	A	A	A	P	P	P	0.42308	0.2938	0.7297	0.4765	0.58013	0.32372	0.99786	0.99893	1	0.98504	0.95192	0.9156	0.30983	0.56944	0.24145	1	0.82906	0.98932	0.5761	0.415888	0.362463	0.433309	0.50846
5690601	0.0320947	0.000970504	down	2.48624	867.3	267.933	0.247986	-1.06598	P	P	P	P	P	P	P	P	P	P	P	P	P	P	P	P	P	P	1	1	1	1	1	1	1	1	1	1	1	1	1	1	1	1	1	1	0.365773	0.408335	0.255079	0.260345	0.348833
2970750	0.0327115	0.00117359	up	2.48619	157.4	302.9	-0.618197	0.695743	P	P	P	P	P	P	P	P	P	P	P	P	P	P	P	P	P	P	0.88355	0.88248	0.93376	0.99145	0.93269	0.94658	1	1	1	1	1	1	0.91346	0.98291	0.93269	1	0.96795	1	0.402167	0.452669	0.305844	0.334722	0.366421
3830136	0.0288997	0.000593989	up	2.48011	609.867	1142.73	-0.323646	0.986758	P	P	P	P	P	P	P	P	P	P	P	P	P	P	P	P	P	P	1	1	1	1	1	1	1	1	1	1	1	1	1	1	1	1	1	1	0.325042	0.378521	0.317543	0.430471	0.348591
2370762	0.0398975	0.00236299	down	2.4788	681.5	212.333	0.788709	-0.520931	P	P	P	P	P	P	P	P	P	P	P	P	P	P	P	P	P	P	1	1	1	1	1	1	1	0.99893	0.98718	0.95513	0.99145	1	1	1	1	0.99786	1	0.98504	0.385437	0.292902	0.353309	0.378797	0.311804
5870142	0.0464277	0.00358263	up	2.47645	1864.8	3555.03	-0.709383	0.598893	P	P	P	P	P	P	P	P	P	P	P	P	P	P	P	P	P	P	1	1	1	1	1	1	1	1	1	1	1	1	1	1	1	1	1	1	0.374182	0.335192	0.30208	0.291003	0.28332
580259	0.0288997	0.000519557	down	2.4754	343.067	104.067	0.776563	-0.531097	P	P	P	P	P	P	A	A	A	M	M	P	P	P	P	P	P	A	1	0.99893	1	0.98825	1	0.96474	0.42521	0.54487	0.50427	0.69551	0.67735	0.86752	0.99679	0.95833	0.98611	0.82906	0.92521	0.53098	0.404745	0.408801	0.34074	0.39534	0.278233
3290523	0.028388	0.000302816	down	2.47084	8806.73	2743	0.22091	-1.08409	P	P	P	P	P	P	P	P	P	P	P	P	P	P	P	P	P	P	1	1	1	1	1	1	1	1	1	1	1	1	1	1	1	1	1	1	0.345441	0.279958	0.212407	0.237661	0.282115
3400575	0.0289997	0.000637643	up	2.46361	147.2	279.733	-0.215822	1.08495	P	M	P	P	A	P	P	P	P	P	P	P	A	M	M	P	M	P	0.81197	0.76923	0.93269	0.92842	0.5641	0.83227	1	1	1	0.98504	0.99145	0.9797	0.54274	0.76603	0.76496	0.80769	0.7062	0.93803	0.371449	0.322525	0.38272	0.398884	0.299932
6350201	0.0422592	0.00277525	down	2.46204	972.1	298.267	0.215502	-1.08435	P	P	P	P	P	P	P	P	P	P	P	P	P	P	P	P	P	P	1	1	1	1	1	1	1	1	1	1	1	1	1	1	1	1	1	1	0.320325	0.431593	0.289101	0.367739	0.308847
6580164	0.038381	0.00206243	down	2.46073	1143.37	358.333	0.45243	-0.846654	P	P	P	P	P	P	P	P	P	P	P	P	P	P	P	P	P	P	1	1	1	1	1	1	1	1	1	1	1	1	1	1	1	1	1	1	0.271573	0.30454	0.260192	0.294167	0.312455
4060136	0.0279293	0.000269048	up	2.45694	235.633	443.833	-0.623306	0.673554	P	P	P	P	P	P	P	P	P	P	P	P	P	P	P	P	P	P	0.99679	0.99252	0.99145	1	1	1	1	1	1	1	1	1	0.9594	1	0.99573	1	0.99786	1	0.374479	0.437752	0.356854	0.419527	0.401964
3610056	0.0467119	0.00362351	up	2.45641	20590.4	37251	-0.491896	0.804657	P	P	P	P	P	P	P	P	P	P	P	P	P	P	P	P	P	P	1	1	1	1	1	1	1	1	1	1	1	1	1	1	1	1	1	1	0.22201	0.267006	0.168523	0.262806	0.267738
2630224	0.0383364	0.00205627	down	2.44964	1718.7	538.933	0.320658	-0.97191	P	P	P	P	P	P	P	P	P	P	P	P	P	P	P	P	P	P	1	1	1	1	1	1	1	1	1	1	1	1	1	1	1	1	1	1	0.278741	0.342954	0.304404	0.29828	0.293396
1470711	0.0376435	0.00188391	down	2.44877	602.233	189.133	0.323247	-0.968812	P	P	P	P	P	P	P	P	P	P	P	P	P	P	P	P	P	P	1	1	1	1	1	1	0.99786	0.99786	0.95299	0.99893	1	1	1	1	1	0.99573	1	0.98825	0.254809	0.322643	0.266939	0.231608	0.287574
6560725	0.0292768	0.000667722	up	2.44721	332.833	621.8	-0.463768	0.82737	P	P	P	P	P	P	P	P	P	P	P	P	P	P	P	P	P	P	1	1	1	1	1	1	1	1	1	1	1	1	1	1	1	1	1	1	0.339534	0.383378	0.414028	0.429248	0.398174
430132	0.0288997	0.000406196	down	2.44489	2160.5	682.2	0.468158	-0.821609	P	P	P	P	P	P	P	P	P	P	P	P	P	P	P	P	P	P	1	1	1	1	1	1	1	1	1	1	1	1	1	1	1	1	1	1	0.243343	0.43271	0.219615	0.350037	0.221417
6650082	0.0250489	0.000126721	down	2.44289	489.7	154.733	0.25665	-1.03194	P	P	P	P	P	P	P	P	P	P	P	P	P	P	P	P	P	P	1	1	1	1	1	1	0.94444	0.97436	0.92628	0.98611	0.99038	1	1	1	1	0.99786	1	0.99573	0.41404	0.347774	0.257712	0.456097	0.390115
3400474	0.0397256	0.00227403	down	2.43493	632.733	199.567	0.169316	-1.11456	P	P	P	P	P	P	P	P	P	P	P	P	P	P	P	P	P	P	1	1	1	1	1	1	1	0.99466	0.98291	1	1	1	1	1	1	0.99786	1	0.99573	0.309522	0.328609	0.255949	0.327583	0.289152
780671	0.0279293	0.000228008	down	2.43405	966.933	303.2	0.624844	-0.658512	P	P	P	P	P	P	P	P	P	P	P	P	P	P	P	P	P	P	1	1	1	1	1	1	1	1	1	1	1	1	1	1	1	0.99786	1	1	0.354857	0.331308	0.286116	0.312891	0.273332
3370025	0.0387187	0.00214509	down	2.42846	1231.3	387.2	0.56971	-0.710333	P	P	P	P	P	P	P	P	P	P	P	P	P	P	P	P	P	P	1	1	1	1	1	1	1	1	1	1	1	1	1	1	1	1	1	1	0.313632	0.202009	0.350029	0.30493	0.242204
4640086	0.0431656	0.00297329	up	2.42479	494.533	898.833	-0.205985	1.07188	P	P	P	P	P	P	P	P	P	P	P	P	P	P	P	P	P	P	1	1	1	1	1	1	1	1	1	1	1	1	1	1	1	1	1	1	0.317494	0.236994	0.318077	0.326186	0.33325
5310746	0.0291035	0.000650256	down	2.4226	653.967	208.667	0.302829	-0.973724	P	P	P	P	P	P	P	P	P	P	P	P	P	P	P	P	P	P	1	1	1	1	1	1	1	0.99786	0.99466	1	1	1	1	1	1	1	1	1	0.335142	0.396964	0.281465	0.425886	0.344413
4880703	0.0309093	0.000849845	up	2.41544	670.1	1249.9	-0.184219	1.08806	P	P	P	P	P	P	P	P	P	P	P	P	P	P	P	P	P	P	1	1	1	1	1	1	1	1	1	1	1	1	1	1	1	1	1	1	0.309539	0.331672	0.365827	0.300803	0.360975
3390274	0.0327115	0.00115403	up	2.41431	951.633	1767.6	-0.604731	0.666878	P	P	P	P	P	P	P	P	P	P	P	P	P	P	P	P	P	P	1	1	1	1	1	1	1	1	1	1	1	1	1	1	1	1	1	1	0.294493	0.335324	0.291042	0.317323	0.274014
1580504	0.0216101	5.23547e-05	down	2.41222	3481.63	1103.3	0.102853	-1.16751	P	P	P	P	P	P	P	P	P	P	P	P	P	P	P	P	P	P	1	1	1	1	1	1	1	1	1	1	1	1	1	1	1	1	1	1	0.334854	0.244636	0.265971	0.282509	0.292538
70088	0.0308191	0.000829025	down	2.41073	802.933	252.4	0.119713	-1.14976	P	P	P	P	P	P	P	P	P	P	P	P	P	P	P	P	P	P	1	1	1	1	1	1	1	1	1	1	1	1	1	1	1	1	1	1	0.332343	0.348728	0.27548	0.290664	0.375722
3710014	0.0370979	0.00180924	up	2.40901	2943.03	5415.77	-0.30686	0.961583	P	P	P	P	P	P	P	P	P	P	P	P	P	P	P	P	P	P	1	1	1	1	1	1	1	1	1	1	1	1	1	1	1	1	1	1	0.288617	0.456703	0.308245	0.376981	0.299856
2370091	0.028448	0.000335752	down	2.40579	659.667	211.667	0.0814021	-1.18511	P	P	P	P	P	P	P	P	P	P	P	P	P	P	P	P	P	P	1	1	1	1	1	1	0.99893	1	0.98291	0.99893	0.99893	1	1	1	1	1	1	1	0.207847	0.328641	0.345477	0.280218	0.355346
2600471	0.0362772	0.00167375	down	2.40482	2033.83	652.3	0.303512	-0.96242	P	P	P	P	P	P	P	P	P	P	P	P	P	P	P	P	P	P	1	1	1	1	1	1	1	1	1	1	1	1	1	1	1	1	1	1	0.272125	0.284545	0.226583	0.409817	0.331532
6840379	0.028388	0.000319441	down	2.40406	1380.2	438.967	0.19003	-1.07544	P	P	P	P	P	P	P	P	P	P	P	P	P	P	P	P	P	P	1	1	1	1	1	1	1	1	1	1	1	1	1	1	1	1	1	1	0.306611	0.354351	0.242539	0.31904	0.302499
2470228	0.030049	0.000743795	up	2.40401	858.033	1560.57	-0.388529	0.876915	P	P	P	P	P	P	P	P	P	P	P	P	P	P	P	P	P	P	1	1	1	1	1	1	1	1	1	1	1	1	1	1	1	1	1	1	0.398412	0.338023	0.347779	0.294364	0.391706
4060327	0.0409579	0.00252014	down	2.40284	2495.23	805.033	0.32589	-0.938852	P	P	P	P	P	P	P	P	P	P	P	P	P	P	P	P	P	P	1	1	1	1	1	1	1	1	1	1	1	1	1	1	1	1	1	1	0.319117	0.396175	0.312332	0.30239	0.361445
6100487	0.0288997	0.000453608	up	2.39789	918.267	1697.77	-0.478763	0.783005	P	P	P	P	P	P	P	P	P	P	P	P	P	P	P	P	P	P	1	1	1	1	1	1	1	1	1	1	1	1	1	1	1	1	1	1	0.371568	0.343698	0.232581	0.306766	0.227826
1980242	0.0216793	6.41586e-05	down	2.39476	1147.27	366.4	0.183668	-1.07621	P	P	P	P	P	P	P	P	P	P	P	P	P	P	P	P	P	P	1	1	1	1	1	1	1	1	1	1	1	1	1	1	1	1	1	1	0.428611	0.330386	0.220878	0.246693	0.388522
4900053	0.0288997	0.000548146	up	2.39012	436.9	805.5	-0.707303	0.549782	P	P	P	P	P	P	P	P	P	P	P	P	P	P	P	P	P	P	1	1	1	1	1	1	1	1	1	1	1	1	1	1	1	1	1	1	0.356873	0.4177	0.352549	0.320466	0.334613
2450187	0.0286868	0.000379368	down	2.38932	633.233	202.333	0.18418	-1.07242	P	P	P	P	P	P	P	P	P	P	P	P	P	P	P	P	P	P	1	1	1	1	1	1	0.98825	0.99893	0.99466	1	1	1	1	1	1	1	1	1	0.368425	0.308099	0.288886	0.352017	0.466284
5130228	0.0216101	1.37102e-05	down	2.38823	1403.37	448.033	0.310638	-0.945307	P	P	P	P	P	P	P	P	P	P	P	P	P	P	P	P	P	P	1	1	1	1	1	1	1	1	1	1	1	1	1	1	1	1	1	1	0.286501	0.364039	0.217858	0.267357	0.241534
6660468	0.0400582	0.00238266	up	2.38714	2922.9	5210.9	-0.0460022	1.20928	P	P	P	P	P	P	P	P	P	P	P	P	P	P	P	P	P	P	1	1	1	1	1	1	1	1	1	1	1	1	1	1	1	1	1	1	0.316001	0.344206	0.310549	0.296471	0.292215
6650327	0.0431656	0.00295782	down	2.38093	908.7	296.1	0.490385	-0.761142	P	P	P	P	P	P	P	P	P	P	P	P	P	P	P	P	P	P	1	1	1	1	1	1	1	1	1	1	1	1	1	1	1	1	1	1	0.251455	0.321022	0.227354	0.372303	0.412422
1410168	0.0449756	0.00328706	up	2.3788	406.767	746.567	-0.117367	1.13287	P	P	P	P	P	P	P	P	P	P	P	P	P	P	P	P	P	P	1	1	1	1	1	1	1	1	1	1	1	1	1	1	1	1	1	0.99786	0.316584	0.400484	0.283815	0.338895	0.3102
3830139	0.030049	0.000737093	up	2.37866	271.067	495.933	-0.173654	1.07649	P	P	P	P	P	P	P	P	P	P	P	P	P	P	P	P	P	P	0.99466	0.99786	1	0.99786	0.99679	1	1	1	1	1	1	1	0.99786	1	0.99466	1	0.98397	0.99893	0.398985	0.304514	0.315917	0.367407	0.384191
2350324	0.0283821	0.000284151	down	2.37842	1313.8	422.167	0.141949	-1.10805	P	P	P	P	P	P	P	P	P	P	P	P	P	P	P	P	P	P	1	1	1	1	1	1	1	1	1	1	1	1	1	1	1	1	1	1	0.350543	0.238641	0.35296	0.357853	0.264107
5270475	0.0413148	0.00263129	up	2.37464	332.867	606.8	-0.29564	0.95207	P	P	P	P	P	P	P	P	P	P	P	P	P	P	P	P	P	P	1	1	1	0.99786	1	1	1	1	1	1	1	1	1	1	1	1	1	1	0.383775	0.34685	0.344869	0.369595	0.384575
1570703	0.0337563	0.00128418	down	2.37076	2674.83	847.767	0.475059	-0.770291	P	P	P	P	P	P	P	P	P	P	P	P	P	P	P	P	P	P	1	1	1	1	1	1	1	1	1	1	1	1	1	1	1	1	1	1	0.252494	0.218635	0.232521	0.258947	0.160512
2190390	0.028388	0.000328833	up	2.37065	1564.8	2837.43	-0.123104	1.12218	P	P	P	P	P	P	P	P	P	P	P	P	P	P	P	P	P	P	1	1	1	1	1	1	1	1	1	1	1	1	1	1	1	1	1	1	0.187186	0.281662	0.320525	0.340168	0.333904
4860709	0.0288997	0.000558456	up	2.36792	380.033	694.067	-0.231378	1.01224	P	P	P	P	P	P	P	P	P	P	P	P	P	P	P	P	P	P	1	1	1	0.99893	1	1	1	1	1	1	1	1	1	1	1	1	1	1	0.38445	0.319344	0.332315	0.368748	0.360159
2120072	0.0260677	0.00015892	down	2.36523	1072.1	347.8	0.100461	-1.14152	P	P	P	P	P	P	P	P	P	P	P	P	P	P	P	P	P	P	1	1	1	1	1	1	1	1	1	1	1	1	1	1	1	1	1	1	0.388634	0.375156	0.301559	0.335134	0.37769
2140528	0.0288997	0.000552512	down	2.36452	7266.5	2309.87	0.0106605	-1.23088	P	P	P	P	P	P	P	P	P	P	P	P	P	P	P	P	P	P	1	1	1	1	1	1	1	1	1	1	1	1	1	1	1	1	1	1	0.291547	0.205701	0.389553	0.265747	0.383815
3520440	0.0405575	0.00245875	up	2.36273	500.9	892.9	-0.429446	0.811009	P	P	P	P	P	P	P	P	P	P	P	P	P	P	P	P	P	P	1	1	1	1	1	1	1	1	1	1	1	1	1	1	1	1	1	1	0.411937	0.462309	0.395795	0.456378	0.438825
3120470	0.0464062	0.00357277	down	2.35771	6721.6	2120.23	0.155119	-1.08227	P	P	P	P	P	P	P	P	P	P	P	P	P	P	P	P	P	P	1	1	1	1	1	1	1	1	1	1	1	1	1	1	1	1	1	1	0.227742	0.442082	0.257831	0.365758	0.315192
610255	0.0467973	0.00364068	up	2.35403	119.6	219.167	-0.399464	0.835667	A	A	M	A	M	M	P	P	P	P	P	P	A	P	A	P	M	M	0.43269	0.42949	0.74679	0.30556	0.76816	0.72436	1	0.98611	1	1	0.99145	1	0.42415	0.82799	0.14316	0.92094	0.63889	0.75855	0.488927	0.306076	0.448019	0.338552	0.364234
10739	0.0406973	0.0024824	up	2.35321	840.4	1503.67	-0.453236	0.781395	P	P	P	P	P	P	P	P	P	P	P	P	P	P	P	P	P	P	1	1	1	1	1	1	1	1	1	1	1	1	1	1	1	1	1	1	0.305781	0.35538	0.279189	0.298563	0.371292
1260435	0.0362772	0.00168943	up	2.34675	223.667	397.5	-0.792602	0.438063	P	P	P	P	P	P	P	P	P	P	P	P	P	P	P	P	P	P	0.99573	0.99786	0.96688	0.99466	0.99252	1	1	1	1	1	1	1	1	1	1	1	1	1	0.31563	0.382814	0.295285	0.391691	0.322271
6330253	0.0415975	0.00269054	up	2.34516	2578.23	4544.23	-0.495845	0.733839	P	P	P	P	P	P	P	P	P	P	P	P	P	P	P	P	P	P	1	1	1	1	1	1	1	1	1	1	1	1	1	1	1	1	1	1	0.365196	0.368389	0.330003	0.342103	0.35195
4070735	0.0303384	0.000769512	down	2.34457	1193.27	387.5	-0.00555579	-1.23488	P	P	P	P	P	P	P	P	P	P	P	P	P	P	P	P	P	P	1	1	1	1	1	1	1	1	1	1	1	1	1	1	1	1	1	1	0.393077	0.339835	0.234923	0.295386	0.263415
7100008	0.0250489	0.000134678	down	2.34453	2556.93	838.6	0.357271	-0.872026	P	P	P	P	P	P	P	P	P	P	P	P	P	P	P	P	P	P	1	1	1	1	1	1	1	1	1	1	1	1	1	1	1	1	1	1	0.426108	0.287459	0.290927	0.362804	0.239385
5550414	0.0401353	0.00239698	down	2.34434	7640.43	2442.67	0.218084	-1.0111	P	P	P	P	P	P	P	P	P	P	P	P	P	P	P	P	P	P	1	1	1	1	1	1	1	1	1	1	1	1	1	1	1	1	1	1	0.336976	0.367092	0.193844	0.358843	0.240822
1030731	0.0263142	0.000166626	down	2.34334	2584.97	849.133	0.205968	-1.0226	P	P	P	P	P	P	P	P	P	P	P	P	P	P	P	P	P	P	1	1	1	1	1	1	1	1	1	1	1	1	1	1	1	1	1	1	0.274117	0.270062	0.195582	0.296343	0.252848
1070619	0.033912	0.00133413	down	2.34064	1202.43	394.867	0.418121	-0.80878	P	P	P	P	P	P	P	P	P	P	P	P	P	P	P	P	P	P	1	1	1	1	1	1	1	1	1	1	1	1	1	1	1	1	1	1	0.330021	0.297593	0.276961	0.409016	0.379164
6130128	0.0343477	0.00138097	up	2.33702	367.067	650.633	-0.310552	0.914121	P	P	P	P	P	P	P	P	P	P	P	P	P	P	P	P	P	P	1	1	1	1	1	1	1	1	1	1	1	1	1	1	1	1	1	1	0.354651	0.414737	0.400918	0.333819	0.336266
290193	0.0250489	0.000124962	down	2.33426	381.267	125.267	0.187315	-1.03565	P	P	P	P	P	P	P	M	P	M	P	P	P	P	P	P	P	P	1	1	1	1	1	1	0.81944	0.76496	0.81624	0.7906	0.89316	1	1	1	1	0.94872	1	0.98825	0.363374	0.382407	0.376615	0.363014	0.335788
6330368	0.0381047	0.00200068	down	2.33404	1535.73	509.933	0.203779	-1.01905	P	P	P	P	P	P	P	P	P	P	P	P	P	P	P	P	P	P	1	1	1	1	1	1	1	1	1	1	1	1	1	1	1	1	1	1	0.358565	0.320819	0.252746	0.28166	0.342777
2060280	0.0288997	0.000565993	down	2.33384	799.333	259.167	0.0668276	-1.15588	P	P	P	P	P	P	P	P	P	P	P	P	P	P	P	P	P	P	1	1	1	1	1	1	1	1	1	1	1	1	1	1	1	1	1	1	0.43921	0.358198	0.338426	0.391821	0.416577
2260398	0.028388	0.000318622	down	2.33346	2469.57	798.2	0.476182	-0.74629	P	P	P	P	P	P	P	P	P	P	P	P	P	P	P	P	P	P	1	1	1	1	1	1	1	1	1	1	1	1	1	1	1	1	1	1	0.292971	0.362638	0.207491	0.190542	0.193383
5810327	0.0288997	0.000481795	up	2.32561	2798.87	5008.3	-0.0729965	1.14461	P	P	P	P	P	P	P	P	P	P	P	P	P	P	P	P	P	P	1	1	1	1	1	1	1	1	1	1	1	1	1	1	1	1	1	1	0.257059	0.260501	0.205663	0.200424	0.248396
5690687	0.0316778	0.000924307	down	2.32127	2233.17	728.433	0.206182	-1.00873	P	P	P	P	P	P	P	P	P	P	P	P	P	P	P	P	P	P	1	1	1	1	1	1	1	1	1	1	1	1	1	1	1	1	1	1	0.377113	0.333343	0.320992	0.347416	0.307435
770079	0.0452244	0.0033367	down	2.31911	797.333	259.133	0.0813878	-1.13218	P	P	P	P	P	P	P	P	P	P	P	P	P	P	P	P	P	P	1	1	1	1	1	1	1	1	1	1	1	1	1	1	1	1	1	1	0.360688	0.348084	0.319454	0.392325	0.283065
1990291	0.0412002	0.00260735	down	2.31672	1254.63	413.5	0.246738	-0.965343	P	P	P	P	P	P	P	P	P	P	P	P	P	P	P	P	P	P	1	1	1	1	1	1	1	1	1	1	1	1	1	1	1	1	1	1	0.251544	0.303926	0.225665	0.358795	0.373449
7510095	0.0286868	0.000366737	down	2.31056	601.367	198.967	0.0496761	-1.15857	P	P	P	P	P	P	P	P	P	P	P	P	P	P	P	P	P	P	1	1	1	1	1	1	0.99786	0.99786	0.98397	0.99786	1	1	1	1	1	1	1	0.99893	0.423663	0.282589	0.277286	0.332971	0.326096
6040411	0.0305218	0.000796545	down	2.31043	504.167	164	0.107866	-1.1003	P	P	P	P	P	P	P	P	P	P	P	P	P	P	P	P	P	P	1	1	1	1	1	1	0.9594	0.95513	0.9765	0.91453	0.94017	0.99786	1	1	1	1	1	1	0.293232	0.295832	0.444925	0.313517	0.393543
6860736	0.0408337	0.00249942	up	2.3032	383.433	664.7	-0.44939	0.754249	P	P	P	P	P	P	P	P	P	P	P	P	P	P	P	P	P	P	1	1	1	1	1	1	1	1	1	1	1	1	1	1	1	1	1	1	0.286706	0.371504	0.353319	0.344296	0.350997
2970176	0.0345143	0.00143001	up	2.29867	147.4	262.767	-0.432304	0.768498	P	P	P	P	M	P	P	P	P	P	P	P	M	P	A	P	P	P	0.82799	0.82906	0.90278	0.96261	0.71368	0.95299	1	1	1	1	0.9562	0.90278	0.75427	0.97756	0.59936	0.9765	0.90491	0.98611	0.478325	0.380828	0.36827	0.415496	0.409208
5820286	0.0355244	0.0015578	down	2.29722	704.833	234.6	0.201504	-0.998384	P	P	P	P	P	P	P	P	P	P	P	P	P	P	P	P	P	P	1	1	1	1	1	1	1	1	0.99466	1	1	1	1	1	1	1	1	0.99786	0.416524	0.379832	0.244345	0.42799	0.373611
1240390	0.0381047	0.00199935	up	2.29534	1593.13	2836.07	-0.339734	0.858975	P	P	P	P	P	P	P	P	P	P	P	P	P	P	P	P	P	P	1	1	1	1	1	1	1	1	1	1	1	1	1	1	1	1	1	1	0.358358	0.280209	0.262106	0.431783	0.273496
1230477	0.0398019	0.00234657	up	2.29226	215.1	370.833	-0.645064	0.551709	P	P	P	P	P	P	P	P	P	P	P	P	P	P	P	P	P	P	0.99466	0.99679	0.93697	0.96261	0.97863	1	1	1	1	0.99893	1	1	1	1	0.99679	1	1	1	0.428848	0.242064	0.336304	0.479489	0.31743
4120538	0.0494149	0.00418593	down	2.29077	4615.83	1554.67	0.0251471	-1.17069	P	P	P	P	P	P	P	P	P	P	P	P	P	P	P	P	P	P	1	1	1	1	1	1	1	1	1	1	1	1	1	1	1	1	1	1	0.275265	0.302069	0.212555	0.29099	0.228127
4860725	0.0455194	0.00343252	down	2.28729	346.333	117.3	0.116562	-1.07708	P	P	P	P	P	P	P	M	A	M	M	P	P	P	P	P	P	P	1	1	1	0.99893	1	1	0.90705	0.6485	0.4594	0.67628	0.73397	0.98825	1	1	1	0.94658	1	0.98611	0.399371	0.394303	0.377805	0.287471	0.391419
2060564	0.030049	0.000747636	down	2.28113	1777.73	585.867	0.172467	-1.01728	P	P	P	P	P	P	P	P	P	P	P	P	P	P	P	P	P	P	1	1	1	1	1	1	1	1	1	1	1	1	1	1	1	1	1	1	0.30066	0.277421	0.291925	0.290909	0.399673
4260014	0.0216101	3.31153e-05	up	2.28075	209.133	367.233	-0.195381	0.994126	P	P	P	P	P	P	P	P	P	P	P	P	P	P	P	P	P	P	0.98932	0.98932	0.98718	0.99786	0.99145	0.99145	1	1	1	1	0.99359	1	0.96795	0.99145	0.98397	0.96795	0.97115	0.98291	0.448658	0.359438	0.323169	0.398025	0.444822
5340138	0.0412002	0.00259591	down	2.28027	750.5	251.233	0.311791	-0.877411	P	P	P	P	P	P	P	P	P	P	P	P	P	P	P	P	P	P	1	1	1	1	1	1	1	1	1	1	1	1	1	1	1	1	1	0.99786	0.318233	0.284764	0.304445	0.399459	0.365144
6860682	0.0279293	0.000276527	up	2.28012	1084.5	1906.93	-0.343691	0.84542	P	P	P	P	P	P	P	P	P	P	P	P	P	P	P	P	P	P	1	1	1	1	1	1	1	1	1	1	1	1	1	1	1	1	1	1	0.340741	0.351582	0.311246	0.391813	0.413518
4150739	0.0397992	0.00233356	up	2.27951	1833	3184.53	-0.095981	1.09274	P	P	P	P	P	P	P	P	P	P	P	P	P	P	P	P	P	P	1	1	1	1	1	1	1	1	1	1	1	1	1	1	1	1	1	1	0.300022	0.320491	0.267743	0.319544	0.326108
3360161	0.038381	0.0020748	up	2.27859	17133.5	29920.6	-0.262436	0.925703	P	P	P	P	P	P	P	P	P	P	P	P	P	P	P	P	P	P	1	1	1	1	1	1	1	1	1	1	1	1	1	1	1	1	1	1	0.35478	0.273153	0.28188	0.313721	0.339054
1050059	0.0381047	0.00197251	down	2.27686	1410.73	481.1	0.0777059	-1.10934	P	P	P	P	P	P	P	P	P	P	P	P	P	P	P	P	P	P	1	1	1	1	1	1	1	1	1	1	1	1	1	1	1	1	1	1	0.465672	0.444684	0.2503	0.299959	0.36109
2750037	0.0316778	0.000920557	down	2.27673	3319.3	1111.53	0.152177	-1.03479	P	P	P	P	P	P	P	P	P	P	P	P	P	P	P	P	P	P	1	1	1	1	1	1	1	1	1	1	1	1	1	1	1	1	1	1	0.286016	0.290859	0.253181	0.316743	0.299897
4050609	0.0269469	0.000188159	down	2.27664	1916.3	643.5	0.0455322	-1.14138	P	P	P	P	P	P	P	P	P	P	P	P	P	P	P	P	P	P	1	1	1	1	1	1	1	1	1	1	1	1	1	1	1	1	1	1	0.388234	0.327885	0.248428	0.385282	0.273448
7150392	0.0250489	0.000126458	up	2.27594	2943.8	5095.37	-0.148643	1.03782	P	P	P	P	P	P	P	P	P	P	P	P	P	P	P	P	P	P	1	1	1	1	1	1	1	1	1	1	1	1	1	1	1	1	1	1	0.338077	0.223194	0.210086	0.281274	0.242619
5550161	0.0404893	0.00244549	down	2.27233	625.333	207.533	0.367392	-0.816778	P	P	P	P	P	P	P	P	P	P	P	P	P	P	P	P	P	P	1	1	1	1	1	1	1	0.98718	1	1	1	1	1	1	1	0.96474	1	0.9359	0.337865	0.342008	0.326289	0.359635	0.368024
990164	0.0229025	7.28418e-05	down	2.27189	3241.63	1097.1	0.0618542	-1.12204	P	P	P	P	P	P	P	P	P	P	P	P	P	P	P	P	P	P	1	1	1	1	1	1	1	1	1	1	1	1	1	1	1	1	1	1	0.17724	0.257601	0.223636	0.330633	0.311924
4670390	0.0288997	0.000567215	down	2.27179	631.3	214.4	0.511133	-0.672695	P	P	P	P	P	P	P	P	P	P	P	P	P	P	P	P	P	P	1	1	1	1	1	1	1	0.99893	0.99466	1	1	1	1	1	1	1	1	0.99893	0.382643	0.3733	0.366624	0.276738	0.267429
3830241	0.0424575	0.00280441	down	2.27114	718.633	245.467	0.079213	-1.10421	P	P	P	P	P	P	P	P	P	P	P	P	P	P	P	P	P	P	1	1	1	1	1	1	1	1	0.99038	1	1	1	1	1	1	1	1	1	0.447578	0.344808	0.271806	0.380714	0.294268
4040343	0.0216793	6.53689e-05	up	2.27058	3007.13	5252.13	-0.100697	1.08236	P	P	P	P	P	P	P	P	P	P	P	P	P	P	P	P	P	P	1	1	1	1	1	1	1	1	1	1	1	1	1	1	1	1	1	1	0.27792	0.259951	0.249633	0.329465	0.23463
4490678	0.0216101	2.01567e-05	down	2.26894	591.733	199.6	0.385445	-0.796572	P	P	P	P	P	P	P	P	P	P	P	P	P	P	P	P	P	P	1	1	1	1	1	1	0.99573	0.99679	0.99786	1	1	1	1	1	1	1	1	0.99786	0.317701	0.344445	0.278401	0.339771	0.30995
430500	0.0436113	0.00303113	down	2.26584	1612.23	548.467	0.466347	-0.713698	P	P	P	P	P	P	P	P	P	P	P	P	P	P	P	P	P	P	1	1	1	1	1	1	1	1	1	1	1	1	1	1	1	1	1	1	0.288326	0.204269	0.322725	0.370013	0.370817
1260187	0.0216101	3.17606e-05	down	2.26466	529.433	179.367	0.39045	-0.788845	P	P	P	P	P	P	P	P	P	P	P	P	P	P	P	P	P	P	1	1	1	1	1	1	0.98077	0.98611	0.98932	0.96261	0.97115	0.99679	1	1	1	1	1	0.99573	0.317039	0.341039	0.250038	0.328511	0.311434
6290435	0.0345143	0.00143122	down	2.26419	749.733	253.4	0.209979	-0.969014	P	P	P	P	P	P	P	P	P	P	P	P	P	P	P	P	P	P	1	1	1	1	1	1	1	1	1	1	1	1	1	1	1	1	1	1	0.358711	0.478962	0.239949	0.221862	0.353967
1410408	0.0397992	0.00229879	up	2.26365	134.633	236.833	-0.370419	0.808232	M	M	M	A	P	A	P	P	P	P	P	P	M	M	M	P	P	P	0.69124	0.79167	0.77778	0.2297	0.80342	0.35363	1	0.99893	1	1	1	1	0.64957	0.72329	0.76282	1	0.92521	0.99573	0.368507	0.485434	0.338719	0.363216	0.447589
2190187	0.0306266	0.000802857	down	2.26216	2616.4	869.067	0.121994	-1.05571	P	P	P	P	P	P	P	P	P	P	P	P	P	P	P	P	P	P	1	1	1	1	1	1	1	1	1	1	1	1	1	1	1	1	1	1	0.350463	0.329332	0.218921	0.249214	0.259789
7570390	0.0381047	0.00199969	down	2.25981	1055.63	348.033	0.183521	-0.992682	P	P	P	P	P	P	P	P	P	P	P	P	P	P	P	P	P	P	1	1	1	1	1	1	1	1	1	1	1	1	1	1	1	1	1	1	0.32577	0.291866	0.254673	0.229197	0.200385
5390491	0.0279293	0.000223941	down	2.25516	658.267	224.467	0.385928	-0.787305	P	P	P	P	P	P	P	P	P	P	P	P	P	P	P	P	P	P	1	1	1	1	1	1	1	0.99893	1	1	1	1	1	1	1	1	1	0.99786	0.343506	0.384308	0.35184	0.295343	0.382348
3460670	0.0288997	0.000552641	down	2.25404	14815.8	5089.13	0.304355	-0.868157	P	P	P	P	P	P	P	P	P	P	P	P	P	P	P	P	P	P	1	1	1	1	1	1	1	1	1	1	1	1	1	1	1	1	1	1	0.341885	0.248975	0.215162	0.233211	0.284834
5560711	0.0357638	0.00158714	down	2.25315	4640.83	1567.9	0.34761	-0.824336	P	P	P	P	P	P	P	P	P	P	P	P	P	P	P	P	P	P	1	1	1	1	1	1	1	1	1	1	1	1	1	1	1	1	1	1	0.326775	0.223343	0.202323	0.27236	0.346366
4830243	0.0216101	3.99624e-05	up	2.25068	205.533	355.9	-0.121617	1.04874	P	P	P	P	P	P	P	P	P	P	P	P	P	P	P	P	P	P	0.98611	0.98825	0.98504	0.9594	0.99145	0.97329	1	1	1	1	1	0.99786	0.92628	0.94551	0.93269	1	0.98184	0.99786	0.422638	0.472821	0.315982	0.328059	0.496229
2900327	0.038381	0.00208458	up	2.24529	3000.27	5183.7	-0.418284	0.748615	P	P	P	P	P	P	P	P	P	P	P	P	P	P	P	P	P	P	1	1	1	1	1	1	1	1	1	1	1	1	1	1	1	1	1	1	0.410773	0.269394	0.246648	0.29006	0.268036
6480133	0.0349969	0.00148436	up	2.24502	322.7	551.6	-0.370773	0.795953	P	P	P	P	P	P	P	P	P	P	P	P	P	P	P	P	P	P	1	1	1	0.99145	1	1	1	1	1	1	1	1	1	1	1	1	1	1	0.419155	0.26604	0.400382	0.387158	0.602085
1010296	0.0406973	0.0024821	up	2.24379	13435.6	22806.3	-0.198546	0.967391	P	P	P	P	P	P	P	P	P	P	P	P	P	P	P	P	P	P	1	1	1	1	1	1	1	1	1	1	1	1	1	1	1	1	1	1	0.266744	0.261228	0.300267	0.293788	0.299305
610273	0.028388	0.000291056	up	2.24255	408.7	704.933	-0.515606	0.649536	P	P	P	P	P	P	P	P	P	P	P	P	P	P	P	P	P	P	1	1	1	1	1	1	1	1	1	1	1	1	1	1	1	1	1	1	0.269025	0.361007	0.25391	0.359404	0.377447
1570014	0.0326485	0.00110176	down	2.2412	538.033	185.767	0.195883	-0.96839	P	P	P	P	P	P	P	P	P	P	P	P	P	P	P	P	P	P	1	1	1	1	1	1	0.99786	0.97543	0.98504	0.98718	0.9797	1	1	1	1	1	1	1	0.380812	0.433382	0.259332	0.292062	0.477744
4610736	0.0288997	0.000553916	up	2.23991	949.7	1614.17	-0.243061	0.920381	P	P	P	P	P	P	P	P	P	P	P	P	P	P	P	P	P	P	1	1	1	1	1	1	1	1	1	1	1	1	1	1	1	1	1	1	0.357478	0.340281	0.287954	0.391955	0.456806
1440088	0.0474244	0.0037707	down	2.2329	2545.63	853.733	0.169162	-0.989758	P	P	P	P	P	P	P	P	P	P	P	P	P	P	P	P	P	P	1	1	1	1	1	1	1	1	1	1	1	1	1	1	1	1	1	1	0.320271	0.307259	0.226177	0.344276	0.314382
110458	0.035529	0.00155979	down	2.2327	3946.87	1361.43	0.10865	-1.05014	P	P	P	P	P	P	P	P	P	P	P	P	P	P	P	P	P	P	1	1	1	1	1	1	1	1	1	1	1	1	1	1	1	1	1	1	0.32561	0.205819	0.229876	0.307581	0.251924
5700008	0.0320947	0.000983464	down	2.23258	357.967	123.2	0.60595	-0.552764	P	P	P	P	P	P	P	M	M	M	M	P	P	P	P	M	P	P	1	1	1	0.99679	0.99679	1	0.90064	0.64316	0.75107	0.79487	0.71902	0.95299	1	0.96902	0.99359	0.79701	0.99679	0.94872	0.417179	0.439796	0.395833	0.442054	0.426731
2850471	0.0363611	0.00170761	up	2.23213	157.9	268.333	-0.594075	0.564348	P	P	M	P	P	P	P	P	P	P	P	P	P	P	P	P	P	P	0.94658	0.88355	0.79701	0.95513	0.9797	0.96474	1	1	1	1	1	1	0.93483	0.98291	0.86218	1	0.98825	0.99573	0.30914	0.362162	0.42209	0.425897	0.470182
5360131	0.0431656	0.0029763	down	2.23141	2522.67	854.167	0.22393	-0.934025	P	P	P	P	P	P	P	P	P	P	P	P	P	P	P	P	P	P	1	1	1	1	1	1	1	1	1	1	1	1	1	1	1	1	1	1	0.312682	0.354367	0.148786	0.305328	0.305801
4780681	0.0381047	0.00198014	down	2.22952	3251.53	1113.13	0.149689	-1.00705	P	P	P	P	P	P	P	P	P	P	P	P	P	P	P	P	P	P	1	1	1	1	1	1	1	1	1	1	1	1	1	1	1	1	1	1	0.286561	0.202612	0.215101	0.301206	0.219603
1580762	0.0216101	1.45154e-05	down	2.22902	4930.73	1688.7	0.292949	-0.86346	P	P	P	P	P	P	P	P	P	P	P	P	P	P	P	P	P	P	1	1	1	1	1	1	1	1	1	1	1	1	1	1	1	1	1	1	0.427956	0.187337	0.228259	0.3231	0.334235
6280392	0.0455194	0.00343092	down	2.22733	630.133	217.867	0.564941	-0.590373	P	P	P	P	P	P	P	P	P	P	P	P	P	P	P	P	P	P	1	1	1	1	1	1	1	0.99893	1	1	1	1	1	1	1	0.95406	1	0.9765	0.244538	0.308236	0.178198	0.317898	0.248704
7570403	0.0482809	0.00393766	up	2.22218	3866.13	6447.6	-0.510457	0.64152	P	P	P	P	P	P	P	P	P	P	P	P	P	P	P	P	P	P	1	1	1	1	1	1	1	1	1	1	1	1	1	1	1	1	1	1	0.411422	0.239951	0.318291	0.272844	0.241231
670685	0.0286868	0.000375726	down	2.21537	750.033	259.767	0.401018	-0.746532	P	P	P	P	P	P	P	P	P	P	P	P	P	P	P	P	P	P	1	1	1	1	1	1	1	1	1	1	1	1	1	1	1	0.99786	1	0.98932	0.265676	0.242587	0.363244	0.185358	0.386481
4250424	0.038381	0.00208184	up	2.21478	1263.43	2099.1	-0.769499	0.377666	P	P	P	P	P	P	P	P	P	P	P	P	P	P	P	P	P	P	1	1	1	1	1	1	1	1	1	1	1	1	1	1	1	1	1	1	0.312541	0.377451	0.349953	0.358764	0.411173
1570075	0.0367149	0.00174919	down	2.2102	1308.4	459.367	0.240503	-0.903672	P	P	P	P	P	P	P	P	P	P	P	P	P	P	P	P	P	P	1	1	1	1	1	1	1	1	1	1	1	1	1	1	1	1	1	1	0.24555	0.278394	0.230638	0.335721	0.31811
3460142	0.0313644	0.000884579	down	2.20247	2696.63	944.167	0.350387	-0.788732	P	P	P	P	P	P	P	P	P	P	P	P	P	P	P	P	P	P	1	1	1	1	1	1	1	1	1	1	1	1	1	1	1	1	1	1	0.312616	0.240152	0.199439	0.208886	0.239646
6350730	0.038381	0.00207716	up	2.20243	171.667	291.533	-0.325907	0.813188	P	P	P	P	P	P	P	P	P	P	P	P	P	P	P	P	P	P	0.96368	0.9188	0.93697	0.97863	0.92949	0.9562	1	1	1	1	1	1	0.90812	0.83333	0.82479	0.99145	0.92628	0.99786	0.339187	0.396723	0.410651	0.339514	0.360737
3520093	0.0288997	0.000584634	up	2.19812	3357.03	5614	-0.499169	0.637102	P	P	P	P	P	P	P	P	P	P	P	P	P	P	P	P	P	P	1	1	1	1	1	1	1	1	1	1	1	1	1	1	1	1	1	1	0.293282	0.230741	0.24507	0.192474	0.215854
3850577	0.0326752	0.0011258	down	2.19803	2982.67	1050.4	0.128173	-1.00804	P	P	P	P	P	P	P	P	P	P	P	P	P	P	P	P	P	P	1	1	1	1	1	1	1	1	1	1	1	1	1	1	1	1	1	1	0.317684	0.359712	0.20888	0.310631	0.241255
4850521	0.0320947	0.000972113	down	2.19654	2316.77	808.133	0.058421	-1.07681	P	P	P	P	P	P	P	P	P	P	P	P	P	P	P	P	P	P	1	1	1	1	1	1	1	1	1	1	1	1	1	1	1	1	1	1	0.356022	0.443216	0.2708	0.29565	0.320358
6960369	0.0467904	0.00363626	down	2.19092	2261.43	775.567	0.24989	-0.881644	P	P	P	P	P	P	P	P	P	P	P	P	P	P	P	P	P	P	1	1	1	1	1	1	1	1	1	1	1	1	1	1	1	1	1	1	0.306513	0.25305	0.229371	0.326464	0.333499
4040605	0.0288997	0.0004896	down	2.19034	993.167	350.5	0.265616	-0.865537	P	P	P	P	P	P	P	P	P	P	P	P	P	P	P	P	P	P	1	1	1	1	1	1	1	1	1	1	1	1	1	1	1	1	1	1	0.281226	0.369339	0.231534	0.245249	0.26792
5310653	0.0437837	0.00309837	up	2.18922	205.933	348.467	-0.205539	0.924881	P	P	P	P	P	P	P	P	P	P	P	P	P	P	P	P	P	P	0.97436	0.99679	0.98077	0.98184	0.98397	0.98077	1	1	1	1	1	1	0.97543	0.97329	0.94231	0.99573	0.9562	1	0.391213	0.468222	0.352648	0.294577	0.387652
6400168	0.0216101	3.04048e-05	up	2.18546	418.967	704.933	-0.306502	0.821432	P	P	P	P	P	P	P	P	P	P	P	P	P	P	P	P	P	P	1	1	1	1	1	1	1	1	1	1	1	1	1	1	1	1	1	1	0.41708	0.34015	0.385483	0.31935	0.406726
6040376	0.0329162	0.00121659	down	2.18474	854.967	297.3	0.254766	-0.872692	P	P	P	P	P	P	P	P	P	P	P	P	P	P	P	P	P	P	1	1	1	1	1	1	1	1	1	0.99679	0.99893	1	1	1	1	1	1	1	0.398746	0.376131	0.274048	0.34976	0.355319
1780332	0.0292693	0.000663928	down	2.18429	678.1	238.067	0.256933	-0.870231	P	P	P	P	P	P	P	P	P	P	P	P	P	P	P	P	P	P	1	1	1	1	1	1	1	1	1	1	1	1	1	1	1	1	1	1	0.348685	0.323352	0.377363	0.34581	0.441416
6330408	0.0313644	0.000875752	down	2.18428	444.9	158	0.481717	-0.645443	P	P	P	P	P	P	P	P	P	P	P	P	P	P	P	P	P	P	1	1	1	1	1	1	0.90705	0.99359	0.91346	0.94872	0.90385	0.99786	1	1	1	0.99786	1	0.94231	0.344623	0.326694	0.250105	0.330294	0.348099
780600	0.033912	0.0013271	up	2.18421	439.067	732.067	-0.555678	0.571436	P	P	P	P	P	P	P	P	P	P	P	P	P	P	P	P	P	P	1	1	1	1	1	1	1	1	1	1	1	1	1	1	1	1	1	1	0.334558	0.376298	0.359132	0.391388	0.271407
4760594	0.0313644	0.000892047	down	2.17974	1074.67	380.467	0.100023	-1.02413	P	P	P	P	P	P	P	P	P	P	P	P	P	P	P	P	P	P	1	1	1	1	1	1	1	1	1	1	1	1	1	1	1	1	1	1	0.265292	0.402657	0.281055	0.336811	0.360327
6650524	0.0436113	0.00303025	down	2.1754	2376.77	850	0.477032	-0.644248	P	P	P	P	P	P	P	P	P	P	P	P	P	P	P	P	P	P	1	1	1	1	1	1	1	1	1	1	1	1	1	1	1	1	1	1	0.352959	0.256586	0.258295	0.365851	0.363117
160669	0.0376356	0.00187878	up	2.1743	372.833	627.733	-0.464821	0.65573	P	P	P	P	P	P	P	P	P	P	P	P	P	P	P	P	P	P	1	1	1	1	1	1	1	1	1	1	1	1	1	1	1	1	1	1	0.412703	0.348685	0.366455	0.35354	0.474078
6380059	0.0350758	0.00151301	down	2.16915	7059.4	2490.43	0.11637	-1.00076	P	P	P	P	P	P	P	P	P	P	P	P	P	P	P	P	P	P	1	1	1	1	1	1	1	1	1	1	1	1	1	1	1	1	1	1	0.227793	0.212874	0.267327	0.243396	0.249379
2340474	0.03084	0.000836819	up	2.1675	4810.53	7955.47	-0.202432	0.913603	P	P	P	P	P	P	P	P	P	P	P	P	P	P	P	P	P	P	1	1	1	1	1	1	1	1	1	1	1	1	1	1	1	1	1	1	0.294494	0.263113	0.273904	0.185378	0.334109
3440646	0.0250489	0.000121993	down	2.16692	1139.13	401.8	0.151757	-0.963889	P	P	P	P	P	P	P	P	P	P	P	P	P	P	P	P	P	P	1	1	1	1	1	1	1	1	1	1	1	1	1	1	1	1	1	1	0.31306	0.25708	0.382545	0.264558	0.367936
3370092	0.0436562	0.0030559	down	2.16608	569.233	205.167	0.397097	-0.717992	P	P	P	P	P	P	P	P	P	P	P	P	P	P	P	P	P	P	1	1	1	1	1	1	1	0.99893	0.95833	1	1	1	1	1	1	1	1	1	0.354219	0.447561	0.265476	0.395878	0.382483
1030142	0.0328004	0.00120935	down	2.16571	4083.73	1443.3	0.272003	-0.842836	P	P	P	P	P	P	P	P	P	P	P	P	P	P	P	P	P	P	1	1	1	1	1	1	1	1	1	1	1	1	1	1	1	1	1	1	0.308308	0.309006	0.241226	0.297206	0.308689
610019	0.0343694	0.00140187	down	2.16568	2935.43	1048.93	0.845931	-0.268891	P	P	P	P	P	P	P	P	P	P	P	P	P	P	P	P	P	P	1	1	1	1	1	1	1	1	1	1	1	1	1	1	1	1	1	1	0.391867	0.321538	0.381688	0.373164	0.34515
2490487	0.0216101	3.00811e-05	up	2.1604	245.1	404.467	-0.336253	0.775042	P	P	P	P	P	P	P	P	P	P	P	P	P	P	P	P	P	P	0.99786	0.99573	0.99573	0.99893	0.99893	1	1	1	1	1	1	1	1	1	1	0.99573	1	0.99573	0.331136	0.378186	0.414351	0.364274	0.419034
870576	0.0413793	0.00264472	up	2.159	204.067	336.2	-0.519281	0.59108	P	P	P	P	P	P	P	P	P	P	P	P	P	P	P	P	P	P	0.99252	0.97756	0.96688	0.99145	0.99679	0.99145	1	1	1	1	1	1	1	1	0.96047	1	0.98184	0.99893	0.348815	0.340752	0.191812	0.342112	0.340246
2760139	0.0362772	0.00165925	up	2.15883	682.633	1120.87	-0.363265	0.746985	P	P	P	P	P	P	P	P	P	P	P	P	P	P	P	P	P	P	1	1	1	1	1	1	1	1	1	1	1	1	1	1	1	1	1	1	0.355638	0.330749	0.287621	0.345293	0.266523
6450086	0.0324082	0.00104987	up	2.15817	496.533	825.733	-0.344374	0.765435	P	P	P	P	P	P	P	P	P	P	P	P	P	P	P	P	P	P	1	1	1	1	1	1	1	1	1	1	1	1	1	1	1	1	1	1	0.351122	0.326103	0.34513	0.336508	0.35206
3890192	0.0361144	0.00162617	up	2.15439	470.7	782.1	-0.0142414	1.09304	P	P	P	P	P	P	P	P	P	P	P	P	P	P	P	P	P	P	1	1	1	1	1	1	1	1	1	1	1	1	1	1	1	1	1	1	0.341386	0.387073	0.247328	0.407128	0.27107
4200669	0.0348946	0.00147075	down	2.15101	563.5	196	0.497726	-0.607289	P	P	P	P	P	P	P	P	P	P	P	P	P	P	P	P	P	P	1	1	1	1	1	1	0.98932	0.99893	0.99145	1	0.90598	1	1	1	1	0.97543	1	0.99573	0.345337	0.371192	0.292445	0.328085	0.369385
5890403	0.0343831	0.00140874	down	2.15054	1733.83	620.667	0.304467	-0.800231	P	P	P	P	P	P	P	P	P	P	P	P	P	P	P	P	P	P	1	1	1	1	1	1	1	1	1	1	1	1	1	1	1	1	1	1	0.351362	0.3069	0.251582	0.329215	0.306411
1340408	0.0400185	0.00237737	up	2.14934	1103.77	1818.1	-0.376373	0.727522	P	P	P	P	P	P	P	P	P	P	P	P	P	P	P	P	P	P	1	1	1	1	1	1	1	1	1	1	1	1	1	1	1	1	1	1	0.36729	0.346087	0.256757	0.321656	0.318328
6100131	0.0387187	0.00214522	up	2.14775	1059.5	1719.43	-0.515061	0.587763	P	P	P	P	P	P	P	P	P	P	P	P	P	P	P	P	P	P	1	1	1	1	1	1	1	1	1	1	1	1	1	1	1	1	1	1	0.359718	0.368351	0.24765	0.281927	0.25294
4900435	0.0356607	0.0015752	down	2.14709	776.1	279.667	0.216967	-0.885413	P	P	P	P	P	P	P	P	P	P	P	P	P	P	P	P	P	P	1	1	1	1	1	1	1	1	1	1	1	1	1	1	1	1	1	1	0.386229	0.323401	0.336191	0.426147	0.352302
4850021	0.0227342	7.07049e-05	down	2.14695	4576.43	1635.53	0.186714	-0.915576	P	P	P	P	P	P	P	P	P	P	P	P	P	P	P	P	P	P	1	1	1	1	1	1	1	1	1	1	1	1	1	1	1	1	1	1	0.28289	0.276079	0.278864	0.33046	0.329104
3440270	0.0288997	0.000479652	up	2.14621	177.833	290.533	-0.487048	0.614743	P	P	P	P	P	P	P	P	P	P	P	P	P	P	P	P	P	P	0.97543	0.88355	0.96581	0.92949	0.99679	0.97756	1	1	1	0.97436	1	0.97436	0.99466	0.98077	0.98932	0.99786	0.99786	0.99786	0.416364	0.285113	0.31924	0.375123	0.365741
6280243	0.0412002	0.00258051	up	2.14536	2808.1	4650.53	-0.337605	0.763616	P	P	P	P	P	P	P	P	P	P	P	P	P	P	P	P	P	P	1	1	1	1	1	1	1	1	1	1	1	1	1	1	1	1	1	1	0.270962	0.302742	0.249178	0.298901	0.215063
4590255	0.0288997	0.000450924	up	2.1451	365.967	603.367	-0.504744	0.596303	P	P	P	P	P	P	P	P	P	P	P	P	P	P	P	P	P	P	1	1	1	1	1	1	1	1	1	1	1	1	1	1	1	1	1	1	0.366361	0.411485	0.380713	0.370097	0.284641
7650524	0.0434319	0.00301226	down	2.14394	733.367	258.233	0.226587	-0.87368	P	P	P	P	P	P	P	P	P	P	P	P	P	P	P	P	P	P	1	1	1	1	1	1	1	1	1	1	1	1	1	1	1	1	1	1	0.432581	0.373948	0.239392	0.390188	0.51056
1230196	0.0455194	0.00343229	up	2.14376	216.667	356.667	-0.075001	1.02514	P	P	P	P	P	P	P	P	P	P	P	P	P	P	M	P	P	P	0.99466	0.96902	0.99038	0.99786	0.96261	0.98077	1	1	1	1	1	0.98825	0.9797	0.97329	0.71688	0.99786	0.90491	0.99573	0.486023	0.305598	0.377784	0.444605	0.303145
2100608	0.0310538	0.000856625	up	2.14184	4169.8	6888.7	-0.497653	0.6012	P	P	P	P	P	P	P	P	P	P	P	P	P	P	P	P	P	P	1	1	1	1	1	1	1	1	1	1	1	1	1	1	1	1	1	1	0.323737	0.191826	0.214754	0.285639	0.303237
2260382	0.0411533	0.00255935	down	2.14122	3644.6	1303.13	0.558082	-0.540353	P	P	P	P	P	P	P	P	P	P	P	P	P	P	P	P	P	P	1	1	1	1	1	1	1	1	1	1	1	1	1	1	1	1	1	1	0.364868	0.255656	0.245021	0.335064	0.246755
2370577	0.0288997	0.000439197	down	2.1402	806.767	287.367	0.335384	-0.762361	P	P	P	P	P	P	P	P	P	P	P	P	P	P	P	P	P	P	1	1	1	1	1	1	1	1	1	1	1	1	1	1	1	1	1	1	0.277021	0.266591	0.195112	0.372379	0.285627
7100639	0.0348354	0.00146102	up	2.1378	988.367	1621.3	-0.126495	0.969634	P	P	P	P	P	P	P	P	P	P	P	P	P	P	P	P	P	P	1	1	1	1	1	1	1	1	1	1	1	1	1	1	1	1	1	1	0.293389	0.311273	0.311178	0.387787	0.402446
6020577	0.028388	0.00031223	down	2.1369	587.467	211.9	0.131079	-0.96444	P	P	P	P	P	P	P	P	P	P	P	P	P	P	P	P	P	P	1	1	1	1	1	1	1	0.99893	0.99466	1	1	1	1	1	1	1	1	1	0.260399	0.341759	0.30261	0.364265	0.374296
7550445	0.0279293	0.000250417	down	2.13583	3252.57	1163.33	0.157208	-0.937586	P	P	P	P	P	P	P	P	P	P	P	P	P	P	P	P	P	P	1	1	1	1	1	1	1	1	1	1	1	1	1	1	1	1	1	1	0.25582	0.243065	0.277289	0.287108	0.304389
3440537	0.028388	0.000300172	up	2.13534	5748.53	9437.67	-0.124222	0.970241	P	P	P	P	P	P	P	P	P	P	P	P	P	P	P	P	P	P	1	1	1	1	1	1	1	1	1	1	1	1	1	1	1	1	1	1	0.280319	0.374893	0.212918	0.267198	0.272614
4670392	0.0326428	0.00109746	up	2.13378	630.067	1039.27	-0.359141	0.734269	P	P	P	P	P	P	P	P	P	P	P	P	P	P	P	P	P	P	1	1	1	1	1	1	1	1	1	1	1	1	1	1	1	1	1	1	0.349112	0.396824	0.337563	0.364024	0.358656
6330333	0.0216101	3.96793e-05	up	2.13325	1619.23	2650.9	-0.386581	0.706472	P	P	P	P	P	P	P	P	P	P	P	P	P	P	P	P	P	P	1	1	1	1	1	1	1	1	1	1	1	1	1	1	1	1	1	1	0.446024	0.279134	0.326207	0.41246	0.336654
6350161	0.0368675	0.00177308	down	2.13281	1105.47	398.367	0.368317	-0.724439	P	P	P	P	P	P	P	P	P	P	P	P	P	P	P	P	P	P	1	1	1	1	1	1	1	1	1	1	1	1	1	1	1	1	1	1	0.333374	0.290269	0.225864	0.309873	0.285594
2710709	0.0346007	0.00144416	down	2.13159	3059.77	1078.87	0.598134	-0.493798	P	P	P	P	P	P	P	P	P	P	P	P	P	P	P	P	P	P	1	1	1	1	1	1	1	1	1	1	1	1	1	1	1	1	1	1	0.249716	0.423247	0.268534	0.283194	0.370547
3120497	0.0288997	0.000532899	up	2.12982	592.1	971.867	-0.0644488	1.02628	P	P	P	P	P	P	P	P	P	P	P	P	P	P	P	P	P	P	1	1	1	1	1	1	1	1	1	1	1	1	1	1	1	1	1	1	0.268189	0.270117	0.326439	0.283566	0.295568
2370041	0.0286868	0.000351258	down	2.12903	4723.63	1715.2	0.301592	-0.788603	P	P	P	P	P	P	P	P	P	P	P	P	P	P	P	P	P	P	1	1	1	1	1	1	1	1	1	1	1	1	1	1	1	1	1	1	0.235069	0.197117	0.189228	0.217617	0.242009
450332	0.049679	0.00423498	up	2.12645	735	1189.7	-0.323152	0.765298	P	P	P	P	P	P	P	P	P	P	P	P	P	P	P	P	P	P	1	1	1	1	1	1	1	1	1	1	1	1	1	1	1	1	1	1	0.355096	0.423371	0.407426	0.477365	0.32502
6370392	0.0367085	0.00174724	up	2.12079	1019.73	1661.37	-0.333954	0.750648	P	P	P	P	P	P	P	P	P	P	P	P	P	P	P	P	P	P	1	1	1	1	1	1	1	1	1	1	1	1	1	1	1	1	1	1	0.431496	0.362035	0.334569	0.277493	0.399655
7040133	0.0288997	0.000534555	up	2.12052	9480.4	15304.7	-0.343266	0.74115	P	P	P	P	P	P	P	P	P	P	P	P	P	P	P	P	P	P	1	1	1	1	1	1	1	1	1	1	1	1	1	1	1	1	1	1	0.235389	0.251128	0.271532	0.27563	0.239611
6620315	0.0286868	0.000385792	down	2.11978	3701.3	1325.93	0.157612	-0.926302	P	P	P	P	P	P	P	P	P	P	P	P	P	P	P	P	P	P	1	1	1	1	1	1	1	1	1	1	1	1	1	1	1	1	1	1	0.266577	0.393104	0.271782	0.265969	0.289552
6400463	0.0397256	0.00227178	down	2.11839	1541.57	566.8	0.0394041	-1.04357	P	P	P	P	P	P	P	P	P	P	P	P	P	P	P	P	P	P	1	1	1	1	1	1	1	1	1	1	1	1	1	1	1	1	1	1	0.392615	0.199182	0.283587	0.290884	0.39284
580189	0.0260677	0.000157337	down	2.11521	3693.83	1328.1	0.0868139	-0.99399	P	P	P	P	P	P	P	P	P	P	P	P	P	P	P	P	P	P	1	1	1	1	1	1	1	1	1	1	1	1	1	1	1	1	1	1	0.364879	0.258599	0.250377	0.233371	0.331726
5810253	0.0480759	0.00389184	down	2.11286	1025.8	360.267	-0.0127964	-1.09199	P	P	P	P	P	P	P	P	P	P	P	P	P	P	P	P	P	P	1	1	1	1	1	1	1	1	1	1	1	1	1	1	1	1	1	1	0.314761	0.287602	0.304138	0.289823	0.28118
2760328	0.0397992	0.00234282	down	2.11221	356	129.433	0.146561	-0.932191	P	P	P	P	P	P	P	P	M	M	M	P	P	P	P	P	P	P	1	1	1	1	1	1	0.91132	0.83013	0.74573	0.75	0.76816	0.9359	1	1	1	0.97329	1	0.90919	0.416456	0.410171	0.331531	0.472209	0.30675
3140731	0.0337563	0.00127709	down	2.10845	614.367	223.733	0.462814	-0.613371	P	P	P	P	P	P	P	P	P	P	P	P	P	P	P	P	P	P	1	1	1	1	1	1	1	0.99893	0.99466	0.99893	1	1	1	1	1	1	1	0.99786	0.326382	0.332223	0.25446	0.259781	0.332212
4640424	0.0250489	9.54417e-05	up	2.10838	282.7	459.1	-0.506824	0.569312	P	P	P	P	P	P	P	P	P	P	P	P	P	P	P	P	P	P	1	0.99893	1	0.99786	0.99893	1	1	1	1	1	1	1	1	1	1	1	1	1	0.355895	0.294825	0.350194	0.381739	0.374623
2680097	0.0431388	0.00294384	down	2.1066	493.6	177.8	-0.0870129	-1.16193	P	P	P	P	P	P	P	P	P	P	P	P	P	P	P	P	P	P	1	1	1	1	1	1	0.99038	0.98825	0.95299	1	0.99359	1	1	1	1	1	1	1	0.291768	0.191788	0.245943	0.298067	0.327124
3140047	0.0320947	0.00096918	down	2.10348	1398	513.6	0.0825747	-0.990203	P	P	P	P	P	P	P	P	P	P	P	P	P	P	P	P	P	P	1	1	1	1	1	1	1	1	1	1	1	1	1	1	1	1	1	1	0.269219	0.325842	0.309467	0.364921	0.347232
6380707	0.0305218	0.000794266	down	2.10308	1474.4	534.533	0.479278	-0.593225	P	P	P	P	P	P	P	P	P	P	P	P	P	P	P	P	P	P	1	1	1	1	1	1	1	1	1	1	1	1	1	1	1	1	1	1	0.394254	0.254317	0.253598	0.317457	0.281993
2760368	0.0392894	0.00222604	up	2.10299	425.7	689.3	-0.156876	0.915566	P	P	P	P	P	P	P	P	P	P	P	P	P	P	P	P	P	P	1	1	1	0.99786	1	1	1	1	1	1	1	1	1	1	1	1	1	1	0.329366	0.238665	0.425474	0.397953	0.400404
6590722	0.0288997	0.000572612	down	2.10197	941.067	343.2	0.203338	-0.868402	P	P	P	P	P	P	P	P	P	P	P	P	P	P	P	P	P	P	1	1	1	1	1	1	1	1	1	1	1	1	1	1	1	1	1	1	0.482018	0.306721	0.23086	0.385702	0.283376
2970440	0.0286866	0.000345449	down	2.10178	1261.17	453.133	0.168438	-0.903175	P	P	P	P	P	P	P	P	P	P	P	P	P	P	P	P	P	P	1	1	1	1	1	1	1	1	1	1	1	1	1	1	1	1	1	1	0.32363	0.319904	0.308816	0.259327	0.323505
6980164	0.0347996	0.0014556	up	2.09747	262.767	422.067	0.013585	1.08224	P	P	P	P	P	P	P	P	P	P	P	P	P	P	P	P	P	P	0.99679	0.99679	1	0.9797	0.97009	0.98077	1	1	1	1	1	1	0.9765	0.97756	0.98611	0.99252	0.99786	0.99679	0.467102	0.351259	0.426119	0.470426	0.487432
4570278	0.0455963	0.00346298	down	2.09656	52557.8	19632.2	0.0300034	-1.03802	P	P	P	P	P	P	P	P	P	P	P	P	P	P	P	P	P	P	1	1	1	1	1	1	1	1	1	1	1	1	1	1	1	1	1	1	0.248486	0.218303	0.23864	0.307912	0.220801
3440041	0.0464062	0.00356907	down	2.09648	999.6	357.733	0.209779	-0.858193	P	P	P	P	P	P	P	P	P	P	P	P	P	P	P	P	P	P	1	1	1	1	1	1	1	1	1	1	1	1	1	1	1	1	1	1	0.379431	0.368201	0.214859	0.253914	0.399991
1230142	0.028388	0.000313528	down	2.09289	673.867	246.4	0.39882	-0.666675	P	P	P	P	P	P	P	P	P	P	P	P	P	P	P	P	P	P	1	1	1	1	1	1	1	1	1	1	1	1	1	1	1	1	1	1	0.310473	0.273053	0.193178	0.272631	0.330594
2680176	0.0263142	0.000175539	down	2.08924	652.8	240.233	0.396831	-0.666146	P	P	P	P	P	P	P	P	P	P	P	P	P	P	P	P	P	P	1	1	1	1	1	1	1	1	1	1	1	1	1	1	1	1	1	1	0.383195	0.284705	0.24383	0.188109	0.342134
6560722	0.0375747	0.00186637	up	2.08638	866.233	1386.57	-0.173049	0.887955	P	P	P	P	P	P	P	P	P	P	P	P	P	P	P	P	P	P	1	1	1	1	1	1	1	1	1	1	1	1	1	1	1	1	1	1	0.407688	0.445065	0.314659	0.303042	0.344085
6650431	0.0324555	0.00108465	up	2.08246	223.567	357.267	-0.267111	0.791176	P	P	P	P	P	P	P	P	P	P	P	P	P	P	P	P	P	P	0.98932	0.98504	0.99786	0.98077	0.95513	0.96261	1	1	1	0.99573	1	0.99359	0.99679	1	0.99786	1	0.99786	1	0.394311	0.486876	0.36931	0.437088	0.378537
4050022	0.0288997	0.000489179	down	2.08193	640.2	237.433	0.108445	-0.949473	P	P	P	P	P	P	P	P	P	P	P	P	P	P	P	P	P	P	1	1	1	1	1	1	1	1	0.99573	1	1	1	1	1	1	0.96688	1	0.99573	0.397978	0.268191	0.355496	0.352427	0.440975
6100121	0.0288997	0.000458267	up	2.08166	761.2	1213.5	-0.656979	0.400757	P	P	P	P	P	P	P	P	P	P	P	P	P	P	P	P	P	P	1	1	1	1	1	1	1	1	1	1	1	1	1	1	1	1	1	1	0.322766	0.331347	0.341057	0.3167	0.345741
160291	0.0370979	0.00180827	down	2.08124	377.8	139.667	0.310048	-0.747395	P	P	P	P	P	P	P	P	P	M	P	P	P	P	P	P	P	P	1	1	1	1	1	1	0.87927	0.80876	0.95727	0.7735	0.86218	0.97756	1	1	1	0.91987	1	0.98611	0.467983	0.414026	0.442403	0.34443	0.401887
6940504	0.0342841	0.00137223	up	2.08049	588.367	937	-0.369342	0.687584	P	P	P	P	P	P	P	P	P	P	P	P	P	P	P	P	P	P	1	1	1	1	1	1	1	1	1	1	1	1	1	1	1	1	1	1	0.287075	0.316786	0.256664	0.374086	0.308211
2480475	0.0322758	0.00102184	down	2.0794	4588.3	1693.9	0.21264	-0.843528	P	P	P	P	P	P	P	P	P	P	P	P	P	P	P	P	P	P	1	1	1	1	1	1	1	1	1	1	1	1	1	1	1	1	1	1	0.221487	0.286844	0.25374	0.286357	0.369797
3370192	0.0412002	0.00260827	down	2.07822	6063.8	2232.23	0.170244	-0.885103	P	P	P	P	P	P	P	P	P	P	P	P	P	P	P	P	P	P	1	1	1	1	1	1	1	1	1	1	1	1	1	1	1	1	1	1	0.343782	0.376338	0.394299	0.277687	0.350157
20608	0.0438873	0.0031166	down	2.07713	662.033	243.433	0.337489	-0.717102	P	P	P	P	P	P	P	P	P	P	P	P	P	P	P	P	P	P	1	1	1	1	1	1	1	1	1	1	1	1	1	1	1	1	1	1	0.299211	0.314736	0.287492	0.324104	0.371787
1240653	0.0381047	0.00198663	up	2.07689	5214.6	8338.63	-0.94372	0.110703	P	P	P	P	P	P	P	P	P	P	P	P	P	P	P	P	P	P	1	1	1	1	1	1	1	1	1	1	1	1	1	1	1	1	1	1	0.352577	0.33566	0.302095	0.322623	0.352389
3310138	0.0216101	2.12774e-05	down	2.07548	537.967	198.7	0.282039	-0.771406	P	P	P	P	P	P	P	P	P	P	P	P	P	P	P	P	P	P	1	1	1	1	1	1	0.99679	0.99679	0.99466	1	1	1	1	1	1	1	1	0.99573	0.310048	0.343661	0.322376	0.388482	0.328496
4200392	0.0288997	0.000512034	down	2.07307	348.867	127.933	0.464427	-0.587344	P	P	P	P	P	P	P	P	M	P	M	P	P	P	P	P	P	P	1	1	1	1	0.99893	1	0.88675	0.83974	0.74573	0.81303	0.75855	0.91774	1	1	1	0.83761	0.97756	0.96581	0.268839	0.283828	0.41747	0.327131	0.19628
2650544	0.0362772	0.00165465	up	2.07293	998.667	1587.07	-0.343091	0.708584	P	P	P	P	P	P	P	P	P	P	P	P	P	P	P	P	P	P	1	1	1	1	1	1	1	1	1	1	1	1	1	1	1	1	1	1	0.30556	0.383799	0.271716	0.361605	0.442396
5390129	0.0381047	0.00202648	up	2.07289	890.233	1424.17	-0.30559	0.746051	P	P	P	P	P	P	P	P	P	P	P	P	P	P	P	P	P	P	1	1	1	1	1	1	1	1	1	1	1	1	1	1	1	1	1	1	0.289045	0.331673	0.31803	0.372405	0.343346
2120754	0.0309093	0.000848533	down	2.07199	3270.1	1206.67	0.0139817	-1.03703	P	P	P	P	P	P	P	P	P	P	P	P	P	P	P	P	P	P	1	1	1	1	1	1	1	1	1	1	1	1	1	1	1	1	1	1	0.361575	0.290619	0.233916	0.285938	0.298042
3310309	0.0288997	0.000572768	down	2.07183	811.067	301.633	0.132307	-0.918599	P	P	P	P	P	P	P	P	P	P	P	P	P	P	P	P	P	P	1	1	1	1	1	1	1	1	1	1	1	1	1	1	1	1	1	0.99786	0.319378	0.324581	0.297514	0.249261	0.290751
4220053	0.038381	0.00208286	down	2.06864	2724.1	1020.5	0.532592	-0.516091	P	P	P	P	P	P	P	P	P	P	P	P	P	P	P	P	P	P	1	1	1	1	1	1	1	1	1	1	1	1	1	1	1	1	1	1	0.339386	0.390704	0.311744	0.275542	0.293783
3180379	0.0224651	6.88556e-05	down	2.06547	9578.9	3555.57	0.0388099	-1.00766	P	P	P	P	P	P	P	P	P	P	P	P	P	P	P	P	P	P	1	1	1	1	1	1	1	1	1	1	1	1	1	1	1	1	1	1	0.305046	0.267519	0.246771	0.310377	0.33392
6550703	0.0351837	0.00151925	down	2.06493	1816	664.933	0.240928	-0.805163	P	P	P	P	P	P	P	P	P	P	P	P	P	P	P	P	P	P	1	1	1	1	1	1	1	1	1	1	1	1	1	1	1	1	1	1	0.282042	0.324012	0.306235	0.415339	0.328078
6510184	0.0279293	0.000235388	up	2.06376	421.2	664.033	-0.177735	0.867537	P	P	P	P	P	P	P	P	P	P	P	P	P	P	P	P	P	P	1	1	1	0.99893	1	1	1	1	1	1	1	1	1	1	1	1	1	1	0.379361	0.314631	0.230647	0.36296	0.349195
730017	0.0397992	0.00233113	down	2.06331	913.133	339.7	0.336891	-0.708071	P	P	P	P	P	P	P	P	P	P	P	P	P	P	P	P	P	P	1	1	1	1	1	1	1	1	1	1	1	1	1	1	1	1	1	1	0.407866	0.482745	0.275602	0.396526	0.383047
6520056	0.0348946	0.00146869	down	2.06254	1531.77	563.133	-0.0803324	-1.12475	P	P	P	P	P	P	P	P	P	P	P	P	P	P	P	P	P	P	1	1	1	1	1	1	1	1	1	1	1	1	1	1	1	1	1	1	0.214234	0.392639	0.312676	0.348381	0.298747
4780537	0.043669	0.00306132	up	2.06113	3217.97	5059.53	-0.236216	0.80722	P	P	P	P	P	P	P	P	P	P	P	P	P	P	P	P	P	P	1	1	1	1	1	1	1	1	1	1	1	1	1	1	1	1	1	1	0.315093	0.248767	0.203106	0.300971	0.380725
4850358	0.0486161	0.00403276	down	2.0579	781.1	288.433	0.0415189	-0.999651	P	P	P	P	P	P	P	P	P	P	P	P	P	P	P	P	P	P	1	1	1	1	1	1	1	1	1	1	1	1	1	1	1	1	1	1	0.326233	0.413297	0.252814	0.364523	0.360554
5340056	0.0344756	0.00141719	up	2.0527	388.633	617.067	-0.33992	0.697605	P	P	P	P	P	P	P	P	P	P	P	P	P	P	P	P	P	P	1	1	1	1	1	1	1	1	1	1	1	1	1	1	1	1	1	1	0.296406	0.313871	0.408857	0.385413	0.345204
1240397	0.0289997	0.000637166	down	2.05208	3732.97	1406.97	0.153122	-0.883963	P	P	P	P	P	P	P	P	P	P	P	P	P	P	P	P	P	P	1	1	1	1	1	1	1	1	1	1	1	1	1	1	1	1	1	1	0.369662	0.286527	0.210423	0.353281	0.321482
7400471	0.0485524	0.00398019	up	2.04878	238.133	373.3	-0.481441	0.553327	P	P	P	P	P	P	P	P	P	P	P	P	P	P	P	P	P	P	0.98825	0.98932	1	1	0.99679	0.99893	1	1	1	1	1	1	0.9765	1	0.99359	1	1	1	0.360238	0.387742	0.298945	0.407141	0.316646
2190349	0.0289997	0.000639798	down	2.04863	648.333	240.433	0.306229	-0.728434	P	P	P	P	P	P	P	P	P	P	P	P	P	P	P	P	P	P	1	1	1	1	1	1	1	1	1	1	1	1	1	1	1	1	1	1	0.379392	0.518089	0.321818	0.403841	0.371162
5390056	0.0317381	0.000942729	up	2.0482	459.5	726.567	-0.263863	0.770491	P	P	P	P	P	P	P	P	P	P	P	P	P	P	P	P	P	P	1	1	1	1	1	1	1	1	1	1	1	1	1	1	1	1	1	1	0.406503	0.367553	0.42173	0.450704	0.48527
6760367	0.0279293	0.000275447	up	2.04758	6335.3	9933.5	-0.474632	0.559285	P	P	P	P	P	P	P	P	P	P	P	P	P	P	P	P	P	P	1	1	1	1	1	1	1	1	1	1	1	1	1	1	1	1	1	1	0.252588	0.389177	0.34002	0.187008	0.276664
2680047	0.028388	0.00031645	down	2.04024	1334	496.733	0.180562	-0.848176	P	P	P	P	P	P	P	P	P	P	P	P	P	P	P	P	P	P	1	1	1	1	1	1	1	1	1	1	1	1	1	1	1	1	1	1	0.195108	0.288063	0.240168	0.268182	0.294832
1430110	0.0489419	0.00408548	up	2.03944	822.133	1286.73	-0.415536	0.612638	P	P	P	P	P	P	P	P	P	P	P	P	P	P	P	P	P	P	1	1	1	1	1	1	1	1	1	1	1	1	1	1	1	1	1	1	0.275187	0.409755	0.281277	0.323278	0.322854
3610634	0.0279293	0.000264947	up	2.03859	807.133	1255.93	-0.780889	0.246682	P	P	P	P	P	P	P	P	P	P	P	P	P	P	P	P	P	P	1	1	1	1	1	1	1	1	1	1	1	1	1	1	1	1	1	1	0.303629	0.324086	0.327458	0.377533	0.312227
6650288	0.041244	0.00262306	down	2.03829	338.467	124.867	-0.0120421	-1.0394	P	P	P	P	P	P	M	P	M	P	P	P	P	P	P	P	P	P	1	1	0.99786	1	1	1	0.76923	0.86004	0.75748	0.99038	0.99145	1	1	1	1	1	1	0.98825	0.272429	0.361521	0.331871	0.463667	0.246737
5270576	0.0303288	0.0007669	down	2.03785	666.067	251.2	0.0801867	-0.946862	P	P	P	P	P	P	P	P	P	P	P	P	P	P	P	P	P	P	1	1	1	1	1	1	1	1	1	1	1	1	1	1	1	1	1	1	0.321662	0.29681	0.317937	0.405904	0.319309
150646	0.0438873	0.00311757	up	2.03761	2941.37	4631.33	-0.153159	0.873715	P	P	P	P	P	P	P	P	P	P	P	P	P	P	P	P	P	P	1	1	1	1	1	1	1	1	1	1	1	1	1	1	1	1	1	1	0.302955	0.212845	0.203966	0.229632	0.320507
4830592	0.0286868	0.000376572	up	2.03544	1014.6	1583.47	-0.210431	0.81491	P	P	P	P	P	P	P	P	P	P	P	P	P	P	P	P	P	P	1	1	1	1	1	1	1	1	1	1	1	1	1	1	1	1	1	1	0.298465	0.256399	0.367285	0.294497	0.32349
1980021	0.0242874	8.64827e-05	up	2.0344	2855.93	4477.93	-0.179735	0.844869	P	P	P	P	P	P	P	P	P	P	P	P	P	P	P	P	P	P	1	1	1	1	1	1	1	1	1	1	1	1	1	1	1	1	1	1	0.266933	0.24604	0.232426	0.254937	0.366248
3830328	0.0404607	0.00244012	down	2.03419	561.4	213.333	0.360989	-0.663467	P	P	P	P	P	P	P	P	P	P	P	P	P	P	P	P	P	P	1	1	1	1	1	1	0.99786	1	0.99466	1	1	1	1	1	1	1	1	0.99893	0.327007	0.451481	0.309584	0.297765	0.409664
520376	0.0288997	0.000452914	down	2.0338	7090.57	2653.53	0.0211272	-1.00305	P	P	P	P	P	P	P	P	P	P	P	P	P	P	P	P	P	P	1	1	1	1	1	1	1	1	1	1	1	1	1	1	1	1	1	1	0.322521	0.228293	0.155759	0.358769	0.262523
5260612	0.0298665	0.000725519	down	2.03312	1227.67	459.9	0.0459121	-0.977782	P	P	P	P	P	P	P	P	P	P	P	P	P	P	P	P	P	P	1	1	1	1	1	1	1	1	1	1	1	1	1	1	1	1	1	1	0.29399	0.371728	0.245451	0.380654	0.299425
6420349	0.0412002	0.00258363	up	2.03302	199.433	312.3	-0.662903	0.360721	P	P	P	P	P	P	P	P	P	P	P	P	P	P	P	P	P	P	0.93162	0.99252	0.98611	0.98184	0.99679	1	1	1	1	1	1	1	0.99786	0.99786	0.99893	1	1	1	0.257165	0.453185	0.356491	0.439317	0.310462
3400343	0.0347996	0.0014556	down	2.03198	763.833	288.533	0.153314	-0.869575	P	P	P	P	P	P	P	P	P	P	P	P	P	P	P	P	P	P	1	1	1	1	1	1	1	1	1	1	1	1	1	1	1	1	1	1	0.496498	0.267777	0.317788	0.313733	0.344741
4610309	0.0485524	0.00401049	up	2.03173	6401.67	9807.6	-0.264817	0.757888	P	P	P	P	P	P	P	P	P	P	P	P	P	P	P	P	P	P	1	1	1	1	1	1	1	1	1	1	1	1	1	1	1	1	1	1	0.4736	0.447345	0.411797	0.484814	0.471507
6900048	0.028388	0.00033247	down	2.028	1025.97	386.533	0.0394602	-0.980601	P	P	P	P	P	P	P	P	P	P	P	P	P	P	P	P	P	P	1	1	1	1	1	1	1	1	1	1	1	1	1	1	1	1	1	1	0.323851	0.312434	0.202439	0.335404	0.297858
4070278	0.030049	0.000747095	down	2.02562	1529.4	583.367	0.302355	-0.716009	P	P	P	P	P	P	P	P	P	P	P	P	P	P	P	P	P	P	1	1	1	1	1	1	1	1	1	1	1	1	1	1	1	1	1	1	0.367164	0.275674	0.19598	0.273272	0.274659
4880193	0.0286868	0.000369955	down	2.02483	1757.07	667.767	0.215487	-0.802314	P	P	P	P	P	P	P	P	P	P	P	P	P	P	P	P	P	P	1	1	1	1	1	1	1	1	1	1	1	1	1	1	1	1	1	1	0.369465	0.330838	0.269676	0.281674	0.373269
1240427	0.0289997	0.000640487	up	2.02415	1212.7	1877.37	-0.377777	0.639541	P	P	P	P	P	P	P	P	P	P	P	P	P	P	P	P	P	P	1	1	1	1	1	1	1	1	1	1	1	1	1	1	1	1	1	1	0.288893	0.24789	0.24608	0.294747	0.295989
6060730	0.0288997	0.000480522	down	2.02301	1990.93	758.6	0.156328	-0.860178	P	P	P	P	P	P	P	P	P	P	P	P	P	P	P	P	P	P	1	1	1	1	1	1	1	1	1	1	1	1	1	1	1	1	1	1	0.324175	0.227209	0.214404	0.38677	0.255204
2680408	0.0451853	0.00331351	up	2.02268	1320.97	2018.97	-0.243922	0.772349	P	P	P	P	P	P	P	P	P	P	P	P	P	P	P	P	P	P	1	1	1	1	1	1	1	1	1	1	1	1	1	1	1	1	1	1	0.388954	0.328788	0.238686	0.330337	0.271777
3420500	0.0327115	0.00115518	down	2.02234	17268	6625.2	0.0616962	-0.954326	P	P	P	P	P	P	P	P	P	P	P	P	P	P	P	P	P	P	1	1	1	1	1	1	1	1	1	1	1	1	1	1	1	1	1	1	0.380431	0.292943	0.212397	0.308266	0.27818
3940215	0.0465492	0.0035962	up	2.02192	234.633	362.567	-0.368572	0.647155	P	P	P	P	P	P	P	P	P	P	P	P	P	P	P	P	P	P	0.99145	0.98504	1	0.98291	0.99466	1	1	1	1	1	1	1	0.99252	0.99679	0.99573	1	1	1	0.352153	0.45455	0.305564	0.37397	0.339301
4010075	0.0404397	0.00242245	up	2.02096	426	665.767	-0.231714	0.783328	P	P	P	P	P	P	P	P	P	P	P	P	P	P	P	P	P	P	1	1	1	1	1	1	1	1	1	1	1	1	1	1	1	1	1	1	0.443122	0.363379	0.283024	0.406807	0.323114
6350092	0.0456287	0.00347778	up	2.01934	383.2	576.567	-0.28398	0.729904	P	P	P	P	P	P	P	P	P	P	P	P	P	P	P	P	P	P	1	1	1	1	1	1	1	1	1	1	1	1	1	1	1	1	1	1	0.425708	0.29513	0.332178	0.342614	0.384987
7400184	0.0458438	0.00350244	up	2.01622	210.933	323.867	-0.530173	0.481481	P	P	P	P	P	P	P	P	P	P	P	P	P	P	P	P	P	P	0.99145	0.99679	0.9562	0.97222	0.99679	0.93803	1	1	1	1	1	1	0.99466	0.98932	0.99573	1	1	0.99786	0.451291	0.424544	0.32556	0.344912	0.385975
6330167	0.0216101	4.87127e-05	up	2.01287	1071.73	1645.87	-0.0409999	0.968256	P	P	P	P	P	P	P	P	P	P	P	P	P	P	P	P	P	P	1	1	1	1	1	1	1	1	1	1	1	1	1	1	1	1	1	1	0.377772	0.344873	0.284852	0.324299	0.333617
4010398	0.0453216	0.00335789	down	2.01251	3021.6	1155.87	0.228796	-0.780198	P	P	P	P	P	P	P	P	P	P	P	P	P	P	P	P	P	P	1	1	1	1	1	1	1	1	1	1	1	1	1	1	1	1	1	1	0.297436	0.299362	0.222878	0.318064	0.30593
4060767	0.0250489	0.000119525	down	2.01121	3879.9	1484.23	0.294694	-0.71337	P	P	P	P	P	P	P	P	P	P	P	P	P	P	P	P	P	P	1	1	1	1	1	1	1	1	1	1	1	1	1	1	1	1	1	1	0.205801	0.214793	0.205354	0.230618	0.188778
2760202	0.0327115	0.00116616	down	2.01088	1344.53	510.2	0.260694	-0.747131	P	P	P	P	P	P	P	P	P	P	P	P	P	P	P	P	P	P	1	1	1	1	1	1	1	1	1	1	1	1	1	1	1	1	1	1	0.275206	0.31548	0.357925	0.262868	0.255433
6840021	0.0486161	0.00402807	up	2.01057	8259.8	12395.1	-0.520948	0.48666	P	P	P	P	P	P	P	P	P	P	P	P	P	P	P	P	P	P	1	1	1	1	1	1	1	1	1	1	1	1	1	1	1	1	1	1	0.347722	0.616089	0.462533	0.490085	0.425598
7330725	0.0406521	0.00247365	down	2.00727	792.833	305.933	0.0714189	-0.933818	P	P	P	P	P	P	P	P	P	P	P	P	P	P	P	P	P	P	1	1	1	1	1	1	1	1	1	1	1	1	1	1	1	1	1	1	0.32534	0.2783	0.375188	0.370461	0.402636
60403	0.0324082	0.00104909	down	2.00577	1405.97	541.4	0.0412761	-0.962879	P	P	P	P	P	P	P	P	P	P	P	P	P	P	P	P	P	P	1	1	1	1	1	1	1	1	1	1	1	1	1	1	1	1	1	1	0.271708	0.329635	0.203635	0.293051	0.290894
2030102	0.0463273	0.00355211	down	2.00567	705.833	265.467	0.587537	-0.41655	P	P	P	P	P	P	P	P	P	P	P	P	P	P	P	P	P	P	1	1	1	1	1	1	1	1	1	0.92308	0.99038	0.99359	1	1	1	1	1	0.97863	0.395846	0.411257	0.339899	0.373328	0.316231
380242	0.0466554	0.00360861	down	2.00343	1343.47	499.467	0.273061	-0.729408	P	P	P	P	P	P	P	P	P	P	P	P	P	P	P	P	P	P	1	1	1	1	1	1	1	1	1	1	1	1	1	1	1	1	1	1	0.315648	0.376274	0.436696	0.399636	0.385245
1110048	0.0455194	0.00341321	down	2.00208	2760.43	1031.13	0.220098	-0.781399	P	P	P	P	P	P	P	P	P	P	P	P	P	P	P	P	P	P	1	1	1	1	1	1	1	1	1	1	1	1	1	1	1	1	1	1	0.433005	0.221869	0.237648	0.309345	0.309362
4220563	0.0288997	0.000562751	up	2.00204	3377.03	5167.3	-0.471072	0.530395	P	P	P	P	P	P	P	P	P	P	P	P	P	P	P	P	P	P	1	1	1	1	1	1	1	1	1	1	1	1	1	1	1	1	1	1	0.308238	0.28991	0.287285	0.3739	0.333342
290594	0.0316903	0.000935597	up	2.00039	7901.1	12164.2	-0.49017	0.510112	P	P	P	P	P	P	P	P	P	P	P	P	P	P	P	P	P	P	1	1	1	1	1	1	1	1	1	1	1	1	1	1	1	1	1	1	0.275019	0.337842	0.350437	0.353581	0.361898
3120703	0.0327115	0.0011493	down	1.99815	2609.17	990.7	0.348417	-0.650246	P	P	P	P	P	P	P	P	P	P	P	P	P	P	P	P	P	P	1	1	1	1	1	1	1	1	1	1	1	1	1	1	1	1	1	1	0.376126	0.433926	0.317335	0.353966	0.398637
380484	0.0434445	0.00301562	up	1.99454	1483.7	2262.17	-0.111029	0.885024	P	P	P	P	P	P	P	P	P	P	P	P	P	P	P	P	P	P	1	1	1	1	1	1	1	1	1	1	1	1	1	1	1	1	1	1	0.39487	0.273159	0.228333	0.354574	0.252276
2190619	0.0453766	0.00337676	down	1.99282	2742.47	1048.2	0.230311	-0.764497	P	P	P	P	P	P	P	P	P	P	P	P	P	P	P	P	P	P	1	1	1	1	1	1	1	1	1	1	1	1	1	1	1	1	1	1	0.333808	0.26974	0.183688	0.283858	0.242694
7040465	0.0486161	0.0040312	down	1.99245	1051.33	410.033	0.0100406	-0.984503	P	P	P	P	P	P	P	P	P	P	P	P	P	P	P	P	P	P	1	1	1	1	1	1	1	1	1	1	1	1	1	1	1	1	1	1	0.374944	0.320074	0.30931	0.304903	0.363775
6220703	0.0326752	0.00112541	down	1.99046	3978.67	1551.03	0.265379	-0.727721	P	P	P	P	P	P	P	P	P	P	P	P	P	P	P	P	P	P	1	1	1	1	1	1	1	1	1	1	1	1	1	1	1	1	1	1	0.288727	0.267791	0.260417	0.240957	0.283062
70386	0.0296968	0.000699732	down	1.98804	10838.8	4148.7	0.183481	-0.807866	P	P	P	P	P	P	P	P	P	P	P	P	P	P	P	P	P	P	1	1	1	1	1	1	1	1	1	1	1	1	1	1	1	1	1	1	0.291151	0.178053	0.25125	0.174357	0.248085
4810551	0.028388	0.00028814	down	1.98605	307.7	118.467	0.168387	-0.821513	P	P	P	P	P	P	M	M	M	M	P	P	P	P	P	P	P	P	1	1	1	0.99786	1	1	0.76068	0.77991	0.66026	0.74893	0.82051	0.99359	1	1	1	0.8515	0.99786	0.87393	0.338772	0.459889	0.338721	0.374228	0.482606
6180437	0.0424575	0.00281426	down	1.98579	4716	1791.97	-0.0560624	-1.04578	P	P	P	P	P	P	P	P	P	P	P	P	P	P	P	P	P	P	1	1	1	1	1	1	1	1	1	1	1	1	1	1	1	1	1	1	0.326813	0.246266	0.205399	0.361723	0.261908
6450176	0.0470837	0.00372663	down	1.98554	472.7	184.5	0.28187	-0.707662	P	P	P	P	P	P	P	P	P	P	P	P	P	P	P	P	P	P	1	1	1	1	1	1	0.99679	0.99893	0.93697	1	1	1	1	1	1	0.99786	1	0.99573	0.370534	0.305484	0.35321	0.399721	0.387897
6280128	0.0350696	0.0014941	up	1.98382	6107.73	9190.1	-0.214705	0.77358	P	P	P	P	P	P	P	P	P	P	P	P	P	P	P	P	P	P	1	1	1	1	1	1	1	1	1	1	1	1	1	1	1	1	1	1	0.370727	0.269108	0.178704	0.347487	0.307
1030497	0.0485524	0.00398819	up	1.98358	2403.7	3591.9	0.106305	1.09441	P	P	P	P	P	P	P	P	P	P	P	P	P	P	P	P	P	P	1	1	1	1	1	1	1	1	1	1	1	1	1	1	1	1	1	1	0.253239	0.278903	0.318447	0.388124	0.340748
2140553	0.0288997	0.000526165	down	1.98173	3981.63	1516	0.201753	-0.785006	P	P	P	P	P	P	P	P	P	P	P	P	P	P	P	P	P	P	1	1	1	1	1	1	1	1	1	1	1	1	1	1	1	1	1	1	0.386997	0.311955	0.157806	0.314934	0.26985
7200187	0.0288997	0.00042409	down	1.98042	1015.13	395.867	0.325102	-0.660707	P	P	P	P	P	P	P	P	P	P	P	P	P	P	P	P	P	P	1	1	1	1	1	1	1	1	1	1	1	1	1	1	1	1	1	1	0.381334	0.27665	0.334384	0.327606	0.363807
4880148	0.0466409	0.00360539	down	1.98028	1354.83	530	0.230208	-0.755497	P	P	P	P	P	P	P	P	P	P	P	P	P	P	P	P	P	P	1	1	1	1	1	1	1	1	1	1	1	1	1	1	1	1	1	1	0.306094	0.354115	0.346742	0.252801	0.301632
6200491	0.0322758	0.0010112	up	1.97977	164	247.433	-0.323865	0.661469	P	P	P	P	P	P	P	P	P	P	P	P	P	P	P	P	P	P	0.93376	0.94979	0.82372	0.89209	0.96581	0.94551	1	1	1	0.99893	0.99786	1	0.96368	0.92628	0.91453	0.99573	0.96795	0.98932	0.383002	0.401587	0.413846	0.389182	0.441496
1170102	0.0322758	0.00103058	up	1.97938	276.8	415	-0.49837	0.486676	P	P	P	P	P	P	P	P	P	P	P	P	P	P	P	P	P	P	1	0.99893	0.99573	0.99786	1	1	1	1	1	1	1	1	1	1	1	1	1	0.99893	0.326803	0.343379	0.446501	0.434586	0.373367
2140296	0.0381047	0.00202205	up	1.97856	9197.9	14062.4	-0.544142	0.440305	P	P	P	P	P	P	P	P	P	P	P	P	P	P	P	P	P	P	1	1	1	1	1	1	1	1	1	1	1	1	1	1	1	1	1	1	0.30096	0.254619	0.333313	0.353449	0.405339
6480026	0.0279293	0.000250585	down	1.97519	1528.73	591.7	0.15249	-0.829499	P	P	P	P	P	P	P	P	P	P	P	P	P	P	P	P	P	P	1	1	1	1	1	1	1	1	1	1	1	1	1	1	1	1	1	1	0.310328	0.384294	0.25589	0.228908	0.292373
580241	0.0288997	0.000499441	up	1.97514	974.333	1470.57	-0.446386	0.535568	P	P	P	P	P	P	P	P	P	P	P	P	P	P	P	P	P	P	1	1	1	1	1	1	1	1	1	1	1	1	1	1	1	1	1	1	0.35399	0.375221	0.357065	0.332562	0.363874
3840324	0.0470223	0.00368687	up	1.97335	3483.47	5299.2	-0.162567	0.818081	P	P	P	P	P	P	P	P	P	P	P	P	P	P	P	P	P	P	1	1	1	1	1	1	1	1	1	1	1	1	1	1	1	1	1	1	0.336759	0.245154	0.245968	0.273056	0.24697
6560139	0.0424575	0.00280813	up	1.97321	1434.07	2127.27	-0.344745	0.635801	P	P	P	P	P	P	P	P	P	P	P	P	P	P	P	P	P	P	1	1	1	1	1	1	1	1	1	1	1	1	1	1	1	1	1	1	0.336807	0.296091	0.336205	0.339431	0.370077
3310491	0.0307038	0.000816179	up	1.97263	2070.27	3154.2	-0.0547129	0.925409	P	P	P	P	P	P	P	P	P	P	P	P	P	P	P	P	P	P	1	1	1	1	1	1	1	1	1	1	1	1	1	1	1	1	1	1	0.282157	0.310937	0.234018	0.317431	0.297494
2900605	0.0468431	0.00364847	down	1.97262	2186.83	850.3	0.544132	-0.435983	P	P	P	P	P	P	P	P	P	P	P	P	P	P	P	P	P	P	1	1	1	1	1	1	1	1	1	1	1	1	1	1	1	1	1	1	0.365866	0.305461	0.247762	0.364546	0.35403
1500112	0.0295211	0.00067929	up	1.97236	128.3	194.367	-0.297245	0.682676	M	M	A	M	A	A	P	P	P	P	P	M	A	P	A	P	P	P	0.70299	0.75534	0.54594	0.6656	0.53953	0.59829	0.98397	0.99893	0.99466	0.92949	0.99145	0.68056	0.0844	0.94872	0.27457	1	0.85791	0.99466	0.344165	0.38216	0.334805	0.330894	0.386092
6980273	0.0381047	0.00199036	down	1.97154	2352.33	924.767	0.272708	-0.706619	P	P	P	P	P	P	P	P	P	P	P	P	P	P	P	P	P	P	1	1	1	1	1	1	1	1	1	1	1	1	1	1	1	1	1	1	0.313468	0.29765	0.214612	0.22877	0.438694
1570554	0.028388	0.000326078	down	1.97121	2077.83	801.967	0.246614	-0.732467	P	P	P	P	P	P	P	P	P	P	P	P	P	P	P	P	P	P	1	1	1	1	1	1	1	1	1	1	1	1	1	1	1	1	1	1	0.472936	0.394677	0.254201	0.299218	0.317722
6520280	0.0216101	4.0085e-05	down	1.9668	2610.47	1011.2	0.179073	-0.796776	P	P	P	P	P	P	P	P	P	P	P	P	P	P	P	P	P	P	1	1	1	1	1	1	1	1	1	1	1	1	1	1	1	1	1	1	0.435582	0.356553	0.193427	0.252735	0.293458
4070538	0.0444865	0.00321588	up	1.96538	8313.37	12528.4	-0.23988	0.734927	P	P	P	P	P	P	P	P	P	P	P	P	P	P	P	P	P	P	1	1	1	1	1	1	1	1	1	1	1	1	1	1	1	1	1	1	0.187752	0.35876	0.359632	0.266899	0.279078
5720626	0.0413793	0.00264357	up	1.96313	1062.47	1618.7	-0.531451	0.441704	P	P	P	P	P	P	P	P	P	P	P	P	P	P	P	P	P	P	1	1	1	1	1	1	1	1	1	1	1	1	1	1	1	1	1	1	0.253438	0.199465	0.22285	0.39697	0.402685
6560093	0.0216101	4.06401e-05	up	1.96254	7421.17	11176.4	-0.39916	0.573562	P	P	P	P	P	P	P	P	P	P	P	P	P	P	P	P	P	P	1	1	1	1	1	1	1	1	1	1	1	1	1	1	1	1	1	1	0.316965	0.288023	0.260507	0.271189	0.348501
2680180	0.0327115	0.00115474	down	1.96203	464.167	183.2	-0.00411669	-0.976467	P	P	P	P	P	P	P	P	P	P	P	P	P	P	P	P	P	P	1	1	1	1	1	1	0.99679	0.99679	0.95085	1	1	1	1	1	1	1	1	1	0.397828	0.367242	0.327938	0.36871	0.400486
1500110	0.0342841	0.00137101	up	1.96137	6021.77	9117.5	-0.30873	0.66313	P	P	P	P	P	P	P	P	P	P	P	P	P	P	P	P	P	P	1	1	1	1	1	1	1	1	1	1	1	1	1	1	1	1	1	1	0.286795	0.241781	0.310326	0.362541	0.282903
3870047	0.0452244	0.00333638	up	1.96062	10502.3	15846	-0.378102	0.593204	P	P	P	P	P	P	P	P	P	P	P	P	P	P	P	P	P	P	1	1	1	1	1	1	1	1	1	1	1	1	1	1	1	1	1	1	0.316394	0.204432	0.281444	0.156308	0.297627
4850424	0.0216101	5.55204e-05	down	1.9603	660.567	257.467	0.481467	-0.489605	P	P	P	P	P	P	P	P	P	P	P	P	P	P	P	P	P	P	1	1	1	1	1	1	1	1	1	1	1	1	1	1	1	1	1	0.99679	0.271567	0.337304	0.205583	0.314951	0.265465
2690703	0.0302023	0.000756896	down	1.96021	954.867	371.133	0.0990987	-0.871911	P	P	P	P	P	P	P	P	P	P	P	P	P	P	P	P	P	P	1	1	1	1	1	1	1	1	1	1	1	1	1	1	1	1	1	1	0.367245	0.430034	0.321308	0.390237	0.372123
1660270	0.0279293	0.00023502	down	1.95944	834.5	323	0.0101476	-0.960292	P	P	P	P	P	P	P	P	P	P	P	P	P	P	P	P	P	P	1	1	1	1	1	1	1	1	1	1	1	1	1	1	1	1	1	1	0.296597	0.334294	0.286396	0.396594	0.305005
3310538	0.0337563	0.00127992	down	1.95871	6434.77	2493.7	0.123432	-0.846473	P	P	P	P	P	P	P	P	P	P	P	P	P	P	P	P	P	P	1	1	1	1	1	1	1	1	1	1	1	1	1	1	1	1	1	1	0.296572	0.346031	0.226115	0.238078	0.218001
7510162	0.0424575	0.00280496	up	1.95868	412.067	616.833	-0.322916	0.646962	P	P	P	P	P	P	P	P	P	P	P	P	P	P	P	P	P	P	1	1	1	1	1	1	1	1	1	1	1	1	1	1	1	1	1	1	0.320209	0.306108	0.336471	0.30728	0.427311
6400184	0.0303153	0.000761431	down	1.95765	13265.5	5236.87	0.216259	-0.752864	P	P	P	P	P	P	P	P	P	P	P	P	P	P	P	P	P	P	1	1	1	1	1	1	1	1	1	1	1	1	1	1	1	1	1	1	0.314334	0.284841	0.286569	0.239913	0.259375
5340577	0.0326752	0.00112744	down	1.95658	1848.3	720.9	0.0278614	-0.940472	P	P	P	P	P	P	P	P	P	P	P	P	P	P	P	P	P	P	1	1	1	1	1	1	1	1	1	1	1	1	1	1	1	1	1	1	0.338995	0.332517	0.336832	0.329788	0.372185
6420196	0.0428289	0.00287278	up	1.95619	2621.23	3968.1	-0.145027	0.82302	P	P	P	P	P	P	P	P	P	P	P	P	P	P	P	P	P	P	1	1	1	1	1	1	1	1	1	1	1	1	1	1	1	1	1	1	0.319282	0.280338	0.231544	0.2911	0.302862
6940255	0.0424575	0.00281548	up	1.95548	129.433	195.767	-0.171837	0.795684	A	M	M	A	M	P	P	P	P	P	P	M	M	A	A	P	M	P	0.59722	0.7265	0.74893	0.21474	0.76068	0.83333	0.99893	0.9797	0.99466	0.82692	0.90598	0.69551	0.73611	0.49679	0.25107	0.95085	0.64744	0.85043	0.411628	0.372595	0.239014	0.321753	0.386825
6520215	0.038381	0.00207099	down	1.95501	815.467	323.5	0.339837	-0.627343	P	P	P	P	P	P	P	P	P	P	P	P	P	P	P	P	P	P	1	1	1	1	1	1	1	1	1	1	1	1	1	1	1	1	1	1	0.381355	0.369989	0.316187	0.255626	0.452997
5260739	0.0444865	0.00321247	up	1.95432	835.267	1226.77	-0.0686008	0.898065	P	P	P	P	P	P	P	P	P	P	P	P	P	P	P	P	P	P	1	1	1	1	1	1	1	1	1	1	1	1	1	1	1	1	1	1	0.303114	0.28793	0.318902	0.329867	0.365447
840059	0.0288997	0.000506378	down	1.95314	2592.13	1023.6	0.29794	-0.667859	P	P	P	P	P	P	P	P	P	P	P	P	P	P	P	P	P	P	1	1	1	1	1	1	1	1	1	1	1	1	1	1	1	1	1	1	0.173041	0.261768	0.165619	0.205853	0.29713
4810524	0.0328004	0.00119324	up	1.95245	594.2	892.867	-0.160261	0.805024	P	P	P	P	P	P	P	P	P	P	P	P	P	P	P	P	P	P	1	1	1	1	1	1	1	1	1	1	1	1	1	1	1	1	1	1	0.482818	0.480543	0.538027	0.479134	0.514332
1850538	0.0250489	0.000113619	up	1.95235	2821.63	4211.6	-0.427196	0.538014	P	P	P	P	P	P	P	P	P	P	P	P	P	P	P	P	P	P	1	1	1	1	1	1	1	1	1	1	1	1	1	1	1	1	1	1	0.26828	0.297967	0.32435	0.292757	0.396736
4230300	0.0379701	0.00194561	down	1.95073	3407.43	1335.6	-0.131179	-1.0952	P	P	P	P	P	P	P	P	P	P	P	P	P	P	P	P	P	P	1	1	1	1	1	1	1	1	1	1	1	1	1	1	1	1	1	1	0.287382	0.257371	0.261082	0.334593	0.3357
1340349	0.0378994	0.00192075	down	1.94912	9815.13	3902.83	0.578761	-0.384065	P	P	P	P	P	P	P	P	P	P	P	P	P	P	P	P	P	P	1	1	1	1	1	1	1	1	1	1	1	1	1	1	1	1	1	1	0.277817	0.336977	0.243753	0.289063	0.269361
6900088	0.0381047	0.00201191	down	1.94833	918.8	364.067	0.219394	-0.742846	P	P	P	P	P	P	P	P	P	P	P	P	P	P	P	P	P	P	1	1	1	1	1	1	1	1	1	1	1	1	1	1	1	1	1	1	0.298589	0.260647	0.241301	0.28792	0.202483
3890136	0.0288997	0.000535102	down	1.9478	470.667	185.7	0.197095	-0.764749	P	P	P	P	P	P	P	P	P	P	P	P	P	P	P	P	P	P	1	1	1	1	1	1	0.98504	0.99893	0.96368	1	1	1	1	1	1	1	1	0.99679	0.185209	0.266693	0.346927	0.343813	0.38953
6370241	0.0397992	0.00229673	up	1.94696	2641.93	3898.9	-0.386211	0.57501	P	P	P	P	P	P	P	P	P	P	P	P	P	P	P	P	P	P	1	1	1	1	1	1	1	1	1	1	1	1	1	1	1	1	1	1	0.359507	0.327323	0.32379	0.310466	0.343898
5420070	0.0288997	0.000520446	down	1.94541	1003.13	397.167	0.40917	-0.550904	P	P	P	P	P	P	P	P	P	P	P	P	P	P	P	P	P	P	1	1	1	1	1	1	1	1	1	1	1	1	1	1	1	1	1	1	0.212117	0.206488	0.23979	0.218711	0.268797
5390196	0.0387187	0.00213994	down	1.94538	454.733	181.633	0.320867	-0.639187	P	P	P	P	P	P	P	P	P	P	P	P	P	P	P	P	P	P	1	1	1	1	1	1	0.98077	0.99893	0.95192	1	1	1	1	1	1	0.99786	1	0.98611	0.384694	0.400877	0.377261	0.369436	0.36243
3710731	0.0269469	0.000188272	down	1.94355	886.533	349.3	0.275362	-0.683333	P	P	P	P	P	P	P	P	P	P	P	P	P	P	P	P	P	P	1	1	1	1	1	1	1	1	1	1	1	1	1	1	1	1	1	1	0.352788	0.265481	0.291431	0.373963	0.374833
2230707	0.0411503	0.0025559	up	1.94313	796.167	1186.93	-0.227982	0.730397	P	P	P	P	P	P	P	P	P	P	P	P	P	P	P	P	P	P	1	1	1	1	1	1	1	1	1	1	1	1	1	1	1	1	1	1	0.300976	0.397907	0.283777	0.412803	0.225579
5360349	0.0387187	0.00214658	up	1.94259	599.433	903.033	-0.369252	0.588731	P	P	P	P	P	P	P	P	P	P	P	P	P	P	P	P	P	P	1	1	1	1	1	1	1	1	1	1	1	1	1	1	1	1	1	1	0.343575	0.40796	0.37638	0.389334	0.316091
450615	0.0369963	0.00179095	up	1.94214	555.233	831.333	-0.267272	0.690373	P	P	P	P	P	P	P	P	P	P	P	P	P	P	P	P	P	P	1	1	1	1	1	1	1	1	1	1	1	1	1	1	1	1	1	1	0.305517	0.325684	0.300318	0.358683	0.363985
1710411	0.0377901	0.00190773	down	1.94182	547.2	216.2	0.423756	-0.533652	P	P	P	P	P	P	P	P	P	P	P	P	P	P	P	P	P	P	1	1	1	1	1	1	0.99679	1	0.99466	1	1	1	1	1	1	0.99466	1	0.99466	0.399096	0.385888	0.336955	0.421814	0.322755
460156	0.0288997	0.000560359	up	1.94061	110.567	165.5	-0.395142	0.561369	A	A	A	A	A	M	P	P	P	M	P	A	M	M	M	M	A	M	0.28526	0.39209	0.47543	0.30128	0.53953	0.61752	0.9765	0.97756	0.95299	0.64637	0.83654	0.51389	0.69979	0.67735	0.63782	0.79701	0.59188	0.60684	0.356344	0.36538	0.377338	0.364657	0.417375
2320706	0.0250489	0.000126632	up	1.94046	1960.87	2921.63	-0.189358	0.767041	P	P	P	P	P	P	P	P	P	P	P	P	P	P	P	P	P	P	1	1	1	1	1	1	1	1	1	1	1	1	1	1	1	1	1	1	0.23556	0.309065	0.25387	0.29878	0.357722
2690541	0.0390466	0.0021806	up	1.94042	6567.9	9723	-0.368362	0.58801	P	P	P	P	P	P	P	P	P	P	P	P	P	P	P	P	P	P	1	1	1	1	1	1	1	1	1	1	1	1	1	1	1	1	1	1	0.275465	0.206751	0.219062	0.339418	0.294539
6980091	0.0358258	0.00159219	up	1.94035	131.433	196.7	-0.294318	0.662	M	M	P	M	A	P	P	P	P	M	P	P	P	P	A	P	P	M	0.68803	0.6015	0.82372	0.67415	0.51709	0.82692	0.99786	0.98184	1	0.67308	0.88996	0.88034	0.90171	0.80235	0.55769	0.88996	0.83013	0.71581	0.423893	0.420532	0.382555	0.298988	0.530771
70064	0.0296828	0.000695712	down	1.93906	472.167	186.7	0.359692	-0.595667	P	P	P	P	P	P	P	P	P	P	P	P	P	P	P	P	P	P	1	1	1	1	1	1	0.99679	0.99679	0.96368	1	1	1	1	1	1	1	1	0.98932	0.412425	0.382822	0.344621	0.324594	0.380081
5890634	0.0470395	0.00370668	up	1.93777	453.6	669.2	-0.298498	0.6559	P	P	P	P	P	P	P	P	P	P	P	P	P	P	P	P	P	P	1	1	1	0.99786	1	1	1	1	1	1	1	1	1	1	1	1	1	1	0.395099	0.325242	0.302869	0.325276	0.376241
4830411	0.0216101	3.96021e-05	down	1.93731	817.233	322.633	0.309404	-0.644651	P	P	P	P	P	P	P	P	P	P	P	P	P	P	P	P	P	P	1	1	1	1	1	1	1	1	1	1	1	1	1	1	1	1	1	1	0.285676	0.3829	0.302821	0.352703	0.389291
2350189	0.0470395	0.00370436	up	1.93715	632.1	937.533	-0.309447	0.644491	P	P	P	P	P	P	P	P	P	P	P	P	P	P	P	P	P	P	1	1	1	1	1	1	1	1	1	1	1	1	1	1	1	1	1	1	0.411175	0.400081	0.377073	0.368133	0.410978
5900743	0.0368401	0.00176844	down	1.93705	1505	590.7	0.164919	-0.788938	P	P	P	P	P	P	P	P	P	P	P	P	P	P	P	P	P	P	1	1	1	1	1	1	1	1	1	1	1	1	1	1	1	1	1	1	0.321024	0.283834	0.292397	0.324474	0.296152
290110	0.0480846	0.00389471	down	1.93576	3145.93	1253.37	0.0726171	-0.880286	P	P	P	P	P	P	P	P	P	P	P	P	P	P	P	P	P	P	1	1	1	1	1	1	1	1	1	1	1	1	1	1	1	1	1	1	0.355967	0.328358	0.213983	0.392019	0.380544
510722	0.0444893	0.00322964	down	1.9354	937.833	372.133	0.320675	-0.631957	P	P	P	P	P	P	P	P	P	P	P	P	P	P	P	P	P	P	1	1	1	1	1	1	1	1	1	1	1	1	1	1	1	1	1	1	0.46697	0.212539	0.291542	0.298819	0.368249
3710088	0.0313644	0.000875119	down	1.93527	407.667	161.267	0.400788	-0.551749	P	P	P	P	P	P	P	P	P	P	P	P	P	P	P	P	P	P	1	1	1	1	1	1	0.94658	0.96047	0.9765	0.98077	0.98611	1	1	1	1	0.99359	1	0.96154	0.455195	0.324968	0.375259	0.35471	0.361692
2850338	0.028388	0.000305647	down	1.93445	5206.9	2042.83	0.0842285	-0.867693	P	P	P	P	P	P	P	P	P	P	P	P	P	P	P	P	P	P	1	1	1	1	1	1	1	1	1	1	1	1	1	1	1	1	1	1	0.266243	0.335428	0.177342	0.333685	0.310933
3120719	0.031799	0.0009467	up	1.93385	13363.3	19600	-0.31155	0.639923	P	P	P	P	P	P	P	P	P	P	P	P	P	P	P	P	P	P	1	1	1	1	1	1	1	1	1	1	1	1	1	1	1	1	1	1	0.325176	0.297951	0.282719	0.294196	0.35261
7210280	0.028388	0.000330792	up	1.93343	321.167	476.333	-0.547375	0.403784	P	P	P	P	P	P	P	P	P	P	P	P	P	P	P	P	P	P	1	1	1	0.99679	1	1	1	1	1	1	1	1	1	1	1	1	1	1	0.476944	0.333419	0.374415	0.362983	0.402394
1850494	0.0480975	0.00390262	up	1.93227	258.633	384.333	-0.548529	0.401767	P	P	P	P	P	P	P	P	P	P	P	P	P	P	P	P	P	P	1	0.99786	0.99573	0.97115	1	0.99359	1	1	1	1	1	1	1	1	1	1	1	1	0.415811	0.366321	0.353521	0.317427	0.405043
6590097	0.0337563	0.00130267	down	1.93207	448.867	178.567	0.046593	-0.903553	P	P	P	P	P	P	P	P	P	P	P	P	P	P	P	P	P	P	1	1	1	1	1	1	0.97009	0.99893	0.95299	1	1	1	1	1	1	0.96795	1	0.98825	0.292641	0.353381	0.336784	0.307607	0.300624
4150397	0.0485524	0.0040093	down	1.93074	953	380.667	0.190403	-0.758751	P	P	P	P	P	P	P	P	P	P	P	P	P	P	P	P	P	P	1	1	1	1	1	1	1	1	1	1	1	1	1	1	1	1	1	1	0.28877	0.421953	0.300289	0.335942	0.385134
3120324	0.0364484	0.00171843	down	1.93007	1355.07	543.567	0.308659	-0.639996	P	P	P	P	P	P	P	P	P	P	P	P	P	P	P	P	P	P	1	1	1	1	1	1	1	1	1	1	1	1	1	1	1	1	1	1	0.323751	0.377797	0.254371	0.382678	0.341745
4050138	0.0297633	0.000720328	down	1.9299	3721.27	1483.2	0.286606	-0.661921	P	P	P	P	P	P	P	P	P	P	P	P	P	P	P	P	P	P	1	1	1	1	1	1	1	1	1	1	1	1	1	1	1	1	1	1	0.284697	0.19962	0.167117	0.337778	0.248971
160202	0.0326485	0.00111652	up	1.92913	357.967	530.233	-0.304496	0.643454	P	P	P	P	P	P	P	P	P	P	P	P	P	P	P	P	P	P	1	1	1	0.99679	1	1	1	1	1	1	1	1	1	1	1	1	1	1	0.409179	0.329189	0.334806	0.439394	0.380588
130300	0.0328004	0.00120117	down	1.92893	564.733	224.467	0.216755	-0.731047	P	P	P	P	P	P	P	P	P	P	P	P	P	P	P	P	P	P	1	1	1	1	1	1	0.99786	1	1	1	1	1	1	1	1	1	1	0.99573	0.396202	0.362314	0.33111	0.321725	0.23213
3780689	0.0326485	0.00110725	up	1.92638	853.3	1268.93	-0.498119	0.447771	P	P	P	P	P	P	P	P	P	P	P	P	P	P	P	P	P	P	1	1	1	1	1	1	1	1	1	1	1	1	1	1	1	1	1	1	0.358006	0.333195	0.318395	0.404865	0.449297
6860528	0.0348946	0.00147263	down	1.92533	1409.77	563.967	0.712909	-0.232197	P	P	P	P	P	P	P	P	P	P	P	P	P	P	P	P	P	P	1	1	1	1	1	1	1	1	1	1	1	1	1	1	1	1	1	1	0.175823	0.231915	0.227785	0.288807	0.317577
3710332	0.0346007	0.00144135	down	1.9249	1116	444.933	0.022028	-0.922757	P	P	P	P	P	P	P	P	P	P	P	P	P	P	P	P	P	P	1	1	1	1	1	1	1	1	1	1	1	1	1	1	1	1	1	1	0.367951	0.291075	0.288112	0.373719	0.319018
4640563	0.0327115	0.00115156	up	1.92487	2090.8	3109.27	-0.239698	0.705062	P	P	P	P	P	P	P	P	P	P	P	P	P	P	P	P	P	P	1	1	1	1	1	1	1	1	1	1	1	1	1	1	1	1	1	1	0.359263	0.368716	0.208022	0.271917	0.270001
2360128	0.0362772	0.00166577	down	1.92007	2365	937.467	0.22986	-0.7113	P	P	P	P	P	P	P	P	P	P	P	P	P	P	P	P	P	P	1	1	1	1	1	1	1	1	1	1	1	1	1	1	1	1	1	1	0.380866	0.238215	0.184074	0.278887	0.280084
3370102	0.0279293	0.000213116	up	1.91944	8584.87	12595.3	-0.423889	0.516796	P	P	P	P	P	P	P	P	P	P	P	P	P	P	P	P	P	P	1	1	1	1	1	1	1	1	1	1	1	1	1	1	1	1	1	1	0.283534	0.284981	0.291623	0.335633	0.290423
6110068	0.0337563	0.00129866	up	1.91909	1343.5	1941.87	-0.203394	0.737031	P	P	P	P	P	P	P	P	P	P	P	P	P	P	P	P	P	P	1	1	1	1	1	1	1	1	1	1	1	1	1	1	1	1	1	1	0.311928	0.380823	0.308613	0.315519	0.428242
450372	0.0353757	0.00153232	up	1.91888	7340.83	10761.7	-0.552363	0.387904	P	P	P	P	P	P	P	P	P	P	P	P	P	P	P	P	P	P	1	1	1	1	1	1	1	1	1	1	1	1	1	1	1	1	1	1	0.352405	0.295423	0.337708	0.392639	0.320575
6860717	0.0484764	0.00395922	up	1.91826	1273.5	1891.47	-0.36412	0.575676	P	P	P	P	P	P	P	P	P	P	P	P	P	P	P	P	P	P	1	1	1	1	1	1	1	1	1	1	1	1	1	1	1	1	1	1	0.35231	0.364787	0.306828	0.368828	0.349401
4590326	0.0337563	0.00128692	down	1.91754	596.5	238.3	0.111946	-0.827309	P	P	P	P	P	P	P	P	P	P	P	P	P	P	P	P	P	P	1	1	1	1	1	1	1	1	1	1	1	1	1	1	1	1	1	1	0.39086	0.33967	0.303813	0.363668	0.268564
430142	0.0354107	0.00153863	up	1.91751	2340.3	3464.23	-0.107166	0.832066	P	P	P	P	P	P	P	P	P	P	P	P	P	P	P	P	P	P	1	1	1	1	1	1	1	1	1	1	1	1	1	1	1	1	1	1	0.331078	0.17665	0.220905	0.313697	0.322893
7570484	0.0388458	0.00216585	up	1.91735	10463.2	15222.9	-0.55974	0.379372	P	P	P	P	P	P	P	P	P	P	P	P	P	P	P	P	P	P	1	1	1	1	1	1	1	1	1	1	1	1	1	1	1	1	1	1	0.304694	0.292668	0.278706	0.396342	0.264951
6290731	0.0357638	0.00158706	down	1.9149	1011.9	405.633	0.0854842	-0.851788	P	P	P	P	P	P	P	P	P	P	P	P	P	P	P	P	P	P	1	1	1	1	1	1	1	1	1	1	1	1	1	1	1	1	1	1	0.348677	0.300955	0.236512	0.322068	0.331819
6480711	0.0324555	0.00108048	down	1.91323	961.2	389.333	0.301989	-0.634022	P	P	P	P	P	P	P	P	P	P	P	P	P	P	P	P	P	P	1	1	1	1	1	1	1	1	1	1	1	1	1	1	1	1	1	1	0.321093	0.343724	0.387353	0.364828	0.349298
1190059	0.0485524	0.00400481	up	1.91215	561	804.5	-0.280134	0.655065	P	P	P	P	P	P	P	P	P	P	P	P	P	P	P	P	P	P	1	1	1	1	1	1	1	1	1	1	1	1	1	1	1	1	1	1	0.353977	0.348224	0.362403	0.268663	0.282797
6200121	0.0436343	0.00304801	down	1.91214	2800.77	1130.27	0.293315	-0.641872	P	P	P	P	P	P	P	P	P	P	P	P	P	P	P	P	P	P	1	1	1	1	1	1	1	1	1	1	1	1	1	1	1	1	1	1	0.196392	0.211529	0.33476	0.308017	0.262835
2490091	0.0286868	0.000360194	down	1.91156	488.9	194.967	0.252607	-0.682145	P	P	P	P	P	P	P	P	P	P	P	P	P	P	P	P	P	P	1	1	1	1	1	1	0.99252	0.99893	0.98504	0.99573	0.99786	1	1	1	1	0.99786	1	0.99679	0.26193	0.327178	0.270909	0.345522	0.318601
6280767	0.0288997	0.000421288	down	1.91125	430.067	173.533	0.227368	-0.707149	P	P	P	P	P	P	P	P	P	P	P	P	P	P	P	P	P	P	1	1	1	1	1	1	0.98718	0.98718	0.94765	0.99786	1	1	1	1	1	1	1	1	0.387988	0.338546	0.37483	0.333339	0.280148
7200431	0.0313644	0.000887167	down	1.91106	1531.3	612.067	0.193729	-0.740643	P	P	P	P	P	P	P	P	P	P	P	P	P	P	P	P	P	P	1	1	1	1	1	1	1	1	1	1	1	1	1	1	1	1	1	1	0.224015	0.261629	0.221773	0.336851	0.396635
1440747	0.0437837	0.00309826	up	1.91097	3037.57	4407.17	-0.282839	0.651467	P	P	P	P	P	P	P	P	P	P	P	P	P	P	P	P	P	P	1	1	1	1	1	1	1	1	1	1	1	1	1	1	1	1	1	1	0.345227	0.327397	0.257147	0.267192	0.241399
4670397	0.0288997	0.000424909	down	1.91062	558.433	225.567	0.491285	-0.442758	P	P	P	P	P	P	P	P	P	P	P	P	P	P	P	P	P	P	1	1	1	1	1	1	0.99679	1	1	0.84295	0.97329	0.99359	1	1	1	0.95299	1	0.97543	0.341241	0.364918	0.146878	0.264157	0.313875
6860390	0.038381	0.00207221	down	1.91057	530.233	214.4	0.262191	-0.671814	P	P	P	P	P	P	P	P	P	P	P	P	P	P	P	P	P	P	1	1	1	1	1	1	1	1	0.98932	1	1	1	1	1	1	1	1	0.99786	0.380857	0.403411	0.242467	0.394814	0.373587
2190368	0.0307038	0.000818844	down	1.91014	2416.2	957.767	0.526983	-0.406694	P	P	P	P	P	P	P	P	P	P	P	P	P	P	P	P	P	P	1	1	1	1	1	1	1	1	1	1	1	1	1	1	1	1	1	1	0.341951	0.318549	0.240939	0.276474	0.28141
360411	0.0350696	0.00151116	up	1.90916	3853.67	5597.2	-0.281706	0.651235	P	P	P	P	P	P	P	P	P	P	P	P	P	P	P	P	P	P	1	1	1	1	1	1	1	1	1	1	1	1	1	1	1	1	1	1	0.376173	0.356083	0.291332	0.297567	0.247284
5050753	0.0289997	0.00061297	down	1.90396	15651.8	6323.6	0.137774	-0.791228	P	P	P	P	P	P	P	P	P	P	P	P	P	P	P	P	P	P	1	1	1	1	1	1	1	1	1	1	1	1	1	1	1	1	1	1	0.317733	0.240054	0.212882	0.219569	0.272796
6520475	0.0428437	0.00289418	up	1.90187	3238.33	4641.77	-0.54528	0.382136	P	P	P	P	P	P	P	P	P	P	P	P	P	P	P	P	P	P	1	1	1	1	1	1	1	1	1	1	1	1	1	1	1	1	1	1	0.427463	0.449929	0.395847	0.333305	0.384387
3830482	0.0480975	0.00390007	down	1.90124	945.6	370.367	0.500759	-0.426184	P	P	P	P	P	P	P	P	P	P	P	P	P	P	P	P	P	P	1	1	1	1	1	1	1	1	1	1	1	1	1	1	1	1	1	1	0.30468	0.351779	0.281778	0.428457	0.405617
4860332	0.0350696	0.00149741	up	1.90102	1282.9	1868.83	-0.301212	0.625565	P	P	P	P	P	P	P	P	P	P	P	P	P	P	P	P	P	P	1	1	1	1	1	1	1	1	1	1	1	1	1	1	1	1	1	1	0.321472	0.299906	0.255536	0.307882	0.324975
7000184	0.0263142	0.000175309	up	1.89974	283.633	414.433	-0.415008	0.510797	P	P	P	P	P	P	P	P	P	P	P	P	P	P	P	P	P	P	1	0.99786	1	1	1	1	1	1	1	1	1	1	1	1	0.99893	1	1	1	0.413427	0.399673	0.283309	0.34797	0.312332
1470292	0.0375747	0.00186525	up	1.89921	1624.6	2386.3	-0.0416396	0.883762	P	P	P	P	P	P	P	P	P	P	P	P	P	P	P	P	P	P	1	1	1	1	1	1	1	1	1	1	1	1	1	1	1	1	1	1	0.280255	0.328557	0.246531	0.317136	0.349418
110750	0.0288997	0.00049279	up	1.89735	349.333	509.033	-0.225059	0.698927	P	P	P	P	P	P	P	P	P	P	P	P	P	P	P	P	P	P	1	1	1	1	1	1	1	1	1	1	1	1	1	1	1	1	1	1	0.331925	0.394996	0.30195	0.37518	0.386638
7570615	0.0476319	0.00379363	up	1.89703	209.533	307.4	-0.350317	0.573427	P	P	P	P	P	P	P	P	P	P	P	P	P	P	P	P	P	P	0.97436	0.98932	0.99359	0.95299	0.97543	0.91132	1	1	1	0.99893	1	1	0.99252	0.99252	0.98718	1	1	1	0.512252	0.372003	0.293347	0.366636	0.363748
430286	0.0260677	0.000154598	up	1.8967	961.567	1395.53	-0.00226784	0.921223	P	P	P	P	P	P	P	P	P	P	P	P	P	P	P	P	P	P	1	1	1	1	1	1	1	1	1	1	1	1	1	1	1	1	1	1	0.293202	0.276109	0.234753	0.320586	0.316891
1190167	0.0324082	0.00105092	up	1.89663	2183.13	3131.3	-0.38582	0.537619	P	P	P	P	P	P	P	P	P	P	P	P	P	P	P	P	P	P	1	1	1	1	1	1	1	1	1	1	1	1	1	1	1	1	1	1	0.444844	0.28877	0.254282	0.26728	0.224322
3440139	0.0286868	0.000391762	up	1.89653	21532.4	31111	-0.476052	0.447313	P	P	P	P	P	P	P	P	P	P	P	P	P	P	P	P	P	P	1	1	1	1	1	1	1	1	1	1	1	1	1	1	1	1	1	1	0.436286	0.371132	0.346279	0.29639	0.400818
7100292	0.0216101	1.72907e-05	up	1.89624	3794.9	5531.87	-0.477137	0.446003	P	P	P	P	P	P	P	P	P	P	P	P	P	P	P	P	P	P	1	1	1	1	1	1	1	1	1	1	1	1	1	1	1	1	1	1	0.397036	0.400541	0.307771	0.372262	0.374091
1470014	0.0289997	0.000623732	down	1.89486	457.533	185.1	0.283973	-0.638119	P	P	P	P	P	P	P	P	P	P	P	P	P	P	P	P	P	P	1	1	1	1	1	1	0.99679	0.99466	0.96154	1	1	1	1	1	1	0.99786	1	0.97863	0.371788	0.331194	0.290463	0.28847	0.388693
6860209	0.0216101	3.59917e-06	up	1.89419	296.5	429.467	-0.44617	0.475414	P	P	P	P	P	P	P	P	P	P	P	P	P	P	P	P	P	P	1	1	1	0.99893	1	1	1	1	1	1	1	1	1	1	1	1	1	1	0.423276	0.298688	0.371434	0.356879	0.388796
7650747	0.0381047	0.00202745	up	1.89225	356.5	506.1	-0.256815	0.66329	P	P	P	P	P	P	P	P	P	P	P	P	P	P	P	P	P	P	1	1	1	1	1	1	1	1	1	1	1	1	1	1	1	1	1	0.99786	0.371987	0.367345	0.371043	0.347633	0.421497
3870148	0.0291035	0.000648415	down	1.89198	339.1	136.7	0.228761	-0.691138	P	P	P	P	P	P	P	P	P	M	M	P	P	P	P	P	P	P	1	1	1	0.99786	1	1	0.8344	0.92094	0.87073	0.72115	0.78526	0.98504	1	1	1	0.80449	0.99786	0.84295	0.445265	0.343793	0.34225	0.392593	0.308778
2120653	0.0346007	0.00144353	up	1.88777	225.933	328.067	-0.377571	0.539111	P	P	P	P	P	P	P	P	P	P	P	P	P	P	P	P	P	P	0.99145	0.99786	0.98718	0.99679	0.99573	0.98504	1	1	1	1	1	1	1	1	0.99573	0.99786	1	0.99786	0.400131	0.40952	0.255245	0.317005	0.36015
2570154	0.0320947	0.000976329	down	1.88696	4253.47	1714.97	0.151731	-0.764332	P	P	P	P	P	P	P	P	P	P	P	P	P	P	P	P	P	P	1	1	1	1	1	1	1	1	1	1	1	1	1	1	1	1	1	1	0.329807	0.275143	0.233049	0.330558	0.26683
1850687	0.0288997	0.000546576	down	1.88629	832.867	336.167	0.131915	-0.783634	P	P	P	P	P	P	P	P	P	P	P	P	P	P	P	P	P	P	1	1	1	1	1	1	1	1	1	1	1	1	1	1	1	1	1	1	0.375808	0.365662	0.213028	0.432621	0.284788
2360709	0.0322758	0.00102797	up	1.88448	1988.9	2881.13	-0.393946	0.520221	P	P	P	P	P	P	P	P	P	P	P	P	P	P	P	P	P	P	1	1	1	1	1	1	1	1	1	1	1	1	1	1	1	1	1	1	0.41125	0.265143	0.326141	0.326222	0.324604
2570053	0.028388	0.000310827	up	1.88428	136.633	198.467	-0.451541	0.462473	M	M	M	A	M	M	P	P	P	P	P	P	M	M	A	P	P	P	0.78312	0.76923	0.74359	0.53739	0.72543	0.63355	0.99679	0.99893	0.98504	1	1	0.98504	0.7735	0.78312	0.45833	0.99466	0.97756	0.99466	0.356047	0.32223	0.301794	0.394443	0.295878
2940164	0.0452244	0.00332429	up	1.8837	2325.6	3376.47	-0.171754	0.741815	P	P	P	P	P	P	P	P	P	P	P	P	P	P	P	P	P	P	1	1	1	1	1	1	1	1	1	1	1	1	1	1	1	1	1	1	0.382544	0.265361	0.399406	0.385202	0.284224
4570630	0.0322758	0.00101432	down	1.88335	5656.4	2305.5	0.343613	-0.569688	P	P	P	P	P	P	P	P	P	P	P	P	P	P	P	P	P	P	1	1	1	1	1	1	1	1	1	1	1	1	1	1	1	1	1	1	0.380514	0.216532	0.282091	0.27412	0.163749
20615	0.0470395	0.0037074	down	1.88258	347.233	138.567	0.207848	-0.704859	P	P	P	P	P	P	P	P	M	P	P	P	P	P	P	P	P	P	1	1	1	1	1	1	0.91239	0.93376	0.77991	0.91453	0.82265	0.99786	1	1	1	0.99359	0.99893	0.98718	0.304762	0.299495	0.355618	0.279483	0.389246
4890626	0.0295211	0.000679988	up	1.88067	169.533	244.567	-0.429775	0.481475	P	P	P	M	P	M	P	P	P	P	P	M	A	P	P	P	P	P	0.92094	0.87393	0.97329	0.72543	0.86325	0.73825	1	1	1	0.99893	1	0.7906	0.51175	1	0.82479	1	1	1	0.50962	0.375341	0.29885	0.366092	0.486021
6270181	0.0482232	0.00392767	up	1.87813	655.367	935.533	0.102787	1.01209	P	P	P	P	P	P	P	P	P	P	P	P	P	P	P	P	P	P	1	1	1	1	1	1	1	1	1	1	1	1	1	1	1	1	1	1	0.455306	0.39204	0.374614	0.329752	0.350827
5700349	0.0357638	0.00158479	up	1.87748	296.667	423.567	-0.698892	0.209905	P	P	P	P	P	P	P	P	P	P	P	P	P	P	P	P	P	P	1	1	0.99679	0.99786	1	1	1	1	1	1	1	1	1	1	1	1	1	1	0.318451	0.382484	0.386113	0.379115	0.365577
6770553	0.0286868	0.000371997	down	1.87722	1330.5	542.167	0.0400451	-0.868556	P	P	P	P	P	P	P	P	P	P	P	P	P	P	P	P	P	P	1	1	1	1	1	1	1	1	1	1	1	1	1	1	1	1	1	1	0.35056	0.401623	0.271312	0.199976	0.283417
940670	0.0485524	0.00399333	up	1.87689	213.033	307.033	-0.306061	0.602281	P	P	P	P	P	P	P	P	P	P	P	P	P	P	P	P	P	P	0.98718	0.97222	0.99679	0.99573	1	0.95299	1	1	1	0.99573	1	0.99359	0.98718	0.97329	0.99359	1	0.98825	0.99786	0.310022	0.287994	0.351962	0.417931	0.269521
1110358	0.0303153	0.00076246	up	1.87638	213.367	307.6	-0.204631	0.703322	P	P	P	M	P	P	P	P	P	P	P	P	P	P	P	P	P	P	0.99145	0.99252	0.9797	0.74893	0.99679	0.99359	1	1	1	0.99786	1	1	0.99252	0.9797	0.96368	0.99145	0.98932	0.98611	0.343605	0.363172	0.330686	0.360596	0.539057
990170	0.0343514	0.00139271	down	1.8748	374.7	154.667	0.167203	-0.739537	P	P	P	P	P	P	P	P	P	P	P	P	P	P	P	P	P	P	1	1	1	1	1	1	0.97009	0.97756	0.84722	0.93483	0.94017	1	1	1	1	0.95299	1	0.99573	0.497968	0.349878	0.273442	0.322366	0.396897
5080369	0.0314908	0.000901149	up	1.8733	224.6	324.233	-0.551863	0.35372	P	P	P	P	P	P	P	P	P	P	P	P	P	P	P	P	P	P	0.98932	0.99252	0.99573	0.99786	0.99145	1	1	1	1	1	1	1	1	1	1	1	1	1	0.364366	0.36081	0.365441	0.342871	0.386925
2070612	0.0239104	8.38931e-05	down	1.87135	271.667	111.233	0.470449	-0.433633	P	P	P	P	P	P	M	M	M	P	P	P	P	P	P	P	P	M	1	0.99786	0.99786	0.97115	0.99145	0.98077	0.62714	0.60577	0.6656	0.82692	0.85256	0.92094	0.9594	0.9594	0.92201	0.88248	0.97756	0.7703	0.480487	0.312426	0.259607	0.424286	0.435554
3180754	0.0343514	0.00139173	down	1.87067	1739.8	720.2	0.114093	-0.789464	P	P	P	P	P	P	P	P	P	P	P	P	P	P	P	P	P	P	1	1	1	1	1	1	1	1	1	1	1	1	1	1	1	1	1	1	0.373771	0.319835	0.25677	0.301354	0.259458
5550671	0.0343694	0.00140155	up	1.87035	205.567	297.233	-0.712181	0.191124	P	P	P	P	P	P	P	P	P	P	P	P	P	P	P	P	P	P	0.98397	0.98932	0.98504	0.99359	0.94872	0.9765	1	1	1	1	1	1	0.99679	1	0.99573	1	1	1	0.348712	0.400704	0.447907	0.477753	0.487177
6280725	0.0412002	0.0026158	up	1.87033	556.433	793.133	-0.0213971	0.881896	P	P	P	P	P	P	P	P	P	P	P	P	P	P	P	P	P	P	1	1	1	1	1	1	1	1	1	1	1	1	1	1	1	1	1	1	0.315782	0.292166	0.282801	0.405489	0.314722
1500301	0.0322758	0.0010234	up	1.87015	5557.1	7962.13	-0.631473	0.271681	P	P	P	P	P	P	P	P	P	P	P	P	P	P	P	P	P	P	1	1	1	1	1	1	1	1	1	1	1	1	1	1	1	1	1	1	0.23682	0.399684	0.289013	0.351024	0.347569
450088	0.0337563	0.00126258	down	1.86934	1611.47	654.733	0.192859	-0.709672	P	P	P	P	P	P	P	P	P	P	P	P	P	P	P	P	P	P	1	1	1	1	1	1	1	1	1	1	1	1	1	1	1	1	1	1	0.337911	0.260441	0.228069	0.284764	0.347341
4200291	0.0392894	0.00221758	down	1.86758	853.5	350.1	0.219428	-0.681739	P	P	P	P	P	P	P	P	P	P	P	P	P	P	P	P	P	P	1	1	1	1	1	1	1	1	1	1	1	1	1	1	1	1	1	1	0.342334	0.418019	0.310699	0.341206	0.327942
6760561	0.0292146	0.00066019	up	1.86645	309.233	441.2	-0.357591	0.542703	P	P	P	P	P	P	P	P	P	P	P	P	P	P	P	P	P	P	1	0.99786	1	0.99679	1	1	1	1	1	1	1	1	1	1	1	1	1	1	0.552006	0.346759	0.397713	0.39461	0.406098
3940484	0.0428289	0.00288476	up	1.86607	118.267	171.367	-0.811773	0.0882309	A	A	A	P	P	M	P	P	P	M	P	P	P	P	P	M	A	A	0.51816	0.53419	0.54274	1	1	0.70727	0.98611	0.99359	0.90812	0.60043	1	0.99252	0.99786	1	1	0.66026	0.15064	0.15491	0.445762	0.281971	0.246773	0.352457	0.334666
5290605	0.0289997	0.000621836	down	1.86605	1156.03	477.533	0.203364	-0.696626	P	P	P	P	P	P	P	P	P	P	P	P	P	P	P	P	P	P	1	1	1	1	1	1	1	1	1	1	1	1	1	1	1	1	1	1	0.343174	0.335608	0.246673	0.3512	0.334306
2480427	0.0463634	0.00356095	up	1.86431	433.767	622.767	-0.414091	0.484548	P	P	P	P	P	P	P	P	P	P	P	P	P	P	P	P	P	P	1	1	1	1	1	1	1	1	1	1	1	1	1	1	1	1	1	1	0.405697	0.274028	0.307125	0.352952	0.427201
4860092	0.0350696	0.001502	up	1.86288	316.467	448.567	-0.483255	0.414276	P	P	P	P	P	P	P	P	P	P	P	P	P	P	P	P	P	P	1	1	1	1	1	1	1	1	1	1	1	1	1	1	1	1	1	1	0.360744	0.416981	0.283979	0.374381	0.402857
6550674	0.0463273	0.00355609	up	1.86262	3013.17	4220.1	-0.614004	0.28333	P	P	P	P	P	P	P	P	P	P	P	P	P	P	P	P	P	P	1	1	1	1	1	1	1	1	1	1	1	1	1	1	1	1	1	1	0.393855	0.35345	0.292416	0.439404	0.368816
1010470	0.0279293	0.000268313	up	1.86065	1121	1598.33	-0.543853	0.351953	P	P	P	P	P	P	P	P	P	P	P	P	P	P	P	P	P	P	1	1	1	1	1	1	1	1	1	1	1	1	1	1	1	1	1	1	0.350278	0.38515	0.231343	0.273488	0.30211
7150309	0.0260677	0.000160969	up	1.86063	354	507.6	-0.0551516	0.840643	P	P	P	P	P	P	P	P	P	P	P	P	P	P	P	P	P	P	1	1	1	0.99786	1	1	1	1	1	1	1	1	1	1	1	1	1	1	0.390064	0.321261	0.21288	0.406428	0.461107
7040100	0.0305218	0.000792657	down	1.86016	2871.43	1194.43	0.260364	-0.635062	P	P	P	P	P	P	P	P	P	P	P	P	P	P	P	P	P	P	1	1	1	1	1	1	1	1	1	1	1	1	1	1	1	1	1	1	0.361587	0.32853	0.142976	0.212596	0.339052
2320687	0.0288997	0.000554443	up	1.86002	240.267	337.867	-0.45469	0.440631	P	P	P	P	P	P	P	P	P	P	P	P	P	P	P	P	P	P	1	0.98932	0.99038	0.99252	1	1	1	1	1	1	1	1	0.99786	1	0.99893	1	1	1	0.40971	0.335357	0.387409	0.392721	0.423721
4200632	0.0409821	0.00253146	up	1.85976	211.567	303.3	-0.222657	0.672463	P	P	P	P	P	P	P	P	P	P	P	P	P	P	P	P	P	P	0.99145	0.98825	0.98291	0.96154	0.99573	0.97436	1	1	1	0.99893	1	0.99786	0.98718	0.99145	0.98718	0.98932	0.97115	0.99786	0.376543	0.441193	0.367827	0.463586	0.387022
3520626	0.025478	0.000148141	down	1.85824	324.6	133.433	0.135958	-0.757978	P	P	P	P	P	P	M	P	P	P	P	P	P	P	P	P	P	P	1	1	1	1	1	1	0.78098	0.93056	0.82479	0.99893	0.99038	1	0.99786	1	0.99466	0.82906	1	0.90171	0.462904	0.347858	0.334975	0.390736	0.312716
3190392	0.0307038	0.000821107	up	1.85753	554.967	784.3	-0.133053	0.760335	P	P	P	P	P	P	P	P	P	P	P	P	P	P	P	P	P	P	1	1	1	1	1	1	1	1	1	1	1	1	1	1	1	1	1	1	0.3374	0.427381	0.273437	0.37941	0.369498
6550465	0.0373254	0.00183535	down	1.85575	611.667	254.633	0.600504	-0.291495	P	P	P	P	P	P	P	P	P	P	P	P	P	P	P	P	P	P	1	1	1	1	1	1	1	1	1	0.99893	1	1	1	1	1	0.99786	1	0.98611	0.262273	0.334971	0.264185	0.322109	0.392765
150504	0.0455789	0.00345827	down	1.85564	9234.03	3800.93	0.0237888	-0.868132	P	P	P	P	P	P	P	P	P	P	P	P	P	P	P	P	P	P	1	1	1	1	1	1	1	1	1	1	1	1	1	1	1	1	1	1	0.251338	0.29517	0.220841	0.179564	0.2495
6180379	0.0397992	0.00232278	up	1.85539	127.7	178.8	-0.417415	0.474307	P	A	A	M	A	M	P	P	P	P	P	P	M	A	P	P	M	P	0.86645	0.33013	0.48825	0.75107	0.44765	0.62927	0.99359	0.9797	0.97115	0.96261	1	0.92201	0.7938	0.5203	0.87286	0.85577	0.79167	0.94979	0.409068	0.366138	0.291749	0.439036	0.415483
1510017	0.0442335	0.00317092	up	1.8549	1816.8	2559.53	-0.114448	0.776895	P	P	P	P	P	P	P	P	P	P	P	P	P	P	P	P	P	P	1	1	1	1	1	1	1	1	1	1	1	1	1	1	1	1	1	1	0.269803	0.286798	0.242141	0.238852	0.246129
5290739	0.0279293	0.000241695	down	1.85394	552.667	229.633	0.284495	-0.606102	P	P	P	P	P	P	P	P	P	P	P	P	P	P	P	P	P	P	1	1	1	1	1	1	1	1	1	0.99573	0.99466	1	1	1	1	1	1	0.99786	0.311011	0.346995	0.315734	0.342273	0.343604
2470309	0.0384174	0.00208916	up	1.85368	4246.17	5918.73	-0.197802	0.692589	P	P	P	P	P	P	P	P	P	P	P	P	P	P	P	P	P	P	1	1	1	1	1	1	1	1	1	1	1	1	1	1	1	1	1	1	0.282782	0.365018	0.261431	0.264234	0.285699
2760468	0.0381047	0.00199982	down	1.85357	1434.73	596.567	0.154893	-0.735416	P	P	P	P	P	P	P	P	P	P	P	P	P	P	P	P	P	P	1	1	1	1	1	1	1	1	1	1	1	1	1	1	1	1	1	1	0.322936	0.306267	0.204112	0.298044	0.315964
4920050	0.0404518	0.00243121	up	1.85287	6777.97	9628.17	-0.189005	0.700759	P	P	P	P	P	P	P	P	P	P	P	P	P	P	P	P	P	P	1	1	1	1	1	1	1	1	1	1	1	1	1	1	1	1	1	1	0.294308	0.261516	0.268331	0.298897	0.333536
2230221	0.0320947	0.000983365	up	1.85207	10486.7	14735.9	-0.100167	0.788972	P	P	P	P	P	P	P	P	P	P	P	P	P	P	P	P	P	P	1	1	1	1	1	1	1	1	1	1	1	1	1	1	1	1	1	1	0.339524	0.261677	0.265805	0.267591	0.279935
2850110	0.025478	0.000146343	down	1.85035	359.7	149.033	0.34439	-0.543407	P	P	P	P	P	P	P	P	P	P	P	P	P	P	P	P	P	P	1	1	1	1	1	1	0.94979	0.95299	0.88141	0.94017	0.95727	0.99786	1	1	1	0.97329	0.99679	0.96368	0.293538	0.350383	0.294195	0.422106	0.38818
160577	0.0431656	0.00297239	down	1.84995	453.433	187.7	0.2402	-0.647288	P	P	P	P	P	P	P	P	P	P	P	P	P	P	P	P	P	P	1	1	1	1	1	1	0.99145	0.98291	0.99466	1	1	1	1	1	1	1	1	0.98291	0.370999	0.340211	0.273492	0.317554	0.340039
5360458	0.0385578	0.00211278	up	1.8499	1563.47	2206.7	0.0151176	0.902562	P	P	P	P	P	P	P	P	P	P	P	P	P	P	P	P	P	P	1	1	1	1	1	1	1	1	1	1	1	1	1	1	1	1	1	1	0.458083	0.375246	0.318569	0.348229	0.293114
580356	0.0368401	0.00176815	up	1.84885	5805.5	8137.6	-0.463677	0.422954	P	P	P	P	P	P	P	P	P	P	P	P	P	P	P	P	P	P	1	1	1	1	1	1	1	1	1	1	1	1	1	1	1	1	1	1	0.328875	0.374441	0.243859	0.274531	0.313547
160500	0.0259753	0.000152204	up	1.84872	201.2	285.9	-0.279312	0.607213	P	P	P	P	P	P	P	P	P	P	P	P	P	P	P	P	P	P	0.98291	0.98718	0.98077	0.97863	0.98291	0.99252	1	1	1	0.99573	1	0.99679	0.96047	0.99145	0.87393	0.99252	0.99466	0.99466	0.402842	0.443571	0.39493	0.418939	0.305203
60601	0.0381047	0.00200202	down	1.8474	762.633	318.7	-0.000353018	-0.885846	P	P	P	P	P	P	P	P	P	P	P	P	P	P	P	P	P	P	1	1	1	1	1	1	1	1	1	1	1	1	1	1	1	1	1	1	0.346408	0.332968	0.199074	0.212167	0.26107
1940730	0.0343694	0.00140508	up	1.84711	135.833	192.967	-0.297527	0.587745	M	M	M	P	P	M	P	P	P	P	P	P	M	M	M	P	M	P	0.78205	0.77137	0.72009	0.81731	0.83013	0.74893	0.99679	0.98077	0.99573	0.97009	0.95192	0.88889	0.74145	0.79487	0.78739	0.95727	0.76175	0.97863	0.454251	0.388748	0.364631	0.387596	0.416813
6620192	0.0309093	0.0008461	down	1.84594	327.167	136.5	0.188333	-0.696019	P	P	P	P	P	P	P	P	P	P	P	P	P	P	P	P	P	P	1	1	1	1	1	1	0.82051	0.85791	0.94017	0.90491	0.84402	0.98397	1	1	0.99893	0.99786	0.99786	0.9765	0.366264	0.404087	0.292259	0.3959	0.333918
5310376	0.0455194	0.0034299	up	1.84588	553.1	792.5	-0.282094	0.602218	P	P	P	P	P	P	P	P	P	P	P	P	P	P	P	P	P	P	1	1	1	1	1	1	1	1	1	1	1	1	1	1	1	1	1	1	0.438036	0.279518	0.277909	0.355746	0.378404
510338	0.0412002	0.00261608	up	1.84509	1370.1	1929.8	-0.185686	0.698003	P	P	P	P	P	P	P	P	P	P	P	P	P	P	P	P	P	P	1	1	1	1	1	1	1	1	1	1	1	1	1	1	1	1	1	1	0.349153	0.23196	0.304225	0.256418	0.265467
540202	0.0316778	0.0009327	down	1.84173	11901.8	4932.57	0.366161	-0.514898	P	P	P	P	P	P	P	P	P	P	P	P	P	P	P	P	P	P	1	1	1	1	1	1	1	1	1	1	1	1	1	1	1	1	1	1	0.214758	0.339495	0.261508	0.279867	0.240382
2760615	0.0288997	0.000538249	up	1.8414	4842.87	6822.37	-0.618749	0.262055	P	P	P	P	P	P	P	P	P	P	P	P	P	P	P	P	P	P	1	1	1	1	1	1	1	1	1	1	1	1	1	1	1	1	1	1	0.340678	0.295898	0.339102	0.364993	0.335536
6290189	0.0216101	5.51752e-05	up	1.84101	195.067	274.367	-0.328971	0.551525	P	P	P	P	P	P	P	P	P	P	P	P	P	P	P	P	P	P	0.98932	0.97222	0.96902	0.82906	0.94124	0.93269	1	1	1	0.95406	1	0.99359	0.98184	0.99145	0.99145	0.99786	0.99786	0.99145	0.403149	0.34185	0.449233	0.372365	0.299193
7610328	0.0408474	0.0025021	down	1.83862	1206.47	500.467	0.281971	-0.596654	P	P	P	P	P	P	P	P	P	P	P	P	P	P	P	P	P	P	1	1	1	1	1	1	1	1	1	1	1	1	1	1	1	1	1	1	0.267472	0.313591	0.138204	0.30567	0.376779
4290086	0.0412002	0.0025872	down	1.83772	373.933	157.067	0.444636	-0.433284	P	P	P	P	P	P	P	P	P	P	P	P	P	P	P	P	P	P	1	1	1	0.99786	1	1	0.96795	0.96688	0.92415	0.89103	1	0.99786	0.99786	0.98611	0.99893	0.99786	1	0.99466	0.371328	0.40935	0.356704	0.353072	0.423706
3450717	0.0391468	0.00219148	down	1.83683	404.267	170.033	0.47361	-0.40361	P	P	P	P	P	P	P	P	P	P	P	P	P	P	P	P	P	P	1	1	1	1	1	1	0.99466	0.9562	0.95299	0.99786	1	1	1	0.99679	0.99893	0.92094	0.99786	0.97756	0.419801	0.402074	0.26725	0.377832	0.419801
2490161	0.0411652	0.00256239	up	1.83656	219.667	305.9	-0.311364	0.565638	P	P	P	P	P	P	P	P	P	P	P	P	P	P	P	P	P	P	0.99466	0.99679	0.96688	0.98184	0.99679	1	1	1	1	0.99893	1	1	0.98504	0.99145	0.98611	0.99893	1	0.99786	0.507986	0.482592	0.452959	0.386485	0.469449
4890022	0.031799	0.000948838	down	1.8365	6926.57	2909.13	0.386405	-0.490551	P	P	P	P	P	P	P	P	P	P	P	P	P	P	P	P	P	P	1	1	1	1	1	1	1	1	1	1	1	1	1	1	1	1	1	1	0.248306	0.221723	0.283771	0.334653	0.326031
840360	0.0419645	0.00274076	down	1.83386	348.3	145.5	0.256507	-0.61838	P	P	P	P	P	P	P	P	P	P	P	P	P	P	P	P	P	P	1	1	1	1	1	1	0.90705	0.96474	0.86538	0.98077	0.95192	0.99359	1	1	1	0.9765	0.99786	0.96261	0.368605	0.341946	0.298678	0.296341	0.377925
4120220	0.0453222	0.00336519	up	1.83372	3781.43	5234.1	-0.308644	0.566128	P	P	P	P	P	P	P	P	P	P	P	P	P	P	P	P	P	P	1	1	1	1	1	1	1	1	1	1	1	1	1	1	1	1	1	1	0.352563	0.25593	0.305524	0.325943	0.333597
1240433	0.0337563	0.00129882	down	1.83274	2151.07	901.8	0.351957	-0.522043	P	P	P	P	P	P	P	P	P	P	P	P	P	P	P	P	P	P	1	1	1	1	1	1	1	1	1	1	1	1	1	1	1	1	1	1	0.305255	0.278699	0.355992	0.28631	0.385898
2100082	0.0369963	0.00178995	down	1.83178	2084.37	873.033	-0.099394	-0.972643	P	P	P	P	P	P	P	P	P	P	P	P	P	P	P	P	P	P	1	1	1	1	1	1	1	1	1	1	1	1	1	1	1	1	1	1	0.369155	0.290112	0.303639	0.15442	0.345674
6840180	0.0329499	0.00122123	up	1.83133	4319.13	6088.6	-0.520327	0.352565	P	P	P	P	P	P	P	P	P	P	P	P	P	P	P	P	P	P	1	1	1	1	1	1	1	1	1	1	1	1	1	1	1	1	1	1	0.2867	0.224589	0.182476	0.346952	0.27123
4010689	0.0494149	0.00419146	up	1.83055	2356.73	3279.13	-0.242913	0.629363	P	P	P	P	P	P	P	P	P	P	P	P	P	P	P	P	P	P	1	1	1	1	1	1	1	1	1	1	1	1	1	1	1	1	1	1	0.402037	0.315739	0.307776	0.327261	0.275871
2190537	0.0313644	0.000891514	down	1.83033	1108.2	460.267	0.204274	-0.66783	P	P	P	P	P	P	P	P	P	P	P	P	P	P	P	P	P	P	1	1	1	1	1	1	1	1	1	1	1	1	1	1	1	1	1	1	0.381863	0.233888	0.200908	0.371258	0.401878
7000274	0.0317381	0.00093979	down	1.8295	383.9	158.233	0.149521	-0.721928	P	P	P	P	P	P	P	P	P	P	P	P	P	P	P	P	P	P	1	1	1	1	1	1	0.95192	0.96474	0.95192	0.92628	0.86645	0.99786	1	1	1	0.99573	1	0.99573	0.367521	0.370015	0.328115	0.319022	0.327957
3780132	0.0355244	0.00155505	up	1.8293	1322.77	1864.47	-0.142563	0.72873	P	P	P	P	P	P	P	P	P	P	P	P	P	P	P	P	P	P	1	1	1	1	1	1	1	1	1	1	1	1	1	1	1	1	1	1	0.327959	0.245002	0.212384	0.327431	0.302573
6380255	0.0305218	0.000784386	down	1.82836	289.567	121	0.200214	-0.670338	P	P	P	P	P	P	M	P	M	P	P	P	P	P	P	P	P	P	1	1	0.99786	0.99679	1	1	0.71154	0.80342	0.76389	0.84295	0.97863	0.99359	0.99679	0.99145	0.99359	0.88996	0.99679	0.97009	0.25819	0.450337	0.279218	0.363706	0.346005
1240243	0.0378994	0.00193348	down	1.828	861.3	355.067	0.178611	-0.691657	P	P	P	P	P	P	P	P	P	P	P	P	P	P	P	P	P	P	1	1	1	1	1	1	1	1	1	1	1	1	1	1	1	1	1	1	0.332981	0.406089	0.342098	0.178964	0.343598
1050504	0.0455398	0.00344305	down	1.82795	488.267	201.367	0.571482	-0.298744	P	P	P	P	P	P	P	P	P	P	M	P	P	P	P	M	P	M	1	1	1	1	1	1	0.98504	0.99893	0.99466	0.87073	0.67735	0.85577	1	1	1	0.63462	0.99786	0.75214	0.356254	0.314942	0.366876	0.353574	0.421849
7150255	0.0288997	0.000499246	down	1.82761	12601.9	5281.27	0.239717	-0.630244	P	P	P	P	P	P	P	P	P	P	P	P	P	P	P	P	P	P	1	1	1	1	1	1	1	1	1	1	1	1	1	1	1	1	1	1	0.284237	0.129152	0.227292	0.173115	0.302533
5720156	0.0456257	0.00347386	up	1.8269	239.533	334.767	-0.376174	0.493226	P	P	P	P	P	P	P	P	P	P	P	P	P	P	P	P	P	P	0.99786	0.99786	0.98718	0.99679	0.99679	1	1	1	1	1	1	1	0.99679	0.99679	0.99679	1	1	0.99786	0.381861	0.426624	0.427564	0.505567	0.427443
5490537	0.0309093	0.000849644	down	1.82614	685.8	289.3	0.195657	-0.673138	P	P	P	P	P	P	P	P	P	P	P	P	P	P	P	P	P	P	1	1	1	1	1	1	1	1	1	1	1	1	1	1	1	1	1	1	0.331196	0.359779	0.389058	0.420629	0.382569
2600050	0.0428289	0.00287251	up	1.82575	427.533	601.8	-0.424196	0.444296	P	P	P	P	P	P	P	P	P	P	P	P	P	P	P	P	P	P	1	1	1	1	1	1	1	1	1	1	1	1	1	1	1	1	1	1	0.389302	0.355359	0.333642	0.336936	0.302375
110220	0.0337563	0.0012785	down	1.8256	644.533	268.767	0.1739	-0.694467	P	P	P	P	P	P	P	P	P	P	P	P	P	P	P	P	P	P	1	1	1	1	1	1	1	1	1	1	1	1	1	1	1	1	1	1	0.307904	0.387471	0.250118	0.318361	0.225665
3800446	0.030049	0.000746616	down	1.82485	474.8	200.933	0.344214	-0.523566	P	P	P	P	P	P	P	P	P	P	P	P	P	P	P	P	P	P	1	1	1	1	1	1	0.99786	0.99893	0.98825	1	1	1	1	1	1	0.99252	1	0.99145	0.345248	0.404143	0.278263	0.39221	0.271878
6960577	0.033912	0.00132853	down	1.82469	1073.5	454.633	0.588181	-0.27947	P	P	P	P	P	P	P	P	P	P	P	P	P	P	P	P	P	P	1	1	1	1	1	1	1	1	1	1	1	1	1	1	1	1	1	1	0.339531	0.282273	0.360877	0.288464	0.331047
130575	0.0286868	0.000360544	up	1.82457	228.933	322.267	-0.168544	0.699012	P	P	P	P	P	P	P	P	P	P	P	P	P	P	P	P	P	P	0.99145	0.99679	0.99573	0.99466	0.99893	1	1	1	1	1	1	0.99679	0.99145	0.98077	0.99679	0.99252	0.95727	0.99786	0.350442	0.415471	0.370631	0.290418	0.475497
4610170	0.0279293	0.000224007	down	1.82443	531.4	224.367	0.504307	-0.363141	P	P	P	P	P	P	P	P	P	P	P	P	P	P	P	P	P	P	1	1	1	1	1	1	1	1	0.99466	1	1	1	1	1	1	0.99786	1	0.99573	0.322283	0.329271	0.289211	0.304222	0.409968
1110131	0.0454208	0.0033895	up	1.82382	4250	5867.43	-0.511961	0.355003	P	P	P	P	P	P	P	P	P	P	P	P	P	P	P	P	P	P	1	1	1	1	1	1	1	1	1	1	1	1	1	1	1	1	1	1	0.308175	0.293618	0.299956	0.35585	0.277281
4570092	0.0320947	0.000982258	up	1.82332	288.667	401.7	-0.624194	0.242372	P	P	P	P	P	P	P	P	P	P	P	P	P	P	P	P	P	P	1	0.99893	0.99786	1	1	1	1	1	1	1	1	1	1	1	1	1	1	1	0.36077	0.351751	0.369201	0.422477	0.415465
2510075	0.0412002	0.00257992	down	1.82162	423.967	177.833	0.133206	-0.732015	P	P	P	P	P	P	P	P	P	P	P	P	P	P	P	P	P	P	1	1	1	1	1	1	0.95192	0.98504	0.99466	1	1	1	1	1	1	0.99786	1	0.98718	0.390873	0.347901	0.380821	0.548562	0.375778
7330722	0.0442125	0.00315633	down	1.82076	2460.07	1038.6	0.0587031	-0.805835	P	P	P	P	P	P	P	P	P	P	P	P	P	P	P	P	P	P	1	1	1	1	1	1	1	1	1	1	1	1	1	1	1	1	1	1	0.338241	0.310963	0.19076	0.265359	0.230611
2600484	0.0278401	0.000205796	down	1.82021	1319.23	550.033	0.291311	-0.572791	P	P	P	P	P	P	P	P	P	P	P	P	P	P	P	P	P	P	1	1	1	1	1	1	1	1	1	1	1	1	1	1	1	1	1	1	0.362013	0.349249	0.275765	0.372488	0.321109
7050154	0.0298665	0.000725596	up	1.81972	137.9	192.5	-0.523563	0.340154	M	A	P	P	A	P	P	P	P	P	P	P	M	P	M	P	P	P	0.76923	0.58868	0.90278	0.94017	0.53632	0.8109	0.98932	0.99359	0.99466	0.99893	1	0.99038	0.78739	0.93697	0.78739	1	0.91239	0.99679	0.360398	0.331563	0.470174	0.395175	0.375618
6110079	0.0362772	0.00168424	up	1.81933	839.133	1176.53	-0.308697	0.554713	P	P	P	P	P	P	P	P	P	P	P	P	P	P	P	P	P	P	1	1	1	1	1	1	1	1	1	1	1	1	1	1	1	1	1	1	0.371863	0.328378	0.311494	0.313969	0.326091
1300280	0.0449756	0.00329015	up	1.81786	621.467	872.667	-0.058153	0.804086	P	P	P	P	P	P	P	P	P	P	P	P	P	P	P	P	P	P	1	1	1	1	1	1	1	1	1	1	1	1	1	1	1	1	1	1	0.290341	0.209107	0.328617	0.379785	0.394112
7320551	0.0418734	0.00272194	down	1.81673	403.033	171.467	0.349239	-0.512109	P	P	P	P	P	P	P	P	P	P	P	P	P	P	P	P	P	P	1	1	1	1	1	1	0.97436	0.99679	0.93269	1	1	1	1	1	0.99679	0.95299	1	0.89209	0.372953	0.405726	0.369272	0.360799	0.320037
7160035	0.0437837	0.00308822	down	1.81664	290.467	121.233	0.125564	-0.735704	P	P	P	P	P	P	M	M	P	P	M	P	P	P	P	P	P	P	1	0.99786	1	1	1	1	0.79701	0.63996	0.81624	0.95833	0.74145	0.99786	1	1	0.99786	0.96047	0.99786	0.99038	0.442893	0.408873	0.411656	0.384343	0.413969
1340220	0.0362526	0.00163568	down	1.81657	1206.53	508.433	0.281031	-0.580185	P	P	P	P	P	P	P	P	P	P	P	P	P	P	P	P	P	P	1	1	1	1	1	1	1	1	1	1	1	1	1	1	1	1	1	1	0.423502	0.32211	0.308246	0.304222	0.373269
4560609	0.0480667	0.00387593	up	1.81594	5218.67	7231.67	-0.222701	0.638013	P	P	P	P	P	P	P	P	P	P	P	P	P	P	P	P	P	P	1	1	1	1	1	1	1	1	1	1	1	1	1	1	1	1	1	1	0.271343	0.345508	0.254734	0.297669	0.271854
1510681	0.0312697	0.000865391	up	1.81563	1058.17	1460.23	-0.327551	0.532917	P	P	P	P	P	P	P	P	P	P	P	P	P	P	P	P	P	P	1	1	1	1	1	1	1	1	1	1	1	1	1	1	1	1	1	1	0.2219	0.270701	0.340861	0.346938	0.3296
5220259	0.0381047	0.00201107	down	1.81539	547.1	232.6	0.460323	-0.399953	P	P	P	P	P	P	P	P	P	P	P	P	P	P	P	P	P	P	1	1	1	1	1	1	0.99786	1	1	1	1	1	1	1	1	0.99786	1	0.98718	0.349673	0.2942	0.403853	0.314591	0.311476
4010035	0.0286868	0.000393797	up	1.81377	610.167	844.333	-0.210126	0.648864	P	P	P	P	P	P	P	P	P	P	P	P	P	P	P	P	P	P	1	1	1	1	1	1	1	1	1	1	1	1	1	1	1	1	1	1	0.369103	0.3483	0.400832	0.350603	0.298074
1990368	0.0384314	0.00209311	down	1.81369	681.733	289.333	0.132767	-0.72616	P	P	P	P	P	P	P	P	P	P	P	P	P	P	P	P	P	P	1	1	1	1	1	1	1	1	1	1	1	1	1	1	1	1	1	1	0.337186	0.325825	0.274426	0.304644	0.360466
4480100	0.0356066	0.0015664	down	1.81365	2643.97	1110.83	-0.0481208	-0.907016	P	P	P	P	P	P	P	P	P	P	P	P	P	P	P	P	P	P	1	1	1	1	1	1	1	1	1	1	1	1	1	1	1	1	1	1	0.298251	0.276249	0.255794	0.362234	0.271827
6040402	0.0307802	0.000825486	down	1.81238	685.233	292.033	0.518838	-0.339046	P	P	P	P	P	P	P	P	P	P	P	P	P	P	P	P	P	P	1	1	1	1	1	1	1	1	1	1	1	1	1	1	1	1	1	1	0.34502	0.346138	0.296991	0.364722	0.278417
1340133	0.0286868	0.000392587	down	1.81209	1774.47	748.3	0.203891	-0.65376	P	P	P	P	P	P	P	P	P	P	P	P	P	P	P	P	P	P	1	1	1	1	1	1	1	1	1	1	1	1	1	1	1	1	1	1	0.415767	0.393244	0.224828	0.338822	0.296516
2030377	0.0440121	0.00313239	down	1.81017	1860.23	785.067	0.327565	-0.528559	P	P	P	P	P	P	P	P	P	P	P	P	P	P	P	P	P	P	1	1	1	1	1	1	1	1	1	1	1	1	1	1	1	1	1	1	0.30403	0.199867	0.286187	0.337012	0.201522
2060546	0.0288997	0.000416103	down	1.80907	2709.73	1151.27	0.367518	-0.487728	P	P	P	P	P	P	P	P	P	P	P	P	P	P	P	P	P	P	1	1	1	1	1	1	1	1	1	1	1	1	1	1	1	1	1	1	0.292345	0.308042	0.349531	0.278281	0.374416
6980093	0.0480975	0.00391527	down	1.80855	2871.1	1234.53	0.268926	-0.58591	P	P	P	P	P	P	P	P	P	P	P	P	P	P	P	P	P	P	1	1	1	1	1	1	1	1	1	1	1	1	1	1	1	1	1	1	0.389876	0.237526	0.2336	0.278792	0.226553
2030725	0.0323669	0.0010431	up	1.80697	212.933	293.367	-0.570607	0.282963	P	P	P	P	P	P	P	P	P	P	P	P	P	P	P	P	P	P	0.99466	0.98397	0.98077	0.99573	0.99786	1	1	1	1	1	1	1	1	1	0.99893	1	1	1	0.368576	0.364443	0.290372	0.315008	0.342441
5560204	0.0463038	0.00354802	up	1.80686	350.6	480.667	-0.636985	0.2165	P	P	P	P	P	P	P	P	P	P	P	P	P	P	P	P	P	P	1	1	1	1	1	1	1	1	1	1	1	1	1	1	1	1	1	1	0.286349	0.378208	0.300911	0.323045	0.376466
1260438	0.0278401	0.00020523	up	1.80633	25759.3	35619.3	-0.517264	0.335794	P	P	P	P	P	P	P	P	P	P	P	P	P	P	P	P	P	P	1	1	1	1	1	1	1	1	1	1	1	1	1	1	1	1	1	1	0.289226	0.347748	0.252521	0.377541	0.294528
7200367	0.0296828	0.000692441	up	1.80606	149.7	206.467	-0.782664	0.0701784	P	P	M	P	P	M	P	P	P	P	P	P	P	P	P	P	P	P	0.88889	0.88355	0.76282	0.80342	0.87393	0.71047	0.99893	0.99786	0.99466	0.99573	0.98825	0.9391	0.99786	1	0.99679	1	1	0.99786	0.377391	0.329027	0.402421	0.399454	0.376258
6270092	0.0337563	0.00126777	up	1.80546	293.033	407.9	-0.139986	0.71238	P	P	P	P	P	P	P	P	P	P	P	P	P	P	P	P	P	P	1	1	1	0.99573	1	1	1	1	1	0.99893	1	1	1	1	1	1	1	1	0.340366	0.390792	0.250188	0.365645	0.356158
6590368	0.0314908	0.000908672	down	1.80495	3299.57	1413.43	0.263207	-0.588754	P	P	P	P	P	P	P	P	P	P	P	P	P	P	P	P	P	P	1	1	1	1	1	1	1	1	1	1	1	1	1	1	1	1	1	1	0.35938	0.26168	0.251043	0.267165	0.307675
3940050	0.0478727	0.00383871	up	1.80477	361.267	496.9	-0.794437	0.0573764	P	P	P	P	P	P	P	P	P	P	P	P	P	P	P	P	P	P	1	1	1	1	1	1	1	1	1	1	1	1	1	1	1	1	1	1	0.352477	0.34106	0.313422	0.402373	0.353437
3370487	0.0288997	0.000479594	down	1.80446	6113.7	2610.93	0.0384494	-0.813115	P	P	P	P	P	P	P	P	P	P	P	P	P	P	P	P	P	P	1	1	1	1	1	1	1	1	1	1	1	1	1	1	1	1	1	1	0.287805	0.210491	0.253574	0.183185	0.282214
4920561	0.0468431	0.00364812	down	1.8037	3660.57	1560.17	0.180317	-0.67064	P	P	P	P	P	P	P	P	P	P	P	P	P	P	P	P	P	P	1	1	1	1	1	1	1	1	1	1	1	1	1	1	1	1	1	1	0.250292	0.298448	0.25661	0.29029	0.268188
5910152	0.0379317	0.0019399	down	1.80208	520.3	221.967	0.032723	-0.816937	P	P	P	P	P	P	P	P	P	P	P	P	P	P	P	P	P	P	1	1	1	1	1	1	0.99786	1	1	1	1	1	1	1	1	0.96474	1	0.97756	0.393447	0.396967	0.308212	0.423903	0.425914
6380164	0.0485524	0.00398636	up	1.80161	3675.47	5073.63	-0.16045	0.688837	P	P	P	P	P	P	P	P	P	P	P	P	P	P	P	P	P	P	1	1	1	1	1	1	1	1	1	1	1	1	1	1	1	1	1	1	0.377325	0.393575	0.308218	0.246138	0.297826
2940020	0.0362772	0.00167421	down	1.80021	2305.63	975.2	0.579348	-0.268815	P	P	P	P	P	P	P	P	P	P	P	P	P	P	P	P	P	P	1	1	1	1	1	1	1	1	1	1	1	1	1	1	1	1	1	1	0.251838	0.284083	0.292976	0.327206	0.335568
6560747	0.0438873	0.00311646	down	1.79951	1203.3	517.367	0.215585	-0.632016	P	P	P	P	P	P	P	P	P	P	P	P	P	P	P	P	P	P	1	1	1	1	1	1	1	1	1	1	1	1	1	1	1	1	1	1	0.359668	0.298758	0.242129	0.336832	0.33431
6620563	0.030049	0.000743799	down	1.79943	1467.9	621.9	0.562514	-0.285023	P	P	P	P	P	P	P	P	P	P	P	P	P	P	P	P	P	P	1	1	1	1	1	1	1	1	1	1	1	1	1	1	1	1	1	1	0.385857	0.271674	0.275281	0.239267	0.302086
2490717	0.0363611	0.00170591	down	1.79897	992.533	420.067	0.0374875	-0.809685	P	P	P	P	P	P	P	P	P	P	P	P	P	P	P	P	P	P	1	1	1	1	1	1	1	1	1	1	1	1	1	1	1	1	1	1	0.292013	0.327527	0.239504	0.30118	0.31568
1850500	0.031799	0.000947917	up	1.79881	151.767	207.333	-0.585222	0.261823	P	M	P	M	P	P	P	P	P	P	P	P	P	P	P	P	P	P	0.92628	0.6453	0.90705	0.63568	0.96474	0.87286	0.99893	0.99786	0.99466	0.97222	0.99573	0.99359	0.99145	0.99145	0.96688	0.96474	0.99573	0.97115	0.362726	0.480221	0.355787	0.398156	0.45398
6040112	0.0288997	0.000580918	up	1.79772	216.433	299.967	-0.308606	0.537562	P	P	P	P	P	P	P	P	P	P	P	P	P	P	P	P	P	P	0.98932	0.99038	0.99038	0.99573	0.97863	0.98077	1	1	1	1	1	1	0.99786	0.9797	0.99466	1	0.99786	0.99573	0.378179	0.354908	0.450436	0.431412	0.420019
4890102	0.0378994	0.00193004	down	1.79737	6684.57	2874.63	0.246259	-0.599631	P	P	P	P	P	P	P	P	P	P	P	P	P	P	P	P	P	P	1	1	1	1	1	1	1	1	1	1	1	1	1	1	1	1	1	1	0.24646	0.260821	0.176973	0.26523	0.189265
6980687	0.0354949	0.00154868	up	1.79714	190.3	263.833	-0.366919	0.478786	P	P	P	P	P	P	P	P	P	P	P	P	P	P	P	P	P	P	0.97436	0.98504	0.96368	0.94658	0.99573	0.97222	1	1	1	1	1	1	0.98718	0.99145	0.97009	1	0.98825	0.99573	0.376256	0.347746	0.352398	0.468381	0.405184
3060286	0.0448125	0.0032661	down	1.79704	523.733	218.433	0.585034	-0.260589	P	P	P	P	P	P	P	P	P	M	P	P	P	P	P	P	P	P	1	1	1	1	1	1	0.99786	1	0.99679	0.75641	0.94765	0.99786	1	1	1	0.98184	1	0.86645	0.434581	0.322107	0.287798	0.377001	0.225941
6220347	0.0300076	0.000731728	up	1.79638	533.8	740.067	-0.212312	0.632784	P	P	P	P	P	P	P	P	P	P	P	P	P	P	P	P	P	P	1	1	1	1	1	1	1	1	1	1	1	1	1	1	1	1	1	1	0.3423	0.278384	0.271177	0.310782	0.298937
3450630	0.0409821	0.00253664	up	1.79606	30157.2	41560.5	-0.491235	0.353599	P	P	P	P	P	P	P	P	P	P	P	P	P	P	P	P	P	P	1	1	1	1	1	1	1	1	1	1	1	1	1	1	1	1	1	1	0.260501	0.338827	0.299905	0.27157	0.321522
1190026	0.0309093	0.000845435	down	1.79514	505.767	217.8	0.196761	-0.647338	P	P	P	P	P	P	P	P	P	P	P	P	P	P	P	P	P	P	1	1	1	1	1	1	0.99893	1	0.99466	0.99679	1	1	1	1	1	1	1	1	0.343653	0.36701	0.299489	0.422814	0.43953
2340274	0.043669	0.00306145	down	1.79503	1039.27	443.467	0.232702	-0.611307	P	P	P	P	P	P	P	P	P	P	P	P	P	P	P	P	P	P	1	1	1	1	1	1	1	1	1	1	1	1	1	1	1	1	1	1	0.351239	0.340872	0.271288	0.334513	0.386429
3310056	0.0434319	0.00301278	up	1.79462	237.9	324.733	-0.445354	0.398323	P	P	P	P	P	P	P	P	P	P	P	P	P	P	P	P	P	P	0.99786	0.98397	0.99679	1	0.99573	1	1	1	1	1	1	1	0.99679	1	0.98718	1	1	1	0.352903	0.355964	0.400752	0.385152	0.465879
4390128	0.0467774	0.0036307	down	1.7934	1717.7	728.567	0.233061	-0.609633	P	P	P	P	P	P	P	P	P	P	P	P	P	P	P	P	P	P	1	1	1	1	1	1	1	1	1	1	1	1	1	1	1	1	1	1	0.370678	0.205168	0.295195	0.274473	0.325844
4290605	0.0305218	0.000788942	up	1.79293	175.233	241.4	-0.38085	0.461473	P	P	P	P	P	P	P	P	P	P	P	P	P	P	P	P	P	P	0.91667	0.92201	0.98077	0.88782	0.89957	0.9188	1	1	1	0.97115	0.99466	0.92842	0.9765	0.98932	0.98611	1	0.99786	0.99573	0.405455	0.430916	0.403115	0.381612	0.427741
5820019	0.0485524	0.00397299	up	1.79284	495.7	666.933	-0.322453	0.519795	P	P	P	P	P	P	P	P	P	P	P	P	P	P	P	P	P	P	1	1	1	1	1	1	1	1	1	1	1	1	1	1	1	1	1	1	0.450877	0.25999	0.408014	0.277394	0.384736
4490044	0.0470395	0.00370629	down	1.79271	1652.7	699.267	0.321376	-0.520763	P	P	P	P	P	P	P	P	P	P	P	P	P	P	P	P	P	P	1	1	1	1	1	1	1	1	1	1	1	1	1	1	1	1	1	1	0.317736	0.331362	0.372005	0.315867	0.277019
2060731	0.0279293	0.000238439	down	1.79266	1503.07	640.867	0.0843269	-0.757777	P	P	P	P	P	P	P	P	P	P	P	P	P	P	P	P	P	P	1	1	1	1	1	1	1	1	1	1	1	1	1	1	1	1	1	1	0.305689	0.294417	0.371507	0.408773	0.334913
7400017	0.0451842	0.00330949	up	1.79254	617.167	854.033	-0.126711	0.715296	P	P	P	P	P	P	P	P	P	P	P	P	P	P	P	P	P	P	1	1	1	1	1	1	1	1	1	1	1	1	1	1	1	1	1	1	0.344199	0.417977	0.342316	0.403036	0.309825
6130520	0.0279293	0.000216067	up	1.79247	16206.6	22218.1	-0.0140643	0.827883	P	P	P	P	P	P	P	P	P	P	P	P	P	P	P	P	P	P	1	1	1	1	1	1	1	1	1	1	1	1	1	1	1	1	1	1	0.258211	0.217353	0.162173	0.296659	0.253598
7400735	0.0324082	0.00105858	down	1.79233	1131.43	482.8	0.107367	-0.734471	P	P	P	P	P	P	P	P	P	P	P	P	P	P	P	P	P	P	1	1	1	1	1	1	1	1	1	1	1	1	1	1	1	1	1	1	0.197615	0.292072	0.170462	0.210071	0.326482
3890041	0.0326428	0.00109655	up	1.79121	4850	6690.53	-0.0961785	0.744758	P	P	P	P	P	P	P	P	P	P	P	P	P	P	P	P	P	P	1	1	1	1	1	1	1	1	1	1	1	1	1	1	1	1	1	1	0.277665	0.261552	0.283318	0.269194	0.254704
4640056	0.0307038	0.000818643	down	1.7898	1275.1	546.133	0.325053	-0.514744	P	P	P	P	P	P	P	P	P	P	P	P	P	P	P	P	P	P	1	1	1	1	1	1	1	1	1	1	1	1	1	1	1	1	1	1	0.312193	0.23302	0.271135	0.349967	0.333309
2140022	0.0289997	0.00062969	down	1.78943	2953.6	1264.2	0.187768	-0.651731	P	P	P	P	P	P	P	P	P	P	P	P	P	P	P	P	P	P	1	1	1	1	1	1	1	1	1	1	1	1	1	1	1	1	1	1	0.242473	0.196582	0.255625	0.337288	0.315306
620484	0.0328004	0.00119875	down	1.78939	878.5	379.833	0.266794	-0.572678	P	P	P	P	P	P	P	P	P	P	P	P	P	P	P	P	P	P	1	1	1	1	1	1	1	1	1	1	1	1	1	1	1	1	1	1	0.318898	0.292366	0.305894	0.312964	0.404308
3520717	0.0362772	0.00169302	down	1.78934	23820.8	10244	0.366166	-0.473259	P	P	P	P	P	P	P	P	P	P	P	P	P	P	P	P	P	P	1	1	1	1	1	1	1	1	1	1	1	1	1	1	1	1	1	1	0.261135	0.32791	0.381558	0.297206	0.193261
670543	0.0343514	0.00138552	up	1.78793	13763.1	18789.1	-0.316138	0.522148	P	P	P	P	P	P	P	P	P	P	P	P	P	P	P	P	P	P	1	1	1	1	1	1	1	1	1	1	1	1	1	1	1	1	1	1	0.182476	0.224104	0.267503	0.225848	0.145076
770056	0.0216101	2.63632e-05	down	1.78732	3635.4	1560.03	0.516192	-0.321607	P	P	P	P	P	P	P	P	P	P	P	P	P	P	P	P	P	P	1	1	1	1	1	1	1	1	1	1	1	1	1	1	1	1	1	1	0.204403	0.182743	0.211007	0.348322	0.262433
780019	0.0436343	0.00304819	up	1.78672	677.167	916.967	-0.393667	0.443644	P	P	P	P	P	P	P	P	P	P	P	P	P	P	P	P	P	P	1	1	1	1	1	1	1	1	1	1	1	1	1	1	1	1	1	1	0.454012	0.314625	0.290453	0.376488	0.476998
4890309	0.048067	0.00388449	up	1.78557	258.533	352.967	-0.253851	0.582535	P	P	P	P	P	P	P	P	P	P	P	P	P	P	P	P	P	P	1	0.99679	0.99786	0.99786	0.99466	0.99786	1	1	1	1	1	1	1	1	0.99786	0.99786	0.99359	1	0.56792	0.492601	0.393366	0.412257	0.378506
6040196	0.0409579	0.00251913	up	1.78532	164.1	222.067	-0.178173	0.658012	P	P	P	P	P	P	P	P	P	P	P	P	M	P	P	P	M	P	0.97329	0.86538	0.87179	0.89957	0.92949	0.87821	1	0.99786	1	0.97222	0.9797	0.92094	0.70833	0.89744	0.90064	0.85363	0.67308	0.98611	0.328285	0.316683	0.429605	0.445307	0.392169
2340424	0.0288997	0.000589622	up	1.78477	4788.23	6549.77	-0.00225623	0.833481	P	P	P	P	P	P	P	P	P	P	P	P	P	P	P	P	P	P	1	1	1	1	1	1	1	1	1	1	1	1	1	1	1	1	1	1	0.302217	0.35754	0.305446	0.308687	0.410846
7650608	0.032381	0.00104502	down	1.7824	481	208.6	0.110827	-0.722994	P	P	P	P	P	P	P	P	P	P	P	P	P	P	P	P	P	P	1	1	1	1	1	1	0.99786	1	0.98825	1	1	1	1	1	1	1	1	0.99786	0.37302	0.381263	0.286269	0.364705	0.320039
1090474	0.0349969	0.00148338	down	1.78196	1796.87	768.167	0.248574	-0.584892	P	P	P	P	P	P	P	P	P	P	P	P	P	P	P	P	P	P	1	1	1	1	1	1	1	1	1	1	1	1	1	1	1	1	1	1	0.414607	0.455623	0.271286	0.313195	0.296151
6450246	0.0412002	0.0025962	up	1.78086	784.167	1082.37	-0.0190376	0.813533	P	P	P	P	P	P	P	P	P	P	P	P	P	P	P	P	P	P	1	1	1	1	1	1	1	1	1	1	1	1	1	1	1	1	1	1	0.313446	0.308273	0.338719	0.393042	0.357759
4730092	0.0483406	0.00394595	down	1.77846	7888.3	3361.57	0.148753	-0.681876	P	P	P	P	P	P	P	P	P	P	P	P	P	P	P	P	P	P	1	1	1	1	1	1	1	1	1	1	1	1	1	1	1	1	1	1	0.234716	0.209528	0.282855	0.283738	0.237187
1770152	0.0288997	0.000476783	down	1.77798	3146.87	1354.13	-0.0277289	-0.857966	P	P	P	P	P	P	P	P	P	P	P	P	P	P	P	P	P	P	1	1	1	1	1	1	1	1	1	1	1	1	1	1	1	1	1	1	0.278126	0.393052	0.363254	0.325402	0.327269
540689	0.0451853	0.00331568	down	1.77785	475.833	206.3	0.460602	-0.369529	P	P	P	P	P	P	P	P	P	P	P	P	P	P	P	P	P	P	1	1	1	1	1	1	0.9765	0.99893	1	1	1	1	1	1	1	0.96902	1	0.99573	0.331109	0.329049	0.262078	0.303522	0.291663
3370435	0.0490647	0.00411564	up	1.77651	1138.63	1564.67	0.000820478	0.829869	P	P	P	P	P	P	P	P	P	P	P	P	P	P	P	P	P	P	1	1	1	1	1	1	1	1	1	1	1	1	1	1	1	1	1	1	0.342501	0.199277	0.260463	0.345066	0.331786
1510014	0.0358964	0.00160341	up	1.77527	6611.53	9017.37	-0.0280175	0.800025	P	P	P	P	P	P	P	P	P	P	P	P	P	P	P	P	P	P	1	1	1	1	1	1	1	1	1	1	1	1	1	1	1	1	1	1	0.280456	0.280874	0.17857	0.19424	0.293095
3450114	0.0473135	0.00375974	up	1.77468	2716.13	3708.9	-0.0776777	0.749878	P	P	P	P	P	P	P	P	P	P	P	P	P	P	P	P	P	P	1	1	1	1	1	1	1	1	1	1	1	1	1	1	1	1	1	1	0.383474	0.207071	0.247597	0.360693	0.316968
4390484	0.0428289	0.002878	down	1.77388	770.433	330.4	0.239152	-0.587753	P	P	P	P	P	P	P	P	P	P	P	P	P	P	P	P	P	P	1	1	1	1	1	1	1	1	1	1	1	1	1	1	1	1	1	1	0.260394	0.393525	0.277088	0.306964	0.231665
4480341	0.0216101	2.67937e-05	down	1.77288	1063.73	457.567	0.363135	-0.462961	P	P	P	P	P	P	P	P	P	P	P	P	P	P	P	P	P	P	1	1	1	1	1	1	1	1	1	1	1	1	1	1	1	1	1	1	0.40988	0.420376	0.3592	0.282204	0.341771
3360152	0.0371818	0.00181669	down	1.77253	4336.07	1849.23	0.192535	-0.633276	P	P	P	P	P	P	P	P	P	P	P	P	P	P	P	P	P	P	1	1	1	1	1	1	1	1	1	1	1	1	1	1	1	1	1	1	0.338558	0.278068	0.297637	0.257235	0.218151
5310079	0.0470395	0.00371095	up	1.77186	596.267	814.933	-0.702137	0.12313	P	P	P	P	P	P	P	P	P	P	P	P	P	P	P	P	P	P	1	1	1	1	1	1	1	1	1	1	1	1	1	1	1	1	1	1	0.363697	0.328266	0.387297	0.358655	0.370752
150066	0.0381047	0.00199198	up	1.77053	3608.93	4942.4	-0.0616719	0.762506	P	P	P	P	P	P	P	P	P	P	P	P	P	P	P	P	P	P	1	1	1	1	1	1	1	1	1	1	1	1	1	1	1	1	1	1	0.440272	0.22436	0.231007	0.315092	0.267927
7380056	0.0459057	0.00351131	up	1.76897	928.067	1272.9	-0.161199	0.661708	P	P	P	P	P	P	P	P	P	P	P	P	P	P	P	P	P	P	1	1	1	1	1	1	1	1	1	1	1	1	1	1	1	1	1	1	0.353042	0.34114	0.258811	0.358422	0.325018
7610224	0.0465479	0.003594	up	1.76818	190.3	259.133	-0.72503	0.0972336	P	P	P	P	P	P	P	P	P	P	P	P	P	P	P	P	P	P	0.97543	0.9797	0.96581	0.94017	0.89957	0.99145	1	1	1	1	1	1	1	1	1	1	1	1	0.465644	0.393781	0.357162	0.365753	0.406399
6250370	0.0236649	7.99994e-05	up	1.76814	998.3	1359.13	-0.0187586	0.803471	P	P	P	P	P	P	P	P	P	P	P	P	P	P	P	P	P	P	1	1	1	1	1	1	1	1	1	1	1	1	1	1	1	1	1	1	0.267468	0.322482	0.263771	0.215377	0.378344
3400202	0.0370979	0.00180859	down	1.76736	5148.57	2227.87	-0.144609	-0.966202	P	P	P	P	P	P	P	P	P	P	P	P	P	P	P	P	P	P	1	1	1	1	1	1	1	1	1	1	1	1	1	1	1	1	1	1	0.217934	0.337545	0.255419	0.245415	0.310099
7570372	0.0409821	0.0025337	down	1.76727	7248.93	3120.17	0.195818	-0.625701	P	P	P	P	P	P	P	P	P	P	P	P	P	P	P	P	P	P	1	1	1	1	1	1	1	1	1	1	1	1	1	1	1	1	1	1	0.347229	0.270293	0.235036	0.315201	0.331355
6220546	0.0288997	0.000490309	up	1.76666	482.867	656.133	-0.0764008	0.744621	P	P	P	P	P	P	P	P	P	P	P	P	P	P	P	P	P	P	1	1	1	1	1	1	1	1	1	1	1	1	1	1	1	1	1	1	0.456704	0.323772	0.348405	0.383949	0.327736
2630066	0.0345112	0.00142367	down	1.76625	903.533	392.833	0.235662	-0.585028	P	P	P	P	P	P	P	P	P	P	P	P	P	P	P	P	P	P	1	1	1	1	1	1	1	1	1	1	1	1	1	1	1	1	1	1	0.30906	0.441744	0.356624	0.292244	0.342697
2470187	0.0397992	0.00234217	up	1.76592	875.933	1188.4	-0.252704	0.567716	P	P	P	P	P	P	P	P	P	P	P	P	P	P	P	P	P	P	1	1	1	1	1	1	1	1	1	1	1	1	1	1	1	1	1	1	0.280949	0.360326	0.297654	0.370006	0.297884
6980722	0.0376356	0.00187365	up	1.76578	16530.6	22113.8	-0.0686343	0.751668	P	P	P	P	P	P	P	P	P	P	P	P	P	P	P	P	P	P	1	1	1	1	1	1	1	1	1	1	1	1	1	1	1	1	1	1	0.385733	0.365298	0.186449	0.248552	0.230247
2470039	0.0216101	3.37745e-05	up	1.76567	367.7	499.367	-0.0898269	0.730385	P	P	P	P	P	P	P	P	P	P	P	P	P	P	P	P	P	P	1	1	1	1	1	1	1	1	1	1	1	1	1	1	1	1	1	1	0.350236	0.413586	0.291019	0.426164	0.338395
4280367	0.0404397	0.0024211	down	1.76558	371.533	161	0.137452	-0.682693	P	P	P	P	P	P	P	P	P	P	P	P	P	P	P	P	P	P	1	1	1	1	1	1	0.94231	0.98077	0.95085	0.98611	0.97222	1	1	1	1	0.90705	1	0.94872	0.365131	0.345533	0.332468	0.320317	0.28065
6520088	0.0397283	0.00227597	up	1.76553	8417.3	11420	-0.463186	0.356914	P	P	P	P	P	P	P	P	P	P	P	P	P	P	P	P	P	P	1	1	1	1	1	1	1	1	1	1	1	1	1	1	1	1	1	1	0.354435	0.367095	0.388359	0.418938	0.322244
2060048	0.0355244	0.00155798	down	1.76505	291.6	127.433	0.227956	-0.591753	P	P	P	P	P	P	M	P	M	M	P	P	P	P	P	P	P	P	1	1	0.99893	1	1	1	0.7297	0.92949	0.69017	0.74466	0.88355	0.98825	0.97543	1	0.99893	0.98291	0.99786	0.96688	0.218371	0.417345	0.334153	0.273651	0.372253
670681	0.0324555	0.00108134	down	1.76482	466.6	203.833	0.452511	-0.367013	P	P	P	P	P	P	P	P	P	P	P	P	P	P	P	P	P	P	1	1	1	1	1	1	0.98825	0.99679	1	1	1	1	1	1	1	0.99786	1	0.99573	0.34813	0.328635	0.335177	0.409165	0.408639
4670270	0.047822	0.00383249	up	1.76385	2121.93	2881.4	-0.233729	0.585003	P	P	P	P	P	P	P	P	P	P	P	P	P	P	P	P	P	P	1	1	1	1	1	1	1	1	1	1	1	1	1	1	1	1	1	1	0.269404	0.257673	0.255217	0.258443	0.209493
7570474	0.0279293	0.000266041	up	1.76385	374.933	508.767	-0.060485	0.758245	P	P	P	P	P	P	P	P	P	P	P	P	P	P	P	P	P	P	1	1	1	1	1	1	1	1	1	1	1	1	1	1	1	1	1	1	0.430153	0.37056	0.450396	0.337194	0.472857
3870427	0.0381047	0.00198717	up	1.7637	1466.43	1987.1	-0.666576	0.152033	P	P	P	P	P	P	P	P	P	P	P	P	P	P	P	P	P	P	1	1	1	1	1	1	1	1	1	1	1	1	1	1	1	1	1	1	0.298955	0.325621	0.229834	0.309985	0.271471
6270372	0.0328004	0.00120834	up	1.76345	629.7	857.233	-0.104784	0.713621	P	P	P	P	P	P	P	P	P	P	P	P	P	P	P	P	P	P	1	1	1	1	1	1	1	1	1	1	1	1	1	1	1	1	1	1	0.348467	0.332789	0.219414	0.298435	0.34256
160386	0.0287334	0.0003976	up	1.76186	808.367	1096.1	-0.398914	0.418182	P	P	P	P	P	P	P	P	P	P	P	P	P	P	P	P	P	P	1	1	1	1	1	1	1	1	1	1	1	1	1	1	1	1	1	1	0.392782	0.280748	0.276306	0.402962	0.442554
5270167	0.0320947	0.000994896	up	1.76177	5566.87	7429.93	-0.294789	0.522239	P	P	P	P	P	P	P	P	P	P	P	P	P	P	P	P	P	P	1	1	1	1	1	1	1	1	1	1	1	1	1	1	1	1	1	1	0.346475	0.252018	0.290593	0.268925	0.324822
3370068	0.0263142	0.000171552	down	1.76088	2233.03	968.4	0.237237	-0.57906	P	P	P	P	P	P	P	P	P	P	P	P	P	P	P	P	P	P	1	1	1	1	1	1	1	1	1	1	1	1	1	1	1	1	1	1	0.312223	0.283419	0.231759	0.318782	0.330831
3360400	0.0327115	0.00115295	down	1.76079	502.833	220.3	0.434841	-0.381378	P	P	P	P	P	P	P	P	P	P	P	P	P	P	P	P	P	P	1	1	1	1	1	1	0.99786	1	0.99786	1	1	1	1	1	1	0.97222	1	0.99038	0.414135	0.434191	0.325233	0.366122	0.383909
10630	0.0291305	0.000652741	up	1.76037	5411.47	7329.87	-0.415039	0.40084	P	P	P	P	P	P	P	P	P	P	P	P	P	P	P	P	P	P	1	1	1	1	1	1	1	1	1	1	1	1	1	1	1	1	1	1	0.358844	0.298287	0.244954	0.327634	0.271987
1980348	0.0288997	0.00042762	up	1.76019	5352.13	7228.37	-0.233891	0.581843	P	P	P	P	P	P	P	P	P	P	P	P	P	P	P	P	P	P	1	1	1	1	1	1	1	1	1	1	1	1	1	1	1	1	1	1	0.267002	0.336871	0.359623	0.281443	0.349075
7610424	0.0307038	0.000818332	down	1.75986	1207.43	528.9	0.0213092	-0.794148	P	P	P	P	P	P	P	P	P	P	P	P	P	P	P	P	P	P	1	1	1	1	1	1	1	1	1	1	1	1	1	1	1	1	1	1	0.322691	0.352388	0.28203	0.208623	0.307651
430551	0.0412002	0.00258106	down	1.75975	2928.43	1270.1	0.368885	-0.446481	P	P	P	P	P	P	P	P	P	P	P	P	P	P	P	P	P	P	1	1	1	1	1	1	1	1	1	1	1	1	1	1	1	1	1	1	0.34933	0.218946	0.245218	0.299631	0.20995
3190424	0.0397992	0.00233072	up	1.75935	270.667	366.7	-0.536784	0.278259	P	P	P	P	P	P	P	P	P	P	P	P	P	P	P	P	P	P	0.99893	1	0.99786	0.99893	1	1	1	1	1	1	1	1	1	1	1	1	1	1	0.351629	0.396876	0.355849	0.450738	0.394126
6770347	0.0412002	0.00261392	up	1.75908	9867.03	13332.4	-0.353046	0.461777	P	P	P	P	P	P	P	P	P	P	P	P	P	P	P	P	P	P	1	1	1	1	1	1	1	1	1	1	1	1	1	1	1	1	1	1	0.226232	0.299679	0.288411	0.327647	0.276296
6040703	0.0324555	0.00108546	up	1.759	45653	61586.4	-0.619257	0.1955	P	P	P	P	P	P	P	P	P	P	P	P	P	P	P	P	P	P	1	1	1	1	1	1	1	1	1	1	1	1	1	1	1	1	1	1	0.214985	0.221253	0.276258	0.294585	0.249873
3390477	0.0415975	0.0026881	up	1.75874	2263.7	3044.8	-0.344837	0.469707	P	P	P	P	P	P	P	P	P	P	P	P	P	P	P	P	P	P	1	1	1	1	1	1	1	1	1	1	1	1	1	1	1	1	1	1	0.337399	0.312914	0.328014	0.323412	0.257861
450092	0.0433235	0.00299941	down	1.75727	825.267	352.9	0.369395	-0.443939	P	P	P	P	P	P	P	P	P	P	P	P	P	P	P	P	P	P	1	1	1	1	1	1	1	1	1	1	1	1	1	1	1	1	1	1	0.301786	0.271805	0.221935	0.26053	0.245063
4480692	0.0415679	0.00267926	down	1.75635	388.767	171.633	0.197387	-0.615189	P	P	P	P	P	P	P	P	P	P	P	P	P	P	P	P	P	P	1	1	1	1	1	1	0.98077	0.99466	0.9359	0.99573	0.99893	1	1	1	1	1	1	0.99679	0.256661	0.402725	0.300459	0.311607	0.525073
4780450	0.0373014	0.00182787	up	1.75583	129.233	174	-0.44643	0.36572	M	A	P	M	P	A	P	P	P	P	P	P	M	P	M	P	P	P	0.70299	0.39744	0.84722	0.67094	0.82585	0.58227	0.97543	0.97329	0.99145	0.98504	0.98291	0.98825	0.70513	0.83761	0.66026	0.99786	0.91667	0.9765	0.498358	0.395292	0.478489	0.397166	0.445876
5220088	0.0270925	0.000191721	down	1.75549	836.567	367.133	-0.0358674	-0.84774	P	P	P	P	P	P	P	P	P	P	P	P	P	P	P	P	P	P	1	1	1	1	1	1	1	1	1	1	1	1	1	1	1	1	1	1	0.332187	0.309178	0.31667	0.338912	0.352338
5910554	0.0288997	0.000409994	down	1.75406	6764.87	2929.53	0.245928	-0.564769	P	P	P	P	P	P	P	P	P	P	P	P	P	P	P	P	P	P	1	1	1	1	1	1	1	1	1	1	1	1	1	1	1	1	1	1	0.221442	0.241005	0.24153	0.228945	0.25131
4260181	0.0343831	0.00140834	down	1.75323	933.667	409.067	0.0713956	-0.738623	P	P	P	P	P	P	P	P	P	P	P	P	P	P	P	P	P	P	1	1	1	1	1	1	1	1	1	1	1	1	1	1	1	1	1	1	0.32961	0.372082	0.278444	0.323181	0.331938
4480543	0.0216101	5.35005e-05	up	1.75321	1383.8	1852.23	-0.0937285	0.716272	P	P	P	P	P	P	P	P	P	P	P	P	P	P	P	P	P	P	1	1	1	1	1	1	1	1	1	1	1	1	1	1	1	1	1	1	0.28867	0.31685	0.211946	0.235889	0.326426
3940209	0.0446667	0.00325346	up	1.75318	168.5	226.833	-0.460645	0.349327	P	P	P	P	P	P	P	P	P	P	P	P	P	P	P	P	P	P	0.95513	0.89637	0.93697	0.94444	0.92628	0.98077	1	0.99786	1	1	0.99786	0.99359	0.99145	0.94979	0.97863	0.99038	0.96474	0.97863	0.517256	0.421576	0.300816	0.38693	0.294542
7400050	0.0397256	0.00227132	down	1.75216	5260.57	2303.9	0.301487	-0.507649	P	P	P	P	P	P	P	P	P	P	P	P	P	P	P	P	P	P	1	1	1	1	1	1	1	1	1	1	1	1	1	1	1	1	1	1	0.386698	0.268477	0.199687	0.359613	0.28741
1850270	0.0316778	0.000933799	up	1.75183	18086.2	24269.5	-0.339089	0.469775	P	P	P	P	P	P	P	P	P	P	P	P	P	P	P	P	P	P	1	1	1	1	1	1	1	1	1	1	1	1	1	1	1	1	1	1	0.377541	0.293284	0.279967	0.288516	0.298708
6290563	0.0398019	0.00234639	up	1.75155	2597.2	3499.3	-0.24926	0.559375	P	P	P	P	P	P	P	P	P	P	P	P	P	P	P	P	P	P	1	1	1	1	1	1	1	1	1	1	1	1	1	1	1	1	1	1	0.320908	0.299823	0.370248	0.410136	0.360693
4850373	0.0362772	0.0016783	down	1.75109	1594.93	688.6	0.251441	-0.556811	P	P	P	P	P	P	P	P	P	P	P	P	P	P	P	P	P	P	1	1	1	1	1	1	1	1	1	1	1	1	1	1	1	1	1	1	0.231773	0.377679	0.26811	0.365638	0.354716
7210470	0.0286866	0.000346211	up	1.75076	354.233	477.7	-0.429725	0.378257	P	P	P	P	P	P	P	P	P	P	P	P	P	P	P	P	P	P	1	1	1	1	1	1	1	1	1	1	1	1	1	1	1	1	1	1	0.33657	0.410365	0.311342	0.426315	0.381448
6020739	0.0443342	0.00318529	up	1.75045	266.233	357.567	-0.562735	0.244994	P	P	P	P	P	P	P	P	P	P	P	P	P	P	P	P	P	P	0.99679	0.99786	1	0.99679	1	1	1	1	1	1	1	1	1	1	0.99786	1	1	1	0.331462	0.286285	0.355602	0.448872	0.49878
7400408	0.0362772	0.00168837	down	1.74979	2627.5	1158.7	0.140083	-0.667095	P	P	P	P	P	P	P	P	P	P	P	P	P	P	P	P	P	P	1	1	1	1	1	1	1	1	1	1	1	1	1	1	1	1	1	1	0.2436	0.305768	0.185901	0.334113	0.243808
6620180	0.0438873	0.0031111	down	1.74822	4690.73	2020.4	0.00692224	-0.798967	P	P	P	P	P	P	P	P	P	P	P	P	P	P	P	P	P	P	1	1	1	1	1	1	1	1	1	1	1	1	1	1	1	1	1	1	0.33594	0.279613	0.332138	0.262087	0.2661
6400253	0.04988	0.00427424	up	1.74821	991.367	1342.37	-0.189822	0.61606	P	P	P	P	P	P	P	P	P	P	P	P	P	P	P	P	P	P	1	1	1	1	1	1	1	1	1	1	1	1	1	1	1	1	1	1	0.374717	0.28168	0.275226	0.383367	0.308075
1240068	0.0296828	0.000691825	up	1.74474	2986.1	3999.03	-0.150069	0.652943	P	P	P	P	P	P	P	P	P	P	P	P	P	P	P	P	P	P	1	1	1	1	1	1	1	1	1	1	1	1	1	1	1	1	1	1	0.264646	0.331892	0.26851	0.318524	0.347742
1660367	0.0283821	0.00028347	up	1.74411	6539.47	8770.17	-0.244373	0.558115	P	P	P	P	P	P	P	P	P	P	P	P	P	P	P	P	P	P	1	1	1	1	1	1	1	1	1	1	1	1	1	1	1	1	1	1	0.233129	0.269695	0.243501	0.24175	0.336039
4730445	0.0406741	0.00247682	up	1.74323	3156.87	4152.43	-0.109376	0.69239	P	P	P	P	P	P	P	P	P	P	P	P	P	P	P	P	P	P	1	1	1	1	1	1	1	1	1	1	1	1	1	1	1	1	1	1	0.316749	0.266993	0.265435	0.307537	0.246112
7560047	0.0309093	0.000840831	down	1.74178	1373.67	607.9	0.184677	-0.615885	P	P	P	P	P	P	P	P	P	P	P	P	P	P	P	P	P	P	1	1	1	1	1	1	1	1	1	1	1	1	1	1	1	1	1	1	0.46528	0.333523	0.334514	0.456315	0.542267
1580484	0.028388	0.000315858	down	1.74153	300.2	132.667	0.344836	-0.455518	P	P	P	P	P	P	P	P	P	P	P	P	P	P	P	P	P	A	1	1	1	1	1	1	0.87179	0.875	0.85791	0.89423	0.91453	0.9391	1	1	0.99893	0.91132	0.95727	0.59615	0.382424	0.337606	0.272772	0.30666	0.386959
1300204	0.0423994	0.00279401	up	1.74106	238.8	314.6	-0.235816	0.564153	P	P	P	P	P	P	P	P	P	P	P	P	P	P	P	P	P	P	1	0.99679	0.98291	0.97863	0.99679	1	1	1	1	1	1	1	0.99252	0.99145	0.99145	0.99893	0.99786	0.99573	0.463927	0.458515	0.397358	0.375707	0.364372
6650215	0.0443986	0.00319391	down	1.74082	625.9	277.8	0.267513	-0.53225	P	P	P	P	P	P	P	P	P	P	P	P	P	P	P	P	P	P	1	1	1	1	1	1	1	1	1	1	1	1	1	1	1	1	1	1	0.41984	0.399391	0.367577	0.361166	0.389614
7380026	0.033912	0.00131794	down	1.73752	598	265.267	0.341106	-0.455921	P	P	P	P	P	P	P	P	P	P	P	P	P	P	P	P	P	P	1	1	1	1	1	1	1	1	1	0.96261	0.9765	1	1	1	1	1	1	0.99893	0.439536	0.346091	0.366864	0.325554	0.334761
5670750	0.0443986	0.00319592	down	1.73673	366.467	162.3	0.225117	-0.571259	P	P	P	P	P	P	P	P	P	P	P	P	P	P	P	P	P	P	1	1	1	0.99786	1	1	0.98184	0.97863	0.89744	1	1	1	1	1	1	0.96902	1	0.96154	0.40663	0.365079	0.354714	0.381981	0.324857
1500037	0.0216793	5.80575e-05	down	1.73508	308.5	136.267	0.0918365	-0.703164	P	P	P	P	P	P	P	P	P	P	P	P	P	P	P	P	P	M	1	1	1	0.99893	0.99893	1	0.88248	0.92415	0.82479	0.97222	0.99145	1	1	1	0.99679	0.90812	0.99679	0.71154	0.326636	0.392776	0.299487	0.328627	0.259743
510274	0.0415975	0.00268395	down	1.73477	231.667	100.833	0.210712	-0.584033	P	P	P	P	P	P	A	A	A	M	M	P	P	P	P	P	P	P	0.99786	0.96688	0.99573	0.98718	0.99466	0.97115	0.36752	0.47543	0.42949	0.76603	0.77991	0.95406	0.96795	0.97329	0.93483	0.89209	0.96474	0.90171	0.356647	0.315495	0.292732	0.317413	0.362484
3870347	0.0337563	0.00127701	down	1.73473	1210.3	538.433	0.0184557	-0.776259	P	P	P	P	P	P	P	P	P	P	P	P	P	P	P	P	P	P	1	1	1	1	1	1	1	1	1	1	1	1	1	1	1	1	1	1	0.277659	0.304635	0.304209	0.362697	0.294836
3180364	0.0386301	0.00211903	up	1.73365	169.767	225.7	-0.240612	0.553202	P	P	P	P	P	P	P	P	P	P	P	P	P	P	P	P	P	P	0.95299	0.92521	0.92308	0.84509	0.92628	0.98077	0.99786	0.99893	1	0.98504	0.99038	0.98077	0.94658	0.86752	0.875	0.99252	0.93269	0.97436	0.434708	0.403939	0.368631	0.420299	0.432715
1090047	0.041537	0.00267173	down	1.73352	2826.9	1245.6	0.109692	-0.684009	P	P	P	P	P	P	P	P	P	P	P	P	P	P	P	P	P	P	1	1	1	1	1	1	1	1	1	1	1	1	1	1	1	1	1	1	0.349028	0.33378	0.215869	0.235962	0.428738
6020324	0.0431388	0.00294213	up	1.73329	1028.8	1366.33	-0.37182	0.421695	P	P	P	P	P	P	P	P	P	P	P	P	P	P	P	P	P	P	1	1	1	1	1	1	1	1	1	1	1	1	1	1	1	1	1	1	0.397949	0.364822	0.382298	0.408736	0.38741
1440072	0.0477005	0.00380522	down	1.7332	9496.73	4176.73	0.409012	-0.38443	P	P	P	P	P	P	P	P	P	P	P	P	P	P	P	P	P	P	1	1	1	1	1	1	1	1	1	1	1	1	1	1	1	1	1	1	0.367458	0.271484	0.222543	0.293975	0.241857
6400437	0.0288997	0.000593544	down	1.73249	837.6	371.267	0.132134	-0.660709	P	P	P	P	P	P	P	P	P	P	P	P	P	P	P	P	P	P	1	1	1	1	1	1	1	1	1	1	1	1	1	1	1	1	1	1	0.433486	0.359776	0.284865	0.302138	0.261547
2480471	0.0350696	0.00149377	up	1.73192	322.033	427.767	-0.578246	0.214127	P	P	P	P	P	P	P	P	P	P	P	P	P	P	P	P	P	P	1	1	1	1	1	1	1	1	1	1	1	1	1	1	1	1	1	1	0.283425	0.325436	0.320118	0.302773	0.398922
4880161	0.0453216	0.00336245	down	1.73181	1543.97	692.567	0.230071	-0.562214	P	P	P	P	P	P	P	P	P	P	P	P	P	P	P	P	P	P	1	1	1	1	1	1	1	1	1	1	1	1	1	1	1	1	1	1	0.323299	0.334212	0.237985	0.333674	0.348483
2490427	0.0424575	0.00281715	up	1.73096	1030.3	1342.33	-0.218318	0.573258	P	P	P	P	P	P	P	P	P	P	P	P	P	P	P	P	P	P	1	1	1	1	1	1	1	1	1	1	1	1	1	1	1	1	1	1	0.318598	0.284266	0.261175	0.250522	0.291766
520750	0.0322758	0.00102034	up	1.73057	114.433	151.933	-0.570286	0.220963	A	A	A	A	A	A	P	P	P	P	P	P	M	P	A	P	P	P	0.5812	0.21474	0.49893	0.49893	0.28526	0.34509	0.95833	0.90919	0.95299	0.85043	0.99359	0.88889	0.68483	0.8547	0.57158	0.96474	0.92201	0.9562	0.385732	0.361076	0.387352	0.443245	0.365005
1690035	0.049563	0.00421328	up	1.73047	401.8	537.633	0.111214	0.90238	P	P	P	P	P	P	P	P	P	P	P	P	P	P	P	P	P	P	1	1	1	0.99893	1	1	1	1	1	1	1	1	1	1	1	1	1	0.99786	0.46039	0.356601	0.307521	0.330689	0.408288
2260021	0.0378994	0.00193545	down	1.73038	655.933	291.067	0.0418356	-0.749254	P	P	P	P	P	P	P	P	P	P	P	P	P	P	P	P	P	P	1	1	1	1	1	1	1	1	1	1	1	1	1	1	1	1	1	1	0.354936	0.303412	0.259334	0.286014	0.374958
5550332	0.0328004	0.00120743	up	1.72997	198.333	261.9	-0.17334	0.617405	P	P	P	P	P	P	P	P	P	P	P	P	P	P	P	P	P	P	0.99145	0.96688	0.96688	0.98718	0.82692	0.9797	1	1	1	0.98718	0.9765	0.99679	0.98718	0.97329	0.96261	0.99786	0.98184	0.94338	0.336695	0.272207	0.442853	0.423034	0.235406
6400370	0.0288997	0.000409557	down	1.72995	727.967	323.133	0.00969871	-0.781035	P	P	P	P	P	P	P	P	P	P	P	P	P	P	P	P	P	P	1	1	1	1	1	1	1	1	1	1	1	1	1	1	1	1	1	1	0.362673	0.355781	0.228536	0.322036	0.377176
6620240	0.0216793	6.44021e-05	down	1.72954	348.733	154.033	-0.0218927	-0.81228	P	P	P	P	P	P	P	P	P	P	P	P	P	P	P	P	P	P	1	1	1	0.99573	1	1	0.94124	0.96474	0.9359	0.99573	0.99786	1	1	1	1	1	1	0.98825	0.315238	0.391428	0.295848	0.410552	0.407181
5560041	0.0421035	0.00275174	up	1.72953	14233.4	18687.2	-0.578032	0.212345	P	P	P	P	P	P	P	P	P	P	P	P	P	P	P	P	P	P	1	1	1	1	1	1	1	1	1	1	1	1	1	1	1	1	1	1	0.315239	0.290793	0.317244	0.319204	0.280803
3840446	0.0216101	1.58135e-05	up	1.72948	1894.5	2508.63	0.0137947	0.80413	P	P	P	P	P	P	P	P	P	P	P	P	P	P	P	P	P	P	1	1	1	1	1	1	1	1	1	1	1	1	1	1	1	1	1	1	0.367362	0.281956	0.281878	0.279827	0.285331
3990066	0.0362772	0.00166098	down	1.72862	347.033	153.6	0.220815	-0.568807	P	P	P	P	P	P	P	P	P	P	P	P	P	P	P	P	P	P	1	1	1	1	1	1	0.95192	0.9562	0.93162	1	1	1	1	1	0.99466	0.99573	0.99786	0.96154	0.360575	0.373245	0.333133	0.405693	0.470086
1980403	0.0378994	0.00192589	up	1.72609	10511.6	14002.5	-0.0336846	0.75382	P	P	P	P	P	P	P	P	P	P	P	P	P	P	P	P	P	P	1	1	1	1	1	1	1	1	1	1	1	1	1	1	1	1	1	1	0.352638	0.171407	0.291071	0.279513	0.218151
7160450	0.0251818	0.000138474	down	1.725	1125.6	497.567	0.262469	-0.524131	P	P	P	P	P	P	P	P	P	P	P	P	P	P	P	P	P	P	1	1	1	1	1	1	1	1	1	1	1	1	1	1	1	1	1	1	0.27746	0.265306	0.261829	0.317181	0.199149
6840397	0.0354949	0.00154818	up	1.72323	201.833	266.6	-0.0907146	0.694402	P	P	P	P	P	P	P	P	P	P	P	P	P	P	P	P	P	P	0.98504	0.99038	0.96902	0.93162	0.96581	0.97436	1	1	1	0.96261	0.96047	0.99359	0.92521	0.98184	0.93483	0.9765	1	0.9359	0.276135	0.39836	0.317984	0.446901	0.475418
6960170	0.0425656	0.00283374	up	1.72312	3986.9	5268.63	-0.310174	0.474847	P	P	P	P	P	P	P	P	P	P	P	P	P	P	P	P	P	P	1	1	1	1	1	1	1	1	1	1	1	1	1	1	1	1	1	1	0.289063	0.268952	0.279171	0.283124	0.274088
2940246	0.0216101	3.12979e-05	up	1.72299	494.8	650.8	-0.0741677	0.710749	P	P	P	P	P	P	P	P	P	P	P	P	P	P	P	P	P	P	1	1	1	1	1	1	1	1	1	1	1	1	1	1	1	1	1	1	0.319769	0.359044	0.295757	0.343734	0.334296
5700632	0.033912	0.00132356	down	1.72194	315.533	139.1	0.275471	-0.508564	P	P	P	P	P	P	M	P	P	P	P	P	P	P	P	A	P	P	1	1	1	0.99679	1	1	0.78205	0.92842	0.93056	0.98718	0.99038	1	0.99573	1	0.99893	0.58013	0.99466	0.88034	0.368667	0.360762	0.347109	0.417724	0.33552
6330682	0.0360806	0.00162302	up	1.72184	187.5	246.6	-0.155724	0.628231	P	P	P	P	P	P	P	P	P	P	P	P	P	P	P	P	P	P	0.98611	0.92735	0.97329	0.9765	0.96047	0.92094	1	1	1	0.98504	0.99786	0.95727	0.97329	0.95513	0.94231	0.89209	0.96688	0.97115	0.38396	0.286558	0.385851	0.319053	0.441717
380520	0.0362772	0.0016948	down	1.71951	1518.23	682.367	0.343467	-0.43853	P	P	P	P	P	P	P	P	P	P	P	P	P	P	P	P	P	P	1	1	1	1	1	1	1	1	1	1	1	1	1	1	1	1	1	1	0.385741	0.227778	0.259031	0.372992	0.405893
6020356	0.0291766	0.000657167	down	1.71794	469.967	210.167	0.636366	-0.14431	P	P	P	P	P	P	P	P	P	P	P	P	P	P	P	P	P	P	1	1	1	1	1	1	0.99679	1	0.99466	1	0.99573	1	0.99786	0.99145	0.99893	0.99893	0.99893	0.98504	0.341494	0.264233	0.324907	0.304374	0.358891
1190600	0.0364458	0.00171666	down	1.71706	317.567	141.933	0.0877563	-0.692186	P	P	P	P	P	P	P	P	P	P	P	P	P	P	P	P	P	P	1	1	1	1	0.99679	1	0.93697	0.92735	0.86111	0.99893	1	1	0.99893	1	0.99573	1	1	1	0.406628	0.318204	0.368312	0.387484	0.344078
6330615	0.0216101	3.83954e-05	up	1.71633	2450.8	3228.93	-0.04528	0.734048	P	P	P	P	P	P	P	P	P	P	P	P	P	P	P	P	P	P	1	1	1	1	1	1	1	1	1	1	1	1	1	1	1	1	1	1	0.244258	0.350857	0.270028	0.329846	0.428986
1710768	0.0288997	0.000470091	up	1.71624	138.033	182.067	-0.516329	0.262922	M	P	M	P	P	P	P	P	P	P	P	P	P	P	P	P	P	P	0.78205	0.81838	0.74252	0.8141	0.83333	0.94551	0.97863	0.99359	0.99038	0.96261	1	0.93376	0.95299	0.93483	0.95406	0.99573	0.88675	0.94872	0.381428	0.340641	0.34779	0.423724	0.391862
6040072	0.0431656	0.00295666	down	1.71594	500.533	223.6	0.259287	-0.519712	P	P	P	P	P	P	P	P	P	P	P	P	P	P	P	P	P	P	1	1	1	1	1	1	0.99786	1	0.99786	1	1	1	1	1	1	0.99786	1	0.99573	0.307432	0.306034	0.310642	0.374253	0.338804
4220746	0.0436343	0.00303716	down	1.71574	896.4	398.167	0.119808	-0.659026	P	P	P	P	P	P	P	P	P	P	P	P	P	P	P	P	P	P	1	1	1	1	1	1	1	1	1	1	1	1	1	1	1	1	1	1	0.275034	0.399252	0.322646	0.389577	0.453083
6550750	0.0455472	0.00344736	up	1.71551	903.933	1184.2	-0.257795	0.52084	P	P	P	P	P	P	P	P	P	P	P	P	P	P	P	P	P	P	1	1	1	1	1	1	1	1	1	1	1	1	1	1	1	1	1	1	0.306945	0.264371	0.401888	0.339094	0.272521
3130707	0.0216101	5.29227e-05	down	1.71525	3661.87	1642.03	0.0817336	-0.696689	P	P	P	P	P	P	P	P	P	P	P	P	P	P	P	P	P	P	1	1	1	1	1	1	1	1	1	1	1	1	1	1	1	1	1	1	0.336455	0.263459	0.25294	0.240678	0.365208
6520725	0.0216101	2.1539e-05	down	1.71475	600.2	268.267	0.0704527	-0.707548	P	P	P	P	P	P	P	P	P	P	P	P	P	P	P	P	P	P	1	1	1	1	1	1	1	1	1	1	1	1	1	1	1	1	1	0.99786	0.288164	0.241881	0.332581	0.31364	0.335905
5900402	0.0444893	0.00322322	up	1.71429	360.933	477.5	-0.305147	0.472461	P	P	P	P	P	P	P	P	P	P	P	P	P	P	P	P	P	P	1	1	1	1	1	1	1	1	1	1	1	1	1	1	1	1	1	1	0.38077	0.388101	0.33876	0.302209	0.367395
2510300	0.038381	0.0020825	up	1.71418	264.733	343.867	-0.736582	0.0409398	P	P	P	P	P	P	P	P	P	P	P	P	P	P	P	P	P	P	1	0.99786	0.99466	1	1	1	1	1	1	1	1	1	1	1	1	1	1	1	0.353623	0.406414	0.388562	0.423302	0.408404
290328	0.0359377	0.00161012	up	1.7135	4290.93	5618.47	-0.168518	0.608429	P	P	P	P	P	P	P	P	P	P	P	P	P	P	P	P	P	P	1	1	1	1	1	1	1	1	1	1	1	1	1	1	1	1	1	1	0.23099	0.233964	0.264057	0.236012	0.3569
7550041	0.0324082	0.00106222	up	1.71307	8244.2	10718	-0.203751	0.572832	P	P	P	P	P	P	P	P	P	P	P	P	P	P	P	P	P	P	1	1	1	1	1	1	1	1	1	1	1	1	1	1	1	1	1	1	0.290037	0.328245	0.137132	0.229063	0.212261
7050487	0.025478	0.000144262	up	1.71229	12680.3	16712.5	-0.169107	0.606822	P	P	P	P	P	P	P	P	P	P	P	P	P	P	P	P	P	P	1	1	1	1	1	1	1	1	1	1	1	1	1	1	1	1	1	1	0.260113	0.280466	0.154731	0.263894	0.301263
3400148	0.0432521	0.00299252	down	1.71165	341.733	154.167	0.0653392	-0.710046	P	P	P	P	P	P	P	P	P	P	P	P	P	P	P	P	P	P	1	1	1	1	1	1	0.97543	0.96261	0.86645	0.99893	0.99466	1	1	1	1	0.97329	1	0.99573	0.370852	0.322736	0.311824	0.379789	0.291259
4200086	0.0378994	0.00192996	up	1.71145	795.933	1039	-0.267864	0.507353	P	P	P	P	P	P	P	P	P	P	P	P	P	P	P	P	P	P	1	1	1	1	1	1	1	1	1	1	1	1	1	1	1	1	1	1	0.32036	0.354913	0.302881	0.373781	0.324544
3170075	0.0344964	0.00142074	up	1.71083	1776	2322.1	-0.271587	0.503111	P	P	P	P	P	P	P	P	P	P	P	P	P	P	P	P	P	P	1	1	1	1	1	1	1	1	1	1	1	1	1	1	1	1	1	1	0.238088	0.355488	0.322236	0.343683	0.279043
4850753	0.0288997	0.000456816	up	1.7108	4162.1	5448.53	-0.263092	0.511575	P	P	P	P	P	P	P	P	P	P	P	P	P	P	P	P	P	P	1	1	1	1	1	1	1	1	1	1	1	1	1	1	1	1	1	1	0.379654	0.310517	0.334213	0.363378	0.34888
5340066	0.0494149	0.00418745	down	1.71011	1789.17	803.867	0.256122	-0.517971	P	P	P	P	P	P	P	P	P	P	P	P	P	P	P	P	P	P	1	1	1	1	1	1	1	1	1	1	1	1	1	1	1	1	1	1	0.239617	0.261781	0.272243	0.326864	0.22716
3180180	0.0485524	0.00400306	down	1.70941	370.033	166.967	0.164706	-0.608789	P	P	P	P	P	P	P	P	P	P	P	P	P	P	P	P	P	P	1	1	1	1	1	1	0.94231	0.98611	0.97115	0.97222	0.95192	0.99359	1	1	1	1	1	0.99145	0.363019	0.371851	0.34325	0.457566	0.437178
6130014	0.0216101	8.13576e-06	down	1.70882	358.033	160.433	0.333464	-0.439536	P	P	P	P	P	P	P	P	P	P	P	P	P	P	P	P	P	P	1	1	1	0.99679	1	1	0.94979	0.97222	0.96047	0.90919	0.97329	0.99786	0.99893	0.99252	1	0.99786	0.99893	0.96154	0.44101	0.333555	0.331928	0.29139	0.34164
1580368	0.0492817	0.00415291	down	1.70816	1058	478.8	0.00426006	-0.768181	P	P	P	P	P	P	P	P	P	P	P	P	P	P	P	P	P	P	1	1	1	1	1	1	1	1	1	1	1	1	1	1	1	1	1	1	0.352215	0.292126	0.315068	0.356256	0.381712
840070	0.0397992	0.00232075	up	1.70814	554.833	726.067	-0.155921	0.616502	P	P	P	P	P	P	P	P	P	P	P	P	P	P	P	P	P	P	1	1	1	1	1	1	1	1	1	1	1	1	1	1	1	1	1	1	0.389813	0.451567	0.328702	0.459645	0.397855
1940139	0.040448	0.00242518	up	1.7081	285.7	375.5	-0.037034	0.735357	P	P	P	P	P	P	P	P	P	P	P	P	P	P	P	P	P	P	1	0.99786	1	1	1	1	1	1	1	1	1	1	0.99679	1	0.99145	0.99252	0.96795	0.99573	0.305221	0.392113	0.391518	0.273877	0.283286
4610594	0.0375747	0.00186582	up	1.70658	1406.6	1827.6	-0.201141	0.56997	P	P	P	P	P	P	P	P	P	P	P	P	P	P	P	P	P	P	1	1	1	1	1	1	1	1	1	1	1	1	1	1	1	1	1	1	0.364277	0.320375	0.433095	0.389578	0.409946
3460347	0.0392894	0.0022213	up	1.70588	847.3	1096.9	-0.247885	0.522634	P	P	P	P	P	P	P	P	P	P	P	P	P	P	P	P	P	P	1	1	1	1	1	1	1	1	1	1	1	1	1	1	1	1	1	1	0.370354	0.432462	0.318131	0.408552	0.335627
3460070	0.030049	0.000744392	up	1.70587	3575.43	4689.4	-0.163881	0.606626	P	P	P	P	P	P	P	P	P	P	P	P	P	P	P	P	P	P	1	1	1	1	1	1	1	1	1	1	1	1	1	1	1	1	1	1	0.366685	0.276633	0.250875	0.225326	0.292873
650390	0.0288997	0.000491942	down	1.70526	796.033	356.4	-0.0444379	-0.814432	P	P	P	P	P	P	P	P	P	P	P	P	P	P	P	P	P	P	1	1	1	1	1	1	1	1	1	1	1	1	1	1	1	1	1	1	0.291648	0.346862	0.309595	0.382169	0.315612
6980056	0.0296968	0.000700055	down	1.70362	2147.1	957.833	0.274662	-0.493941	P	P	P	P	P	P	P	P	P	P	P	P	P	P	P	P	P	P	1	1	1	1	1	1	1	1	1	1	1	1	1	1	1	1	1	1	0.314881	0.347706	0.197591	0.272499	0.272447
2940095	0.0297018	0.000706866	down	1.7035	310.567	139.967	0.214155	-0.554346	P	P	P	P	P	P	P	P	P	P	P	P	P	P	P	P	P	P	1	0.99893	1	0.99679	1	1	0.85897	0.94872	0.86004	0.92415	0.92842	0.99786	1	1	0.9594	0.91239	0.99786	0.96154	0.300143	0.361171	0.32503	0.328882	0.4131
1110435	0.0455311	0.00343546	up	1.70338	4251.5	5510.6	-0.0418027	0.726597	P	P	P	P	P	P	P	P	P	P	P	P	P	P	P	P	P	P	1	1	1	1	1	1	1	1	1	1	1	1	1	1	1	1	1	1	0.274749	0.284874	0.210423	0.254764	0.304866
7650152	0.0464075	0.00357689	down	1.70228	1628.3	718.8	0.188985	-0.578484	P	P	P	P	P	P	P	P	P	P	P	P	P	P	P	P	P	P	1	1	1	1	1	1	1	1	1	1	1	1	1	1	1	1	1	1	0.230057	0.309012	0.341607	0.362879	0.336042
5550093	0.0383364	0.00205359	up	1.70226	205.767	269.933	-0.186292	0.581161	P	P	P	P	P	P	P	P	P	P	P	P	P	P	P	P	P	P	0.9797	0.98504	0.98825	0.99359	0.96261	0.95727	1	1	1	1	1	0.99359	0.98825	0.94872	0.96688	0.99786	0.98718	0.99145	0.417746	0.395519	0.318583	0.470436	0.379987
1690020	0.0316778	0.000931111	down	1.70145	1525.1	686.733	0.0312103	-0.735553	P	P	P	P	P	P	P	P	P	P	P	P	P	P	P	P	P	P	1	1	1	1	1	1	1	1	1	1	1	1	1	1	1	1	1	1	0.346782	0.432764	0.289179	0.370743	0.315227
580152	0.0397992	0.0023369	up	1.70132	166.767	217.233	-0.475049	0.291603	P	P	P	P	P	P	P	P	P	P	P	P	P	P	P	P	P	P	0.93162	0.94979	0.88889	0.96047	0.97115	0.98397	1	0.99786	1	0.99679	1	0.99786	0.9562	0.97329	0.92308	0.99893	0.98611	0.99893	0.275817	0.390476	0.421707	0.424444	0.494304
3130196	0.0216101	4.08266e-05	down	1.70023	425.1	190.933	0.231345	-0.534386	P	P	P	P	P	P	P	P	P	P	P	P	P	P	P	M	P	M	1	1	1	1	1	1	0.99038	0.99679	0.98932	0.98504	0.96261	0.99786	1	1	1	0.72115	1	0.70513	0.381409	0.342632	0.384069	0.295643	0.3485
5560523	0.0456055	0.00346574	up	1.69949	3569.87	4609.83	-0.538917	0.226188	P	P	P	P	P	P	P	P	P	P	P	P	P	P	P	P	P	P	1	1	1	1	1	1	1	1	1	1	1	1	1	1	1	1	1	1	0.286656	0.175838	0.242298	0.290701	0.254037
1710215	0.0345921	0.00143718	up	1.69926	1003.4	1306.07	-0.115101	0.649807	P	P	P	P	P	P	P	P	P	P	P	P	P	P	P	P	P	P	1	1	1	1	1	1	1	1	1	1	1	1	1	1	1	1	1	1	0.315135	0.379495	0.236276	0.354496	0.348168
2060626	0.0216101	4.39812e-05	up	1.69858	2815.57	3647.17	-0.366242	0.398083	P	P	P	P	P	P	P	P	P	P	P	P	P	P	P	P	P	P	1	1	1	1	1	1	1	1	1	1	1	1	1	1	1	1	1	1	0.474777	0.361049	0.285641	0.33028	0.232956
3840240	0.0401353	0.00239605	down	1.69753	1770.3	804.667	0.152134	-0.611304	P	P	P	P	P	P	P	P	P	P	P	P	P	P	P	P	P	P	1	1	1	1	1	1	1	1	1	1	1	1	1	1	1	1	1	1	0.299985	0.256804	0.249514	0.293152	0.338601
4640717	0.0390466	0.00217912	down	1.69571	685.333	306.533	0.150122	-0.611765	P	P	P	P	P	P	P	P	P	P	P	P	P	P	P	P	P	P	1	1	1	1	1	1	1	1	1	1	1	1	1	1	1	1	1	1	0.381129	0.491551	0.344905	0.225533	0.282871
6860037	0.0322758	0.0010297	up	1.6951	177.567	230.767	-0.371584	0.389787	P	P	P	P	P	P	P	P	P	P	P	P	P	P	P	P	P	P	0.96368	0.90919	0.97115	0.98184	0.99038	0.96261	0.99786	0.99893	1	0.98825	1	0.99359	0.98611	0.88889	0.97009	0.99786	0.96261	0.99573	0.434245	0.418547	0.354637	0.53802	0.397803
510059	0.0428289	0.00287043	down	1.69373	561.133	255.333	0.0347664	-0.725442	P	P	P	P	P	P	P	P	P	P	P	P	P	P	P	P	P	P	1	1	1	1	1	1	1	1	1	1	1	1	1	1	1	1	1	1	0.354489	0.23703	0.270707	0.339719	0.28395
4040139	0.0480485	0.00386796	up	1.69344	1695.27	2206.7	0.115205	0.875163	P	P	P	P	P	P	P	P	P	P	P	P	P	P	P	P	P	P	1	1	1	1	1	1	1	1	1	1	1	1	1	1	1	1	1	1	0.354301	0.378509	0.311307	0.3866	0.325203
6350647	0.0357638	0.00158782	down	1.6931	4869.73	2210.1	0.127258	-0.632412	P	P	P	P	P	P	P	P	P	P	P	P	P	P	P	P	P	P	1	1	1	1	1	1	1	1	1	1	1	1	1	1	1	1	1	1	0.300614	0.271111	0.238839	0.255954	0.279449
6760674	0.0348658	0.00146466	up	1.69305	683.533	887.033	-0.445622	0.314003	P	P	P	P	P	P	P	P	P	P	P	P	P	P	P	P	P	P	1	1	1	1	1	1	1	1	1	1	1	1	1	1	1	1	1	1	0.382994	0.30578	0.41542	0.368682	0.366805
3370390	0.0322758	0.00103144	down	1.69302	436.233	198.5	-0.0649956	-0.824596	P	P	P	P	P	P	P	P	P	P	P	P	P	P	P	P	P	P	1	1	1	1	1	1	0.99679	0.99786	0.99466	1	1	1	1	1	1	1	1	1	0.33573	0.388258	0.333315	0.393128	0.334507
110647	0.0362772	0.00166548	up	1.69168	6924.93	8996.37	-0.497622	0.260838	P	P	P	P	P	P	P	P	P	P	P	P	P	P	P	P	P	P	1	1	1	1	1	1	1	1	1	1	1	1	1	1	1	1	1	1	0.317021	0.48423	0.360129	0.372931	0.436276
1240707	0.0320947	0.000985791	up	1.69149	132.167	170.033	-0.351186	0.407107	P	M	A	A	P	P	P	P	P	P	P	P	M	P	M	P	P	P	0.84615	0.66239	0.53312	0.5	0.87714	0.81197	0.97863	0.9797	0.96368	0.87073	0.92842	0.81624	0.69444	0.8344	0.71474	1	0.85684	1	0.441551	0.393245	0.382393	0.443364	0.421724
1510561	0.0428289	0.0028844	down	1.69133	1196.4	538.633	0.415367	-0.342792	P	P	P	P	P	P	P	P	P	P	P	P	P	P	P	P	P	P	1	1	1	1	1	1	1	1	1	1	1	1	1	1	1	1	1	1	0.430545	0.334984	0.212538	0.386977	0.355571
1070482	0.0350696	0.00150588	down	1.6912	3931.13	1790.03	0.153483	-0.604566	P	P	P	P	P	P	P	P	P	P	P	P	P	P	P	P	P	P	1	1	1	1	1	1	1	1	1	1	1	1	1	1	1	1	1	1	0.352647	0.232644	0.292578	0.315045	0.37129
520367	0.0381047	0.00195966	up	1.69073	111.967	144.233	-0.197058	0.560585	M	A	A	A	A	A	P	P	P	A	A	A	A	M	A	A	M	A	0.64957	0.2297	0.20192	0.21581	0.43056	0.32372	0.85897	0.9156	0.95299	0.31838	0.42415	0.38675	0.06624	0.65812	0.19658	0.22222	0.76923	0.06517	0.433808	0.293148	0.364278	0.341787	0.382086
6980189	0.0328004	0.00120648	up	1.69025	7870.5	10217	-0.184083	0.573153	P	P	P	P	P	P	P	P	P	P	P	P	P	P	P	P	P	P	1	1	1	1	1	1	1	1	1	1	1	1	1	1	1	1	1	1	0.327667	0.296504	0.192033	0.291327	0.232693
3120608	0.0430128	0.00291974	up	1.68927	1705.07	2214.17	-0.185788	0.570612	P	P	P	P	P	P	P	P	P	P	P	P	P	P	P	P	P	P	1	1	1	1	1	1	1	1	1	1	1	1	1	1	1	1	1	1	0.375137	0.213754	0.233059	0.197465	0.295645
1740491	0.0436343	0.00304438	down	1.68908	3472.93	1556.3	-0.00469383	-0.76093	P	P	P	P	P	P	P	P	P	P	P	P	P	P	P	P	P	P	1	1	1	1	1	1	1	1	1	1	1	1	1	1	1	1	1	1	0.342418	0.259028	0.248636	0.319644	0.22349
3180750	0.0397992	0.00230242	down	1.68786	1219.53	558.2	0.178435	-0.576763	P	P	P	P	P	P	P	P	P	P	P	P	P	P	P	P	P	P	1	1	1	1	1	1	1	1	1	1	1	1	1	1	1	1	1	1	0.341905	0.285798	0.326508	0.242313	0.376849
6560075	0.0250489	0.000124488	down	1.68744	777.433	351.4	0.287283	-0.467555	P	P	P	P	P	P	P	P	P	P	P	P	P	P	P	P	P	P	1	1	1	1	1	1	1	1	1	1	1	1	1	1	1	1	1	1	0.304656	0.318942	0.270161	0.378705	0.332382
160672	0.038381	0.00207243	down	1.68599	1803.33	817.5	0.165724	-0.587869	P	P	P	P	P	P	P	P	P	P	P	P	P	P	P	P	P	P	1	1	1	1	1	1	1	1	1	1	1	1	1	1	1	1	1	1	0.335566	0.22925	0.246509	0.285228	0.284822
1050224	0.0288997	0.000578667	down	1.68572	389.533	176.967	0.0127549	-0.74061	P	P	P	P	P	P	P	P	P	P	P	P	P	P	P	P	P	P	1	1	1	1	1	1	0.98932	0.97756	0.97863	0.98825	0.99359	1	1	1	1	0.99786	1	0.98825	0.341571	0.385949	0.35825	0.44202	0.386173
3780711	0.0278204	0.00019855	up	1.68541	1350.63	1748.13	-0.0285012	0.724599	P	P	P	P	P	P	P	P	P	P	P	P	P	P	P	P	P	P	1	1	1	1	1	1	1	1	1	1	1	1	1	1	1	1	1	1	0.239139	0.343782	0.1905	0.332469	0.358205
6960482	0.0289997	0.000609991	down	1.68481	3212.67	1460.37	0.246549	-0.506038	P	P	P	P	P	P	P	P	P	P	P	P	P	P	P	P	P	P	1	1	1	1	1	1	1	1	1	1	1	1	1	1	1	1	1	1	0.348703	0.285267	0.301176	0.316182	0.26232
3850593	0.0279293	0.000245659	down	1.68437	581.367	263.2	0.0384116	-0.7138	P	P	P	P	P	P	P	P	P	P	P	P	P	P	P	P	P	P	1	1	1	1	1	1	1	1	1	0.99786	0.99893	1	1	1	1	1	1	1	0.38155	0.358904	0.235603	0.294847	0.321009
4760411	0.0348354	0.00146006	up	1.68426	557.633	721.2	-0.147614	0.604502	P	P	P	P	P	P	P	P	P	P	P	P	P	P	P	P	P	P	1	1	1	1	1	1	1	1	1	1	1	1	1	1	1	1	1	1	0.284068	0.246139	0.306213	0.349969	0.421777
4900592	0.0329201	0.00121822	down	1.68382	2260.27	1016.57	0.210249	-0.541492	P	P	P	P	P	P	P	P	P	P	P	P	P	P	P	P	P	P	1	1	1	1	1	1	1	1	1	1	1	1	1	1	1	1	1	1	0.310394	0.251959	0.208006	0.265249	0.254863
1940039	0.0432521	0.00299216	down	1.6836	961.833	437.067	0.243571	-0.507981	P	P	P	P	P	P	P	P	P	P	P	P	P	P	P	P	P	P	1	1	1	1	1	1	1	1	1	1	1	1	1	1	1	1	1	1	0.2888	0.305763	0.302167	0.534713	0.454495
7000681	0.0327115	0.00117871	up	1.68314	659.267	851.967	-0.0228793	0.728275	P	P	P	P	P	P	P	P	P	P	P	P	P	P	P	P	P	P	1	1	1	1	1	1	1	1	1	1	1	1	1	1	1	1	1	1	0.291378	0.387758	0.250042	0.341527	0.321078
4200093	0.0381047	0.001958	up	1.68222	1896.4	2464.8	-0.111234	0.639134	P	P	P	P	P	P	P	P	P	P	P	P	P	P	P	P	P	P	1	1	1	1	1	1	1	1	1	1	1	1	1	1	1	1	1	1	0.309648	0.2939	0.317852	0.356242	0.291983
4850605	0.0288997	0.00059239	down	1.68209	12323.1	5655.57	0.405807	-0.34445	P	P	P	P	P	P	P	P	P	P	P	P	P	P	P	P	P	P	1	1	1	1	1	1	1	1	1	1	1	1	1	1	1	1	1	1	0.135721	0.285201	0.241842	0.299543	0.314299
670315	0.0400582	0.00238515	down	1.6816	356.033	162.4	0.163796	-0.586042	P	P	P	P	P	P	P	P	P	P	P	P	P	P	P	P	P	P	1	1	1	1	1	1	0.95192	0.98932	0.92308	0.99679	0.99786	1	0.99893	1	0.99893	0.99786	1	0.98611	0.444654	0.300636	0.328652	0.298741	0.310184
2060441	0.0297633	0.000720404	down	1.68077	1598.7	733.1	0.00717942	-0.741947	P	P	P	P	P	P	P	P	P	P	P	P	P	P	P	P	P	P	1	1	1	1	1	1	1	1	1	1	1	1	1	1	1	1	1	1	0.435332	0.337017	0.207896	0.286118	0.319376
1470561	0.0314908	0.000903773	down	1.68075	4023.93	1824.1	0.0858413	-0.663262	P	P	P	P	P	P	P	P	P	P	P	P	P	P	P	P	P	P	1	1	1	1	1	1	1	1	1	1	1	1	1	1	1	1	1	1	0.361287	0.284464	0.223046	0.364814	0.216087
6040064	0.0405683	0.00246123	up	1.67924	139.6	180.933	-0.180238	0.567574	M	M	P	M	P	A	P	P	P	P	P	P	A	A	A	P	A	P	0.71795	0.70406	0.91132	0.75107	0.81303	0.20406	0.97543	0.99679	0.97329	0.88782	0.99359	0.86538	0.58227	0.52885	0.25107	0.95299	0.43697	0.97115	0.491983	0.357076	0.384565	0.443697	0.447614
2510519	0.0436799	0.00306543	down	1.67914	7651.4	3485.53	0.169802	-0.577925	P	P	P	P	P	P	P	P	P	P	P	P	P	P	P	P	P	P	1	1	1	1	1	1	1	1	1	1	1	1	1	1	1	1	1	1	0.323259	0.258669	0.072324	0.241589	0.245296
3180113	0.0288997	0.000481732	down	1.67859	294.933	134.067	0.1741	-0.573154	P	P	P	P	P	P	P	P	M	P	P	P	P	P	P	A	P	P	1	0.99786	1	1	1	1	0.90705	0.89957	0.79274	0.90064	0.82265	0.99359	1	1	1	0.55342	0.98825	0.82479	0.365018	0.415108	0.329664	0.382363	0.376206
4850324	0.0354949	0.00154816	down	1.67795	885.567	406.867	0.368835	-0.377868	P	P	P	P	P	P	P	P	P	P	P	P	P	P	P	P	P	P	1	1	1	1	1	1	1	1	1	1	1	1	1	1	1	1	1	1	0.388655	0.402285	0.321313	0.368895	0.355713
7150070	0.0288997	0.000464433	up	1.67764	2036.9	2616.2	-0.28344	0.462994	P	P	P	P	P	P	P	P	P	P	P	P	P	P	P	P	P	P	1	1	1	1	1	1	1	1	1	1	1	1	1	1	1	1	1	1	0.42831	0.278591	0.236551	0.303766	0.382472
4670356	0.0289997	0.000627897	down	1.67658	960.033	434.733	0.227531	-0.517988	P	P	P	P	P	P	P	P	P	P	P	P	P	P	P	P	P	P	1	1	1	1	1	1	1	1	1	1	1	1	1	1	1	1	1	1	0.305417	0.319859	0.298397	0.321908	0.379458
1570039	0.0442125	0.00315661	up	1.67645	641.567	826.9	-0.483648	0.261761	P	P	P	P	P	P	P	P	P	P	P	P	P	P	P	P	P	P	1	1	1	1	1	1	1	1	1	1	1	1	1	1	1	1	1	1	0.265851	0.35996	0.29437	0.351428	0.356664
4860735	0.0386308	0.00212255	up	1.67628	922.6	1186.33	-0.201328	0.543937	P	P	P	P	P	P	P	P	P	P	P	P	P	P	P	P	P	P	1	1	1	1	1	1	1	1	1	1	1	1	1	1	1	1	1	1	0.282382	0.235178	0.211357	0.243269	0.351443
1850524	0.0470601	0.00371676	down	1.67602	3799.33	1725.1	0.102164	-0.642879	P	P	P	P	P	P	P	P	P	P	P	P	P	P	P	P	P	P	1	1	1	1	1	1	1	1	1	1	1	1	1	1	1	1	1	1	0.342325	0.267752	0.229091	0.218878	0.307435
2710128	0.0494149	0.00418385	down	1.67589	286.4	132.033	0.175125	-0.569805	P	P	P	P	P	P	P	P	M	P	P	P	P	P	P	P	P	P	1	0.99786	1	0.99573	0.99679	1	0.94017	0.82265	0.74466	0.92415	0.91987	0.98825	1	0.99145	0.99679	0.82051	0.99786	0.86004	0.327997	0.314886	0.312596	0.382859	0.402322
4060408	0.0388458	0.00216057	up	1.67385	1289.07	1658.17	-0.423086	0.320084	P	P	P	P	P	P	P	P	P	P	P	P	P	P	P	P	P	P	1	1	1	1	1	1	1	1	1	1	1	1	1	1	1	1	1	1	0.338672	0.305424	0.378983	0.362785	0.409202
3780139	0.0343694	0.00140493	down	1.67379	6970.37	3217.7	0.294293	-0.448829	P	P	P	P	P	P	P	P	P	P	P	P	P	P	P	P	P	P	1	1	1	1	1	1	1	1	1	1	1	1	1	1	1	1	1	1	0.378839	0.24219	0.175021	0.318218	0.199943
6250180	0.034225	0.00136135	down	1.67295	1579.2	720.367	-0.140632	-0.883028	P	P	P	P	P	P	P	P	P	P	P	P	P	P	P	P	P	P	1	1	1	1	1	1	1	1	1	1	1	1	1	1	1	1	1	1	0.323266	0.337463	0.224097	0.284698	0.299648
6200240	0.0412002	0.00261067	up	1.67223	306.7	391.067	-0.248712	0.493061	P	P	P	P	P	P	P	P	P	P	P	P	P	P	P	P	P	P	1	0.99786	1	1	1	1	1	1	1	1	1	1	1	1	0.99893	1	0.99893	1	0.347811	0.302221	0.36763	0.327025	0.432777
6480735	0.0431656	0.00295583	up	1.67194	5854.9	7549.6	-0.115295	0.626228	P	P	P	P	P	P	P	P	P	P	P	P	P	P	P	P	P	P	1	1	1	1	1	1	1	1	1	1	1	1	1	1	1	1	1	1	0.253207	0.323991	0.226642	0.329687	0.282507
4560088	0.0288997	0.000531544	up	1.67191	380.3	483.167	0.00498422	0.746484	P	P	P	P	P	P	P	P	P	P	P	P	P	P	P	P	P	P	1	1	1	1	1	1	1	1	1	1	1	1	1	1	1	1	1	1	0.358403	0.353595	0.314351	0.269158	0.381675
1030246	0.0321592	0.00100017	down	1.67176	10392	4803.5	-0.0101291	-0.751498	P	P	P	P	P	P	P	P	P	P	P	P	P	P	P	P	P	P	1	1	1	1	1	1	1	1	1	1	1	1	1	1	1	1	1	1	0.3241	0.275166	0.219742	0.288386	0.2486
2120379	0.0250489	0.00010029	down	1.67161	9198	4215.33	-0.0196643	-0.7609	P	P	P	P	P	P	P	P	P	P	P	P	P	P	P	P	P	P	1	1	1	1	1	1	1	1	1	1	1	1	1	1	1	1	1	1	0.341761	0.255634	0.31679	0.27764	0.371145
4850682	0.0362526	0.0016373	up	1.67077	814.467	1033.1	-0.218897	0.521613	P	P	P	P	P	P	P	P	P	P	P	P	P	P	P	P	P	P	1	1	1	1	1	1	1	1	1	1	1	1	1	1	1	1	1	1	0.360599	0.278973	0.3364	0.379127	0.28873
7570703	0.0431388	0.00293785	up	1.66855	2482.3	3180.13	0.0660397	0.804633	P	P	P	P	P	P	P	P	P	P	P	P	P	P	P	P	P	P	1	1	1	1	1	1	1	1	1	1	1	1	1	1	1	1	1	1	0.325551	0.388438	0.289005	0.334217	0.325548
6330446	0.0250489	0.000119199	up	1.66789	729.067	930.267	-0.557987	0.180033	P	P	P	P	P	P	P	P	P	P	P	P	P	P	P	P	P	P	1	1	1	1	1	1	1	1	1	1	1	1	1	1	1	1	1	1	0.38567	0.266606	0.372216	0.258935	0.386626
6020619	0.0456257	0.0034755	up	1.66772	7757	9747.4	-0.0604334	0.677442	P	P	P	P	P	P	P	P	P	P	P	P	P	P	P	P	P	P	1	1	1	1	1	1	1	1	1	1	1	1	1	1	1	1	1	1	0.239697	0.248635	0.215599	0.243636	0.258701
5860315	0.0337563	0.00129871	up	1.66734	144.333	186.133	-0.043096	0.69445	P	M	P	P	M	M	P	P	P	M	A	A	M	M	A	M	M	A	0.80983	0.78312	0.89744	0.81303	0.77137	0.6859	0.98077	0.99893	0.97329	0.65812	0.54487	0.51816	0.64637	0.75	0.56303	0.74038	0.6015	0.19765	0.568476	0.330763	0.34648	0.469597	0.457164
2850612	0.0288997	0.000488587	up	1.66657	212.067	271.567	-0.372477	0.364404	P	P	P	P	P	P	P	P	P	P	P	P	P	P	P	P	P	P	0.98932	0.98504	0.98932	0.98291	0.99679	1	1	1	1	0.99893	1	0.99893	0.99786	0.99893	0.99573	1	0.99786	0.99786	0.420313	0.375902	0.312841	0.394895	0.369685
3390068	0.0250489	0.000136304	down	1.66606	1170.9	539.867	0.196891	-0.53955	P	P	P	P	P	P	P	P	P	P	P	P	P	P	P	P	P	P	1	1	1	1	1	1	1	1	1	1	1	1	1	1	1	1	1	1	0.390192	0.536714	0.173392	0.331715	0.214784
5050202	0.0392894	0.00222547	up	1.66565	381.467	490.733	-0.257628	0.478458	P	P	P	P	P	P	P	P	P	P	P	P	P	P	P	P	P	P	1	1	1	1	1	1	1	1	1	1	1	1	1	1	1	1	1	1	0.349673	0.361739	0.321964	0.393842	0.300682
1850047	0.0452244	0.00332589	up	1.66565	337.267	433	-0.438031	0.298052	P	P	P	P	P	P	P	P	P	P	P	P	P	P	P	P	P	P	1	1	1	1	1	1	1	1	1	1	1	1	1	1	1	1	1	1	0.369044	0.366945	0.436812	0.44644	0.327684
1230433	0.0454049	0.00338091	down	1.66561	380.067	174.967	0.233621	-0.502428	P	P	P	P	P	P	P	P	P	P	P	P	P	P	P	P	P	P	1	1	1	0.99893	1	1	0.98718	0.99252	0.94765	0.94872	0.97863	1	1	1	1	0.99466	1	0.98718	0.388317	0.332354	0.312115	0.347506	0.346426
5690333	0.0381047	0.00202322	up	1.66538	124.467	156.867	-0.453501	0.282354	P	A	A	P	P	M	P	P	P	P	P	P	P	P	M	P	P	P	0.82158	0.48397	0.34615	0.81517	0.83974	0.7297	0.95406	0.95406	0.95085	0.85684	0.86966	0.92201	0.86752	0.86752	0.69979	0.94872	0.93056	0.80128	0.415763	0.266611	0.43085	0.370768	0.419305
5910220	0.0480975	0.00391288	up	1.66401	635.167	817.1	-0.124706	0.609955	P	P	P	P	P	P	P	P	P	P	P	P	P	P	P	P	P	P	1	1	1	1	1	1	1	1	1	1	1	1	1	1	1	1	1	1	0.375607	0.31127	0.308973	0.333723	0.282997
4210121	0.0494149	0.00418522	up	1.66387	2344.17	2945.53	-0.287876	0.446667	P	P	P	P	P	P	P	P	P	P	P	P	P	P	P	P	P	P	1	1	1	1	1	1	1	1	1	1	1	1	1	1	1	1	1	1	0.275216	0.337901	0.19707	0.323713	0.211307
2070414	0.0324082	0.0010624	up	1.66378	123.533	156.5	-0.457113	0.277355	M	A	M	A	P	P	P	P	P	P	M	M	P	P	P	M	P	A	0.74466	0.18269	0.73932	0.5	0.89637	0.86218	0.94124	0.95299	0.96047	0.83868	0.73184	0.69124	0.88889	0.83013	0.88248	0.75962	0.91453	0.58013	0.464647	0.362595	0.373875	0.231643	0.436995
2570279	0.0499027	0.00429447	up	1.66339	473.933	606.5	-0.149461	0.584665	P	P	P	P	P	P	P	P	P	P	P	P	P	P	P	P	P	P	1	1	1	1	1	1	1	1	1	1	1	1	1	1	1	1	1	1	0.354122	0.274923	0.318804	0.355208	0.390043
7550136	0.0362772	0.00166637	down	1.66308	397.067	181.667	0.0748415	-0.659012	P	P	P	P	P	P	P	P	P	P	P	P	P	P	P	P	P	P	1	1	1	1	1	1	0.98825	0.9797	0.98932	0.99893	0.99786	1	1	1	1	0.99252	1	0.99893	0.329527	0.488998	0.409789	0.335003	0.40973
2140678	0.0250489	0.000112163	up	1.66236	264.267	337.667	-0.0264319	0.706804	P	P	P	P	P	P	P	P	P	P	P	P	P	P	P	P	P	P	0.99893	0.99786	0.99786	0.99573	0.99466	0.99466	1	1	1	1	1	1	0.99786	0.98932	0.92415	1	0.99786	0.99679	0.396255	0.377106	0.321567	0.320302	0.363846
1090427	0.028388	0.00031558	down	1.66177	357.133	165.733	0.37131	-0.36141	P	P	P	P	P	P	P	P	P	P	P	P	P	P	P	P	P	P	1	1	1	0.99786	1	1	0.9562	0.98611	0.95299	0.99786	1	1	1	0.99252	0.99679	0.99466	0.99786	0.97863	0.360942	0.625705	0.380491	0.428597	0.392817
6060546	0.0326752	0.00112556	up	1.66136	2336.33	2950.2	-0.0955563	0.636812	P	P	P	P	P	P	P	P	P	P	P	P	P	P	P	P	P	P	1	1	1	1	1	1	1	1	1	1	1	1	1	1	1	1	1	1	0.333242	0.196932	0.402145	0.351805	0.373136
4220187	0.0478203	0.00383019	up	1.66125	2860.43	3579.63	-0.218974	0.513297	P	P	P	P	P	P	P	P	P	P	P	P	P	P	P	P	P	P	1	1	1	1	1	1	1	1	1	1	1	1	1	1	1	1	1	1	0.342159	0.264623	0.217811	0.354835	0.330052
5700521	0.0260677	0.000159506	down	1.65958	4675.23	2163.13	0.175031	-0.555784	P	P	P	P	P	P	P	P	P	P	P	P	P	P	P	P	P	P	1	1	1	1	1	1	1	1	1	1	1	1	1	1	1	1	1	1	0.273927	0.283452	0.234499	0.370684	0.396199
50341	0.0279293	0.000269871	down	1.65946	3101.23	1425.6	0.21507	-0.515642	P	P	P	P	P	P	P	P	P	P	P	P	P	P	P	P	P	P	1	1	1	1	1	1	1	1	1	1	1	1	1	1	1	1	1	1	0.33841	0.363962	0.359304	0.213901	0.299572
3870040	0.04988	0.00427845	down	1.65943	964.8	443.2	0.0560404	-0.674649	P	P	P	P	P	P	P	P	P	P	P	P	P	P	P	P	P	P	1	1	1	1	1	1	1	1	1	1	1	1	1	1	1	1	1	1	0.332093	0.308262	0.232293	0.467123	0.288053
1410368	0.0485524	0.00399332	down	1.65943	1220.67	565.233	0.476628	-0.254058	P	P	P	P	P	P	P	P	P	P	P	P	P	P	P	P	P	P	1	1	1	1	1	1	1	1	1	1	1	1	1	1	1	1	1	1	0.40333	0.234018	0.289717	0.324735	0.295418
3130022	0.0297633	0.000716705	up	1.65935	798.567	1017.53	-0.0475562	0.683059	P	P	P	P	P	P	P	P	P	P	P	P	P	P	P	P	P	P	1	1	1	1	1	1	1	1	1	1	1	1	1	1	1	1	1	1	0.31245	0.296412	0.309942	0.29109	0.285675
6280601	0.0470395	0.00369704	down	1.6587	862.933	399.567	-0.0207481	-0.750799	P	P	P	P	P	P	P	P	P	P	P	P	P	P	P	P	P	P	1	1	1	1	1	1	1	1	1	1	1	1	1	1	1	1	1	1	0.243055	0.332993	0.308929	0.291866	0.34914
5720392	0.0470395	0.00370899	up	1.65859	570.5	724.3	-0.312626	0.417328	P	P	P	P	P	P	P	P	P	P	P	P	P	P	P	P	P	P	1	1	1	1	1	1	1	1	1	1	1	1	1	1	1	1	1	1	0.309948	0.326953	0.339702	0.275013	0.451789
6400672	0.0343323	0.00137618	down	1.65811	5699.9	2605.13	0.111332	-0.61821	P	P	P	P	P	P	P	P	P	P	P	P	P	P	P	P	P	P	1	1	1	1	1	1	1	1	1	1	1	1	1	1	1	1	1	1	0.267992	0.2917	0.251605	0.215993	0.272462
6760661	0.0216101	9.78087e-06	down	1.65766	6579.73	3043.73	0.00870005	-0.720445	P	P	P	P	P	P	P	P	P	P	P	P	P	P	P	P	P	P	1	1	1	1	1	1	1	1	1	1	1	1	1	1	1	1	1	1	0.28416	0.262487	0.280867	0.239991	0.437926
4730202	0.0417171	0.0027058	down	1.65716	14526.5	6703.63	0.273116	-0.455596	P	P	P	P	P	P	P	P	P	P	P	P	P	P	P	P	P	P	1	1	1	1	1	1	1	1	1	1	1	1	1	1	1	1	1	1	0.316541	0.252861	0.35219	0.115788	0.204914
2320563	0.0428289	0.00287151	up	1.6571	4443.97	5566.17	-0.387283	0.341376	P	P	P	P	P	P	P	P	P	P	P	P	P	P	P	P	P	P	1	1	1	1	1	1	1	1	1	1	1	1	1	1	1	1	1	1	0.411641	0.424011	0.40644	0.399144	0.41253
4050292	0.0288997	0.000422556	down	1.65681	726.2	338	0.366449	-0.361963	P	P	P	P	P	P	P	P	P	P	P	P	P	P	P	P	P	P	1	1	1	1	1	1	1	1	1	1	1	1	1	1	1	1	1	1	0.360654	0.400486	0.308483	0.280002	0.271668
6960326	0.0313644	0.000881119	up	1.65633	357.667	455.933	-0.147401	0.580591	P	P	P	P	P	P	P	P	P	P	P	P	P	P	P	P	P	P	1	1	1	1	1	1	1	1	1	1	1	1	1	1	1	1	1	1	0.32949	0.286836	0.245916	0.358108	0.450828
290041	0.0489481	0.00409041	down	1.6559	2298	1072.57	0.435962	-0.291655	P	P	P	P	P	P	P	P	P	P	P	P	P	P	P	P	P	P	1	1	1	1	1	1	1	1	1	1	1	1	1	1	1	1	1	1	0.269527	0.380037	0.267201	0.277884	0.313865
4670670	0.0216793	6.54699e-05	up	1.65575	635.633	809.167	-0.483831	0.243656	P	P	P	P	P	P	P	P	P	P	P	P	P	P	P	P	P	P	1	1	1	1	1	1	1	1	1	1	1	1	1	1	1	1	1	1	0.298079	0.410767	0.387814	0.327842	0.443045
6060681	0.0279293	0.000251381	up	1.65504	6083.87	7711.73	-0.0672088	0.659659	P	P	P	P	P	P	P	P	P	P	P	P	P	P	P	P	P	P	1	1	1	1	1	1	1	1	1	1	1	1	1	1	1	1	1	1	0.165193	0.25243	0.3227	0.319146	0.343443
870370	0.0327045	0.00113211	down	1.65456	839.667	390.1	0.342005	-0.384446	P	P	P	P	P	P	P	P	P	P	P	P	P	P	P	P	P	P	1	1	1	1	1	1	1	1	1	1	1	1	1	1	1	1	1	1	0.420985	0.35678	0.262577	0.314852	0.426061
2000132	0.0362772	0.00167143	up	1.65448	233.3	297.867	-0.109211	0.617171	P	P	P	P	P	P	P	P	P	P	P	P	P	P	P	P	P	P	0.99466	0.99038	0.99573	0.98718	0.99573	1	1	1	1	0.99893	1	0.99786	0.99145	0.98077	0.98611	1	0.98184	0.99573	0.354128	0.40125	0.301589	0.36048	0.302232
2680431	0.0437837	0.00309098	down	1.65391	3307.93	1548.6	0.324005	-0.40188	P	P	P	P	P	P	P	P	P	P	P	P	P	P	P	P	P	P	1	1	1	1	1	1	1	1	1	1	1	1	1	1	1	1	1	1	0.33986	0.366331	0.221679	0.288397	0.335109
5050274	0.0286868	0.00039437	down	1.65377	2624.57	1217.67	0.030736	-0.69502	P	P	P	P	P	P	P	P	P	P	P	P	P	P	P	P	P	P	1	1	1	1	1	1	1	1	1	1	1	1	1	1	1	1	1	1	0.260561	0.309917	0.19754	0.319209	0.236177
3360082	0.0343323	0.00137725	up	1.65369	14226	17940	-0.46149	0.264196	P	P	P	P	P	P	P	P	P	P	P	P	P	P	P	P	P	P	1	1	1	1	1	1	1	1	1	1	1	1	1	1	1	1	1	1	0.418687	0.321807	0.252951	0.286509	0.345616
1690369	0.0426899	0.00284586	down	1.65343	611.433	283.933	0.167239	-0.558222	P	P	P	P	P	P	P	P	P	P	P	P	P	P	P	P	P	P	1	1	1	1	1	1	1	1	1	1	1	1	1	1	1	1	1	1	0.365624	0.325161	0.270182	0.244468	0.302204
6860563	0.0444893	0.00323052	up	1.653	720.2	908.133	-0.439358	0.28573	P	P	P	P	P	P	P	P	P	P	P	P	P	P	P	P	P	P	1	1	1	1	1	1	1	1	1	1	1	1	1	1	1	1	1	1	0.35951	0.41221	0.293126	0.335957	0.437887
4150328	0.0288997	0.000561107	down	1.6528	2239.73	1043.33	0.0589457	-0.665966	P	P	P	P	P	P	P	P	P	P	P	P	P	P	P	P	P	P	1	1	1	1	1	1	1	1	1	1	1	1	1	1	1	1	1	1	0.364859	0.211323	0.213265	0.283909	0.308309
7570719	0.0419402	0.00273539	up	1.65274	240.5	304.733	-0.481822	0.243036	P	P	P	P	P	P	P	P	P	P	P	P	P	P	P	P	P	P	0.99466	0.99786	0.98718	0.98932	1	1	1	1	1	1	1	1	1	1	1	0.99786	1	0.99893	0.290185	0.404805	0.32861	0.323233	0.305157
5860441	0.0470395	0.00371253	up	1.65232	421.967	537	-0.365818	0.358677	P	P	P	P	P	P	P	P	P	P	P	P	P	P	P	P	P	P	1	1	1	1	1	1	1	1	1	1	1	1	1	1	1	1	1	1	0.383351	0.298968	0.323825	0.395831	0.364029
6370561	0.0216101	4.20622e-05	up	1.65216	1189.47	1501.67	-0.148093	0.576261	P	P	P	P	P	P	P	P	P	P	P	P	P	P	P	P	P	P	1	1	1	1	1	1	1	1	1	1	1	1	1	1	1	1	1	1	0.313761	0.267085	0.311546	0.337975	0.42664
7400725	0.0357638	0.00158553	up	1.65198	365.367	460.533	0.254376	0.978572	P	P	P	P	P	P	P	P	P	P	P	P	P	P	P	P	P	P	1	1	1	0.99786	0.99573	1	1	1	1	0.99573	1	0.98077	0.99786	1	0.99359	1	1	0.99573	0.357584	0.344155	0.322154	0.351303	0.264573
3610022	0.0308271	0.000834543	up	1.65168	425.733	533.667	-0.236083	0.487847	P	P	P	P	P	P	P	P	P	P	P	P	P	P	P	P	P	P	1	1	1	1	1	1	1	1	1	1	1	1	1	1	1	1	1	1	0.29571	0.308422	0.265617	0.346916	0.356478
50762	0.0327115	0.00116533	up	1.64931	2949.87	3750.97	-0.562097	0.15977	P	P	P	P	P	P	P	P	P	P	P	P	P	P	P	P	P	P	1	1	1	1	1	1	1	1	1	1	1	1	1	1	1	1	1	1	0.450913	0.301126	0.318649	0.357547	0.301901
7320168	0.0495623	0.00421098	up	1.64907	3042.1	3765.5	-0.475332	0.246321	P	P	P	P	P	P	P	P	P	P	P	P	P	P	P	P	P	P	1	1	1	1	1	1	1	1	1	1	1	1	1	1	1	1	1	1	0.379092	0.368581	0.312497	0.289661	0.312523
5960296	0.0310538	0.000858019	down	1.64814	8911.5	4141.73	0.0119398	-0.7089	P	P	P	P	P	P	P	P	P	P	P	P	P	P	P	P	P	P	1	1	1	1	1	1	1	1	1	1	1	1	1	1	1	1	1	1	0.204318	0.290771	0.279626	0.312517	0.358951
3120762	0.0397992	0.00229876	up	1.64713	1006.8	1280.57	-0.269091	0.450864	P	P	P	P	P	P	P	P	P	P	P	P	P	P	P	P	P	P	1	1	1	1	1	1	1	1	1	1	1	1	1	1	1	1	1	1	0.347086	0.421019	0.412036	0.364009	0.365763
3290438	0.0381047	0.00199498	up	1.64693	1107.2	1399.77	-0.19467	0.52511	P	P	P	P	P	P	P	P	P	P	P	P	P	P	P	P	P	P	1	1	1	1	1	1	1	1	1	1	1	1	1	1	1	1	1	1	0.324636	0.412741	0.335311	0.380267	0.361776
6960059	0.0343514	0.00139172	up	1.64615	18198.4	23081.1	-0.298449	0.420645	P	P	P	P	P	P	P	P	P	P	P	P	P	P	P	P	P	P	1	1	1	1	1	1	1	1	1	1	1	1	1	1	1	1	1	1	0.29416	0.278612	0.312129	0.283962	0.230267
2190347	0.0397992	0.00233208	down	1.64396	578.433	269.367	0.117501	-0.599678	P	P	P	P	P	P	P	P	P	P	P	P	P	P	P	P	P	P	1	1	1	1	1	1	1	1	1	1	1	1	1	1	1	1	1	1	0.30813	0.412532	0.253247	0.432342	0.429119
1940059	0.025478	0.000146038	down	1.64318	643.533	300.6	0.113931	-0.60256	P	P	P	P	P	P	P	P	P	P	P	P	P	P	P	P	P	P	1	1	1	1	1	1	1	1	1	1	1	1	1	1	1	1	1	1	0.413063	0.314992	0.199201	0.236833	0.349251
5490609	0.0313404	0.000870173	up	1.6422	199.6	249.167	-0.563846	0.151783	P	P	P	P	P	P	P	P	P	P	P	P	P	P	P	P	P	P	0.99145	0.97436	0.96688	0.98291	0.99679	1	1	1	1	1	1	1	0.99786	1	0.99679	1	0.99786	0.99786	0.41994	0.338057	0.289288	0.374662	0.382894
780204	0.0288997	0.000578559	down	1.64201	1136.63	532.333	0.543717	-0.171748	P	P	P	P	P	P	P	P	P	P	P	P	P	P	P	P	P	P	1	1	1	1	1	1	1	1	1	1	1	1	1	1	1	1	1	1	0.188815	0.342143	0.224038	0.369283	0.342843
6960563	0.0398975	0.00236229	up	1.64115	5100.37	6452.07	-0.219133	0.495571	P	P	P	P	P	P	P	P	P	P	P	P	P	P	P	P	P	P	1	1	1	1	1	1	1	1	1	1	1	1	1	1	1	1	1	1	0.33092	0.330985	0.306574	0.36305	0.323399
6330678	0.0395436	0.00224935	up	1.64071	772	974.333	-0.431705	0.282616	P	P	P	P	P	P	P	P	P	P	P	P	P	P	P	P	P	P	1	1	1	1	1	1	1	1	1	1	1	1	1	1	1	1	1	1	0.376819	0.345868	0.370296	0.384665	0.311259
20228	0.0305218	0.000789351	up	1.64039	176.267	222.8	-0.265605	0.448435	P	P	P	P	P	P	P	P	P	P	P	P	P	P	P	P	P	P	0.9359	0.92201	0.97329	0.96154	0.99145	0.83868	0.99786	1	0.99679	0.98504	1	0.97543	0.92521	0.9594	0.96474	0.97863	0.87821	0.9156	0.34164	0.394833	0.358208	0.327165	0.485916
3310209	0.0269469	0.000188587	up	1.6403	262.1	330.233	-0.240029	0.47393	P	P	P	P	P	P	P	P	P	P	P	P	P	P	P	P	P	P	0.99893	0.99786	0.99679	0.95513	0.99679	0.98932	1	1	1	1	1	1	0.99679	1	0.99786	1	1	1	0.42376	0.446373	0.332737	0.281329	0.354622
2100719	0.0360806	0.00162285	up	1.64004	13264.5	16658.7	-0.132405	0.58133	P	P	P	P	P	P	P	P	P	P	P	P	P	P	P	P	P	P	1	1	1	1	1	1	1	1	1	1	1	1	1	1	1	1	1	1	0.3143	0.162085	0.228602	0.205197	0.32679
4900458	0.0288997	0.000497918	up	1.63981	3330.03	4194.17	-0.00360044	0.709932	P	P	P	P	P	P	P	P	P	P	P	P	P	P	P	P	P	P	1	1	1	1	1	1	1	1	1	1	1	1	1	1	1	1	1	1	0.314588	0.239865	0.310787	0.337284	0.248686
3890253	0.0488361	0.00406564	up	1.63955	421.633	532.467	-0.421538	0.291764	P	P	P	P	P	P	P	P	P	P	P	P	P	P	P	P	P	P	1	1	1	1	1	1	1	1	1	1	1	1	1	1	1	1	1	1	0.306188	0.374463	0.257564	0.337498	0.440793
1170601	0.038381	0.00207248	down	1.63885	621.767	292.267	0.233736	-0.478948	P	P	P	P	P	P	P	P	P	P	P	P	P	P	P	P	P	P	1	1	1	1	1	1	1	1	1	1	1	1	1	1	1	1	1	0.99786	0.446097	0.398102	0.359497	0.325783	0.389032
5490446	0.0455194	0.00341436	up	1.63862	2283.57	2891.67	-0.0954858	0.616993	P	P	P	P	P	P	P	P	P	P	P	P	P	P	P	P	P	P	1	1	1	1	1	1	1	1	1	1	1	1	1	1	1	1	1	1	0.290561	0.13781	0.223188	0.354668	0.281473
3180204	0.0404889	0.00244364	up	1.63834	16163.1	20201.9	-0.492824	0.219414	P	P	P	P	P	P	P	P	P	P	P	P	P	P	P	P	P	P	1	1	1	1	1	1	1	1	1	1	1	1	1	1	1	1	1	1	0.377216	0.385846	0.387311	0.311125	0.395748
3800270	0.0406973	0.00248373	up	1.63769	231.467	285.833	-0.210345	0.501316	P	P	P	P	P	P	P	P	P	P	P	P	P	P	P	P	P	P	1	0.98504	0.98718	0.99679	0.99466	0.99252	1	1	1	1	1	1	0.99679	0.99252	0.98291	0.99786	0.99573	0.99145	0.306987	0.26001	0.273438	0.381187	0.451611
1450682	0.0326485	0.00110815	down	1.63747	854.5	401.8	0.0434372	-0.66803	P	P	P	P	P	P	P	P	P	P	P	P	P	P	P	P	P	P	1	1	1	1	1	1	1	1	1	1	1	1	1	1	1	1	1	1	0.30533	0.337506	0.244832	0.371938	0.266733
610678	0.0431656	0.00296641	up	1.63728	126.2	158.033	-0.224695	0.486605	M	A	P	A	A	A	P	P	P	P	P	M	M	M	A	P	M	P	0.67415	0.23397	0.84509	0.46902	0.07585	0.3515	0.96581	0.96474	0.93697	0.88889	0.95727	0.76496	0.69979	0.67521	0.47329	0.90385	0.74573	0.86004	0.417708	0.286359	0.446956	0.438497	0.266923
610707	0.0422144	0.0027704	up	1.63697	36242.9	44778.8	-0.521288	0.189739	P	P	P	P	P	P	P	P	P	P	P	P	P	P	P	P	P	P	1	1	1	1	1	1	1	1	1	1	1	1	1	1	1	1	1	1	0.298756	0.314871	0.31896	0.281138	0.29215
1690014	0.0423994	0.00279232	down	1.63613	1047	493.133	0.105619	-0.60467	P	P	P	P	P	P	P	P	P	P	P	P	P	P	P	P	P	P	1	1	1	1	1	1	1	1	1	1	1	1	1	1	1	1	1	1	0.353723	0.364251	0.230904	0.333039	0.310948
6350451	0.0455194	0.00342272	down	1.63606	3001.37	1409.3	0.0558327	-0.654391	P	P	P	P	P	P	P	P	P	P	P	P	P	P	P	P	P	P	1	1	1	1	1	1	1	1	1	1	1	1	1	1	1	1	1	1	0.404322	0.352873	0.391249	0.294278	0.391576
1990553	0.0471486	0.00373602	down	1.63549	1371	642.567	0.250659	-0.45906	P	P	P	P	P	P	P	P	P	P	P	P	P	P	P	P	P	P	1	1	1	1	1	1	1	1	1	1	1	1	1	1	1	1	1	1	0.28786	0.276754	0.167094	0.255489	0.447064
7550451	0.0320947	0.000966917	down	1.63519	667.533	314.833	0.310364	-0.399092	P	P	P	P	P	P	P	P	P	P	P	P	P	P	P	P	P	P	1	1	1	1	1	1	1	1	1	1	1	1	1	1	1	1	1	1	0.367797	0.287589	0.265798	0.271546	0.313973
6200307	0.0326968	0.00113037	down	1.63507	4373.17	2036.4	0.0950263	-0.614325	P	P	P	P	P	P	P	P	P	P	P	P	P	P	P	P	P	P	1	1	1	1	1	1	1	1	1	1	1	1	1	1	1	1	1	1	0.313704	0.245978	0.287102	0.329318	0.319509
1740497	0.0424575	0.0028033	up	1.6349	975.033	1230.67	-0.79496	-0.0857593	P	P	P	P	P	P	P	P	P	P	P	P	P	P	P	P	P	P	1	1	1	1	1	1	1	1	1	1	1	1	1	1	1	1	1	1	0.363563	0.326144	0.285588	0.274193	0.328103
3310333	0.0286868	0.00038584	down	1.63475	1037	485.4	0.145324	-0.563745	P	P	P	P	P	P	P	P	P	P	P	P	P	P	P	P	P	P	1	1	1	1	1	1	1	1	1	1	1	1	1	1	1	1	1	1	0.400722	0.265172	0.347744	0.407598	0.249897
4880253	0.0288997	0.000580229	up	1.63361	1590.8	1989.97	-0.156003	0.552062	P	P	P	P	P	P	P	P	P	P	P	P	P	P	P	P	P	P	1	1	1	1	1	1	1	1	1	1	1	1	1	1	1	1	1	1	0.285519	0.326388	0.275233	0.257015	0.36392
2490370	0.0392894	0.00220933	down	1.6326	343.833	162.5	0.22019	-0.486984	P	P	P	P	P	P	P	P	P	P	P	P	P	P	P	P	P	P	1	1	1	1	1	1	0.97863	0.96154	0.94979	0.99893	0.98932	1	0.99573	0.99145	0.99893	0.99893	0.99786	0.98504	0.253347	0.341013	0.278644	0.340187	0.447456
2970100	0.0369699	0.00178474	up	1.63197	383.667	476.933	-0.324063	0.382555	P	P	P	P	P	P	P	P	P	P	P	P	P	P	P	P	P	P	1	1	1	1	1	1	1	1	1	1	1	1	1	1	1	1	1	1	0.413714	0.456165	0.289544	0.370774	0.423495
4780427	0.0444893	0.00322486	up	1.63151	616.467	770.533	-0.0360047	0.670204	P	P	P	P	P	P	P	P	P	P	P	P	P	P	P	P	P	P	1	1	1	1	1	1	1	1	1	1	1	1	1	1	1	1	1	1	0.396036	0.34482	0.367619	0.348396	0.357602
6020129	0.048067	0.00388546	up	1.62949	1411.27	1777.2	0.0555153	0.759934	P	P	P	P	P	P	P	P	P	P	P	P	P	P	P	P	P	P	1	1	1	1	1	1	1	1	1	1	1	1	1	1	1	1	1	1	0.410389	0.358554	0.340541	0.369818	0.429695
630201	0.0422144	0.00276492	down	1.62905	232.367	109.033	0.154793	-0.549234	P	P	P	P	P	P	M	M	A	P	M	P	P	P	P	P	P	P	0.99466	0.99786	0.98504	0.98291	0.99679	0.99893	0.63034	0.65812	0.49359	0.80449	0.625	0.875	0.99786	0.99145	0.99573	0.91346	0.96795	0.85043	0.30143	0.357077	0.33574	0.367177	0.401459
5050743	0.0322872	0.00103603	up	1.62838	440.2	552.233	-0.303483	0.399954	P	P	P	P	P	P	P	P	P	P	P	P	P	P	P	P	P	P	1	1	1	1	1	1	1	1	1	1	1	1	1	1	1	1	1	1	0.38381	0.4722	0.353669	0.388648	0.447822
1240500	0.0453222	0.00336658	up	1.62802	15877.2	19788.5	-0.510166	0.192951	P	P	P	P	P	P	P	P	P	P	P	P	P	P	P	P	P	P	1	1	1	1	1	1	1	1	1	1	1	1	1	1	1	1	1	1	0.343541	0.347352	0.306596	0.327924	0.376498
2810091	0.048067	0.00388895	down	1.62785	3692.83	1747.93	0.422138	-0.280828	P	P	P	P	P	P	P	P	P	P	P	P	P	P	P	P	P	P	1	1	1	1	1	1	1	1	1	1	1	1	1	1	1	1	1	1	0.271387	0.218778	0.254695	0.214106	0.245463
430484	0.028388	0.000324103	up	1.6271	3481.6	4359.87	-0.0506622	0.651638	P	P	P	P	P	P	P	P	P	P	P	P	P	P	P	P	P	P	1	1	1	1	1	1	1	1	1	1	1	1	1	1	1	1	1	1	0.31504	0.255226	0.200327	0.282716	0.23218
3190343	0.0288997	0.000520678	up	1.62694	225.3	280.667	-0.23919	0.462967	P	P	P	P	P	P	P	P	P	P	P	P	P	P	P	P	P	P	0.99466	0.99252	0.98718	0.96047	0.98291	0.98397	1	1	1	0.99466	1	1	0.99786	0.98291	0.99573	0.97543	0.99786	0.99573	0.4816	0.369502	0.395555	0.348609	0.403109
5360647	0.0477214	0.0038146	down	1.6267	2103	1002.43	0.129202	-0.572749	P	P	P	P	P	P	P	P	P	P	P	P	P	P	P	P	P	P	1	1	1	1	1	1	1	1	1	1	1	1	1	1	1	1	1	1	0.331502	0.316964	0.268294	0.375673	0.348288
6520154	0.0286868	0.000379599	up	1.62539	816.367	1020	-0.0888642	0.611918	P	P	P	P	P	P	P	P	P	P	P	P	P	P	P	P	P	P	1	1	1	1	1	1	1	1	1	1	1	1	1	1	1	1	1	1	0.329095	0.360074	0.311095	0.335384	0.320736
2140687	0.0320947	0.000974425	up	1.6249	9747.33	12191.5	-0.269878	0.430471	P	P	P	P	P	P	P	P	P	P	P	P	P	P	P	P	P	P	1	1	1	1	1	1	1	1	1	1	1	1	1	1	1	1	1	1	0.384789	0.299001	0.25124	0.276277	0.220652
2190243	0.0480485	0.00386673	up	1.62437	126.5	156.8	-0.532884	0.166998	M	M	A	M	M	M	P	P	P	P	M	P	P	P	P	P	P	P	0.78312	0.65064	0.40491	0.60684	0.70406	0.78098	0.97543	0.95299	0.92415	0.98825	0.76709	0.91774	0.98611	0.93056	0.9156	0.99786	0.87821	0.99573	0.398661	0.415571	0.341744	0.353165	0.377138
4920136	0.045495	0.00340256	down	1.62241	987.867	465.4	0.105954	-0.592186	P	P	P	P	P	P	P	P	P	P	P	P	P	P	P	P	P	P	1	1	1	1	1	1	1	1	1	1	1	1	1	1	1	1	1	1	0.337338	0.282126	0.209501	0.337908	0.332025
450132	0.0451853	0.00331452	down	1.62219	2342.1	1099.9	0.0466704	-0.651272	P	P	P	P	P	P	P	P	P	P	P	P	P	P	P	P	P	P	1	1	1	1	1	1	1	1	1	1	1	1	1	1	1	1	1	1	0.362713	0.279928	0.228048	0.318492	0.332562
5310368	0.0437837	0.00309733	up	1.6221	22474.5	27738.8	-0.535195	0.162667	P	P	P	P	P	P	P	P	P	P	P	P	P	P	P	P	P	P	1	1	1	1	1	1	1	1	1	1	1	1	1	1	1	1	1	1	0.36491	0.306421	0.312106	0.259547	0.209157
3360653	0.0348946	0.00147178	down	1.6219	12353.9	5789.8	0.0367401	-0.660949	P	P	P	P	P	P	P	P	P	P	P	P	P	P	P	P	P	P	1	1	1	1	1	1	1	1	1	1	1	1	1	1	1	1	1	1	0.286025	0.250421	0.274172	0.207939	0.314987
2350669	0.040448	0.00242659	up	1.6219	227.5	284.5	-0.222926	0.474763	P	P	P	P	P	P	P	P	P	P	P	P	P	P	P	P	P	P	0.99145	0.99786	0.99038	0.93697	0.99359	1	1	1	1	1	1	1	0.99893	0.98504	0.99359	0.99252	0.99786	0.99893	0.476731	0.410246	0.269801	0.372936	0.375047
5820484	0.0286868	0.000392526	up	1.62159	22117	27329.5	-0.575862	0.121544	P	P	P	P	P	P	P	P	P	P	P	P	P	P	P	P	P	P	1	1	1	1	1	1	1	1	1	1	1	1	1	1	1	1	1	1	0.265002	0.392375	0.271085	0.249622	0.222828
5820142	0.0337563	0.00126302	down	1.61949	817.667	387.933	0.322369	-0.373173	P	P	P	P	P	P	P	P	P	P	P	P	P	P	P	P	P	P	1	1	1	1	1	1	1	1	1	1	1	1	1	1	1	1	1	1	0.350491	0.438256	0.227509	0.322438	0.342968
5860653	0.0467904	0.00363803	down	1.61843	1358.9	644.167	0.149206	-0.545389	P	P	P	P	P	P	P	P	P	P	P	P	P	P	P	P	P	P	1	1	1	1	1	1	1	1	1	1	1	1	1	1	1	1	1	1	0.420892	0.380793	0.218949	0.341449	0.321637
2260035	0.0470223	0.0036877	down	1.61832	466.3	221.6	0.171812	-0.522688	P	P	P	P	P	P	P	P	P	P	P	P	P	P	P	P	P	P	1	1	1	1	1	1	0.99038	0.99893	1	1	1	1	1	1	1	1	1	0.99786	0.403918	0.379679	0.314796	0.330146	0.312546
4260148	0.038381	0.00206413	down	1.61803	1011.3	482.5	0.531436	-0.162802	P	P	P	P	P	P	P	P	P	P	P	P	P	P	P	P	P	P	1	1	1	1	1	1	1	1	1	1	1	1	1	1	1	1	1	1	0.408614	0.279161	0.271493	0.299868	0.309264
1170131	0.0428289	0.00287576	down	1.61773	393.133	185.567	0.481988	-0.21198	P	P	P	P	P	P	P	P	P	P	P	P	P	P	P	A	P	P	1	1	1	0.99573	1	1	0.9797	0.99466	0.99466	0.8109	0.95727	0.99359	1	1	0.99893	0.56838	1	0.8312	0.43935	0.357462	0.305549	0.245244	0.334591
2750685	0.0493641	0.00416744	down	1.61735	593.233	281.4	0.110031	-0.583603	P	P	P	P	P	P	P	P	P	P	P	P	P	P	P	P	P	P	1	1	1	1	1	1	1	1	1	1	1	1	1	1	1	1	1	1	0.410438	0.310447	0.297466	0.398259	0.451078
5900523	0.0337563	0.00129492	up	1.61478	179	219.933	-0.374457	0.316878	P	P	P	P	P	P	P	P	P	P	P	P	P	P	P	P	P	P	0.98077	0.94765	0.92415	0.95727	0.94124	1	0.99786	0.99893	1	1	0.99038	0.99145	0.99252	0.93483	0.95727	0.93376	0.99466	0.98611	0.433452	0.369402	0.373062	0.39982	0.321278
6580731	0.033912	0.00132996	down	1.61474	1941.03	917.4	0.100705	-0.590596	P	P	P	P	P	P	P	P	P	P	P	P	P	P	P	P	P	P	1	1	1	1	1	1	1	1	1	1	1	1	1	1	1	1	1	1	0.350811	0.234556	0.256959	0.327354	0.312296
1740575	0.0327115	0.00114413	up	1.61459	2645.97	3288.67	-0.00337712	0.687794	P	P	P	P	P	P	P	P	P	P	P	P	P	P	P	P	P	P	1	1	1	1	1	1	1	1	1	1	1	1	1	1	1	1	1	1	0.231726	0.272552	0.246969	0.316059	0.250245
7050278	0.0326485	0.00111113	up	1.61457	2305.43	2865.7	-0.0999165	0.591231	P	P	P	P	P	P	P	P	P	P	P	P	P	P	P	P	P	P	1	1	1	1	1	1	1	1	1	1	1	1	1	1	1	1	1	1	0.281501	0.176721	0.280776	0.342437	0.300967
4860187	0.0307038	0.000817511	up	1.61445	1126.2	1386.33	-0.517059	0.173988	P	P	P	P	P	P	P	P	P	P	P	P	P	P	P	P	P	P	1	1	1	1	1	1	1	1	1	1	1	1	1	1	1	1	1	1	0.391121	0.355763	0.318607	0.337807	0.360908
360465	0.0373014	0.00182848	up	1.61379	251.833	311.2	-0.519874	0.170579	P	P	P	P	P	P	P	P	P	P	P	P	P	P	P	P	P	P	0.99679	0.99252	1	0.99679	0.99679	1	1	1	1	1	1	1	1	1	1	1	1	1	0.37465	0.366778	0.297282	0.405513	0.274832
10609	0.0337563	0.00130298	up	1.61336	171.9	211.633	-0.35145	0.338615	P	P	P	P	P	P	P	P	P	P	P	P	P	P	P	P	P	P	0.97436	0.90278	0.93697	0.97009	0.97329	0.99145	1	0.99893	0.99466	0.97222	0.98077	0.97756	0.97009	0.85897	0.96154	0.98077	0.98184	0.99466	0.377396	0.452237	0.322741	0.382713	0.416164
1570220	0.0464062	0.0035701	down	1.61321	770.167	364.533	0.535112	-0.154819	P	P	P	P	P	P	P	P	P	P	P	P	P	P	P	P	P	P	1	1	1	1	1	1	1	1	1	1	1	1	1	1	1	1	1	1	0.362048	0.298946	0.302793	0.359852	0.272956
6770187	0.0320947	0.000995134	up	1.61312	11761.5	14508	-0.15479	0.535068	P	P	P	P	P	P	P	P	P	P	P	P	P	P	P	P	P	P	1	1	1	1	1	1	1	1	1	1	1	1	1	1	1	1	1	1	0.250744	0.275723	0.252409	0.304103	0.225586
70653	0.0397256	0.00227391	up	1.6131	936.9	1165.6	-0.208522	0.481318	P	P	P	P	P	P	P	P	P	P	P	P	P	P	P	P	P	P	1	1	1	1	1	1	1	1	1	1	1	1	1	1	1	1	1	1	0.338067	0.384847	0.391568	0.339777	0.417856
130736	0.0292146	0.000661036	down	1.61241	1447.87	684.833	0.218243	-0.470978	P	P	P	P	P	P	P	P	P	P	P	P	P	P	P	P	P	P	1	1	1	1	1	1	1	1	1	1	1	1	1	1	1	1	1	1	0.357269	0.277163	0.269738	0.269401	0.288404
5910181	0.0289997	0.000604731	up	1.61176	3093.77	3833.9	-0.344905	0.343733	P	P	P	P	P	P	P	P	P	P	P	P	P	P	P	P	P	P	1	1	1	1	1	1	1	1	1	1	1	1	1	1	1	1	1	1	0.32049	0.263753	0.272376	0.264511	0.34517
7570608	0.0337563	0.00128552	down	1.61134	440.5	210.2	0.2178	-0.470459	P	P	P	P	P	P	P	P	P	P	P	P	P	P	P	P	P	P	1	1	1	1	1	1	0.99786	0.99893	0.99573	1	1	1	1	1	1	0.99893	1	0.99573	0.347586	0.305588	0.306893	0.217682	0.284912
1770239	0.0398941	0.00235919	down	1.61075	1909.1	894.5	0.375578	-0.312156	P	P	P	P	P	P	P	P	P	P	P	P	P	P	P	P	P	P	1	1	1	1	1	1	1	1	1	1	1	1	1	1	1	1	1	1	0.259598	0.331628	0.272493	0.34215	0.271745
4120152	0.0414915	0.00266685	up	1.61005	2201.5	2687.9	-0.239316	0.447789	P	P	P	P	P	P	P	P	P	P	P	P	P	P	P	P	P	P	1	1	1	1	1	1	1	1	1	1	1	1	1	1	1	1	1	1	0.313419	0.303093	0.261388	0.323782	0.366016
3190050	0.0381047	0.00201954	up	1.61002	142.6	176.4	-0.411858	0.275223	M	P	M	M	P	P	P	P	P	M	P	P	P	P	P	P	P	P	0.79808	0.88996	0.76389	0.68376	0.94872	0.90598	0.98291	0.98611	0.9765	0.79594	0.99038	0.82799	0.91239	0.90919	0.96688	0.90705	0.95406	0.95085	0.294493	0.386918	0.384274	0.393774	0.501839
3120176	0.0286868	0.000387879	up	1.60981	228.733	282	-0.0703365	0.616555	P	P	P	P	P	P	P	P	P	P	P	P	P	P	P	P	P	P	0.99466	0.98825	0.99573	0.99573	0.99679	0.95727	1	1	1	0.95299	0.99786	0.99145	0.99679	0.95727	0.96581	1	0.94872	0.97863	0.347462	0.309929	0.295373	0.401163	0.376936
1980324	0.0437837	0.00309161	down	1.60979	1576.9	756.1	0.320479	-0.366392	P	P	P	P	P	P	P	P	P	P	P	P	P	P	P	P	P	P	1	1	1	1	1	1	1	1	1	1	1	1	1	1	1	1	1	1	0.364135	0.322379	0.212482	0.362138	0.370236
2340735	0.028388	0.000290293	down	1.60932	887.1	420.667	0.196285	-0.490163	P	P	P	P	P	P	P	P	P	P	P	P	P	P	P	P	P	P	1	1	1	1	1	1	1	1	1	1	1	1	1	1	1	1	1	1	0.290229	0.371177	0.293034	0.328286	0.269528
1570100	0.0414073	0.00264838	up	1.6082	185.7	230.167	-0.10602	0.579427	P	P	P	P	P	P	P	P	P	P	P	P	P	P	P	P	P	P	0.94658	0.97756	0.97329	0.83868	0.96261	0.89423	1	0.99893	1	1	1	0.99466	0.91667	0.94444	0.875	1	0.9562	0.99786	0.499442	0.411895	0.37605	0.354958	0.448387
4880022	0.0344756	0.00141659	up	1.60696	397.833	487.233	-0.234241	0.450095	P	P	P	P	P	P	P	P	P	P	P	P	P	P	P	P	P	P	1	1	1	1	1	1	1	1	1	1	1	1	1	1	1	1	1	1	0.359064	0.36855	0.455371	0.416	0.371343
3520543	0.049679	0.00424456	up	1.60696	244.433	298.033	-0.151087	0.533248	P	P	P	P	P	P	P	P	P	P	P	P	P	P	P	P	P	P	1	0.99252	0.98825	0.98932	0.99679	1	1	1	1	0.99893	1	0.99359	0.99786	0.98932	0.99359	0.99893	0.99573	0.99786	0.494899	0.435573	0.408667	0.354101	0.4092
6550561	0.0288997	0.000564067	up	1.60507	268.067	330.9	-0.0326828	0.649952	P	P	P	P	P	P	P	P	P	P	P	P	P	P	P	P	P	P	1	0.99786	0.99786	0.98611	0.99786	1	1	1	1	0.99466	1	0.99359	1	1	0.99359	1	0.99786	0.99145	0.388611	0.416461	0.333686	0.293105	0.399403
3800437	0.0327115	0.00115959	up	1.60481	507.933	620.567	-0.0926425	0.589763	P	P	P	P	P	P	P	P	P	P	P	P	P	P	P	P	P	P	1	1	1	1	1	1	1	1	1	1	1	1	1	1	1	1	1	1	0.378932	0.37462	0.295372	0.393097	0.26071
6650364	0.0350254	0.00148809	up	1.6035	1778.07	2176.77	-0.0584377	0.622784	P	P	P	P	P	P	P	P	P	P	P	P	P	P	P	P	P	P	1	1	1	1	1	1	1	1	1	1	1	1	1	1	1	1	1	1	0.421465	0.297654	0.235966	0.341539	0.330294
5700133	0.028993	0.000599829	up	1.60338	179.367	220.667	-0.251915	0.429206	P	P	P	P	P	P	P	P	P	P	P	P	P	P	P	P	P	P	0.96261	0.96474	0.94872	0.96368	0.97863	0.99145	1	0.99893	0.99786	0.99466	0.98184	0.99145	0.96902	0.90598	0.88355	0.99786	0.92521	0.99038	0.349011	0.479989	0.364004	0.340868	0.300043
780463	0.0314908	0.000906478	up	1.60294	2457.6	2992.33	-0.150677	0.530041	P	P	P	P	P	P	P	P	P	P	P	P	P	P	P	P	P	P	1	1	1	1	1	1	1	1	1	1	1	1	1	1	1	1	1	1	0.308582	0.337025	0.27627	0.368792	0.410999
2750347	0.0365876	0.00173818	up	1.60291	793.1	972.5	-0.0552767	0.625418	P	P	P	P	P	P	P	P	P	P	P	P	P	P	P	P	P	P	1	1	1	1	1	1	1	1	1	1	1	1	1	1	1	1	1	1	0.368322	0.314389	0.341587	0.379595	0.359267
5720619	0.0477214	0.00381582	down	1.60272	744.3	357.1	-0.0278435	-0.708363	P	P	P	P	P	P	P	P	P	P	P	P	P	P	P	P	P	P	1	1	1	1	1	1	1	1	1	1	1	1	1	1	1	1	1	1	0.358819	0.29365	0.304061	0.254847	0.334442
4890114	0.0395993	0.0022543	up	1.6023	5006.57	6128	-0.444884	0.235262	P	P	P	P	P	P	P	P	P	P	P	P	P	P	P	P	P	P	1	1	1	1	1	1	1	1	1	1	1	1	1	1	1	1	1	1	0.327355	0.351366	0.335579	0.394406	0.351565
4280167	0.039798	0.00228534	up	1.60201	3600.37	4389.77	0.00845416	0.688337	P	P	P	P	P	P	P	P	P	P	P	P	P	P	P	P	P	P	1	1	1	1	1	1	1	1	1	1	1	1	1	1	1	1	1	1	0.381071	0.339724	0.239214	0.223898	0.245405
4120348	0.0279293	0.000258784	up	1.60122	189.6	231.933	-0.120505	0.558663	P	P	P	P	P	P	P	P	P	P	P	P	P	P	P	P	P	P	0.98932	0.9562	0.96474	0.95406	0.92415	0.94444	1	1	1	0.96261	0.99359	0.9391	0.9562	0.95085	0.90598	1	0.97329	0.99786	0.461117	0.324216	0.349116	0.454072	0.28073
6520619	0.0316778	0.000923199	up	1.60078	41314.1	50518.4	-0.432534	0.24624	P	P	P	P	P	P	P	P	P	P	P	P	P	P	P	P	P	P	1	1	1	1	1	1	1	1	1	1	1	1	1	1	1	1	1	1	0.289834	0.314083	0.299793	0.321963	0.30648
4070689	0.0250489	0.000124158	down	1.60066	7098.07	3398.9	-0.00131909	-0.67999	P	P	P	P	P	P	P	P	P	P	P	P	P	P	P	P	P	P	1	1	1	1	1	1	1	1	1	1	1	1	1	1	1	1	1	1	0.336147	0.318959	0.277668	0.221938	0.231728
4610681	0.0456157	0.00346993	up	1.59942	141.567	173.233	-0.368368	0.309178	P	A	P	P	P	P	P	P	P	P	P	P	P	P	P	P	P	P	0.86111	0.59188	0.86538	0.88568	0.83013	0.82372	0.98291	0.9562	0.99038	0.86859	0.98291	0.86004	0.8515	0.95085	0.86966	0.95299	0.97756	0.95085	0.512696	0.337033	0.266285	0.43745	0.40481
2600047	0.0250489	0.000106814	up	1.59866	310.867	380.667	-0.15945	0.517414	P	P	P	P	P	P	P	P	P	P	P	P	P	P	P	P	P	P	1	1	1	0.99679	1	1	1	1	1	1	1	1	1	1	1	1	1	0.99573	0.359341	0.381577	0.408655	0.328535	0.425209
4560433	0.0307038	0.000822052	up	1.59855	3374.2	4142.63	-0.115841	0.560922	P	P	P	P	P	P	P	P	P	P	P	P	P	P	P	P	P	P	1	1	1	1	1	1	1	1	1	1	1	1	1	1	1	1	1	1	0.291577	0.369831	0.376938	0.320725	0.327059
1470142	0.0305218	0.000790581	up	1.5979	670.033	816.9	-0.44023	0.235945	P	P	P	P	P	P	P	P	P	P	P	P	P	P	P	P	P	P	1	1	1	1	1	1	1	1	1	1	1	1	1	1	1	1	1	1	0.305162	0.420838	0.365553	0.357595	0.368941
2140386	0.0288997	0.000588454	up	1.59757	288.733	353.033	-0.122015	0.553868	P	P	P	P	P	P	P	P	P	P	P	P	P	P	P	P	P	P	1	1	0.99786	0.99893	1	0.99466	1	1	1	1	1	0.99786	0.99679	1	0.99573	1	1	0.99893	0.395375	0.383779	0.300564	0.331675	0.434601
4540278	0.0324082	0.0010701	down	1.59717	2170.13	1033.37	0.05481	-0.620709	P	P	P	P	P	P	P	P	P	P	P	P	P	P	P	P	P	P	1	1	1	1	1	1	1	1	1	1	1	1	1	1	1	1	1	1	0.401151	0.418075	0.311184	0.40914	0.499423
3190468	0.0452804	0.00334715	down	1.59592	895.467	432.033	-0.261671	-0.936063	P	P	P	P	P	P	P	P	P	P	P	P	P	P	P	P	P	P	1	1	1	1	1	1	1	1	1	1	1	1	1	1	1	1	1	1	0.392987	0.363008	0.262086	0.307154	0.233992
2810288	0.0289997	0.000632781	down	1.59561	1243.53	599.5	0.0589409	-0.615169	P	P	P	P	P	P	P	P	P	P	P	P	P	P	P	P	P	P	1	1	1	1	1	1	1	1	1	1	1	1	1	1	1	1	1	1	0.331972	0.292537	0.277171	0.308178	0.272734
6130364	0.0322758	0.00102892	up	1.59559	133.167	163.7	-0.420822	0.253271	M	M	M	P	M	P	P	P	P	P	P	P	P	P	P	P	P	P	0.70727	0.75855	0.74252	0.88996	0.79274	0.8141	0.97436	0.97756	0.94979	0.94979	0.91346	0.94872	0.90171	0.92094	0.91132	0.90171	0.90812	0.82479	0.30315	0.372682	0.351442	0.435941	0.45237
5290386	0.0431656	0.00297453	down	1.59517	298.5	143.9	0.258354	-0.415354	P	P	P	P	P	P	P	P	P	P	P	P	P	P	P	P	P	P	1	0.99893	1	0.99893	1	1	0.94017	0.91667	0.89316	0.98611	0.94338	0.99466	0.99786	1	0.99145	0.92094	0.98825	0.96688	0.274398	0.404317	0.299539	0.301413	0.39931
4040739	0.0327115	0.00116964	down	1.59494	8242.43	3939.17	0.205741	-0.467759	P	P	P	P	P	P	P	P	P	P	P	P	P	P	P	P	P	P	1	1	1	1	1	1	1	1	1	1	1	1	1	1	1	1	1	1	0.203377	0.274377	0.239697	0.320877	0.278876
6960259	0.0296828	0.000693863	down	1.59373	316.867	152.8	0.0599635	-0.612445	P	P	P	P	P	P	P	P	P	P	P	P	P	P	P	P	P	P	1	1	1	1	1	1	0.93162	0.96368	0.94017	0.98718	0.99038	1	1	1	1	0.97222	1	0.99145	0.322979	0.32179	0.348162	0.322291	0.420583
6330187	0.0279293	0.000253173	up	1.59357	232.133	283.567	-0.338858	0.3334	P	P	P	P	P	P	P	P	P	P	P	P	P	P	P	P	P	P	0.99466	0.99038	0.99573	0.99145	0.99679	0.9765	1	1	1	1	1	1	1	1	0.98825	1	1	0.99145	0.495622	0.385118	0.381353	0.327403	0.500237
670333	0.0327115	0.00116937	down	1.59225	429.967	208.533	0.37296	-0.298103	P	P	P	P	P	P	P	P	P	P	P	P	P	P	P	P	P	P	1	1	1	1	1	1	0.99786	1	0.99145	1	1	1	1	1	1	0.99786	1	0.99038	0.378507	0.371051	0.289968	0.470838	0.31476
4290661	0.0286868	0.000367422	down	1.59187	2641.77	1274.07	0.137086	-0.533637	P	P	P	P	P	P	P	P	P	P	P	P	P	P	P	P	P	P	1	1	1	1	1	1	1	1	1	1	1	1	1	1	1	1	1	1	0.407378	0.411174	0.255066	0.32098	0.27804
3520446	0.0467896	0.00363375	up	1.59177	183.367	222.667	-0.214672	0.455962	P	P	P	P	P	P	P	P	P	P	P	P	P	P	P	P	P	P	0.98611	0.95299	0.94017	0.97222	0.97009	0.93269	0.99786	0.99893	1	0.99893	1	0.99038	0.91667	0.8985	0.91132	0.96474	0.91774	0.99466	0.373649	0.27997	0.33483	0.441344	0.327789
6590292	0.0289997	0.000628945	up	1.59144	198.633	242.667	-0.464014	0.206321	P	P	P	P	P	P	P	P	P	P	P	P	P	P	P	P	P	P	0.98718	0.98397	0.97329	0.95513	0.99252	1	1	1	1	1	1	1	0.99679	0.99679	0.98932	1	0.99786	0.99786	0.352056	0.412804	0.354634	0.380607	0.40276
5860075	0.0446068	0.00324275	down	1.59091	11709	5670.23	0.247564	-0.42229	P	P	P	P	P	P	P	P	P	P	P	P	P	P	P	P	P	P	1	1	1	1	1	1	1	1	1	1	1	1	1	1	1	1	1	1	0.396848	0.333515	0.18081	0.336544	0.329646
7000097	0.0409821	0.00253523	up	1.59019	217.1	262.7	-0.447485	0.221715	P	P	P	P	P	P	P	P	P	P	P	P	P	P	P	P	P	P	0.99466	0.99252	0.97329	0.98504	0.96795	0.86752	1	1	1	1	1	1	0.99786	1	0.99679	1	1	1	0.344684	0.409216	0.364773	0.396663	0.327042
7550669	0.0289997	0.0006397	down	1.58949	666.6	323.667	0.175497	-0.493065	P	P	P	P	P	P	P	P	P	P	P	P	P	P	P	P	P	P	1	1	1	1	1	1	1	1	1	1	1	1	1	1	1	1	1	1	0.297993	0.331241	0.378904	0.353906	0.323856
3990435	0.0429794	0.00291553	down	1.58891	630.833	303.567	-0.0617504	-0.729787	P	P	P	P	P	P	P	P	P	P	P	P	P	P	P	P	P	P	1	1	1	1	1	1	1	1	1	1	1	1	1	1	1	1	1	1	0.39422	0.351488	0.334096	0.395267	0.404351
5910484	0.0391179	0.00218634	up	1.58865	346.933	423.2	-0.301858	0.365946	P	P	P	P	P	P	P	P	P	P	P	P	P	P	P	P	P	P	1	1	1	1	1	1	1	1	1	1	1	1	1	1	1	1	1	1	0.3993	0.377987	0.363924	0.368709	0.435897
4290543	0.0470223	0.00368028	up	1.58827	196.867	239.933	-0.283349	0.38411	P	P	P	M	P	P	P	P	P	P	P	P	P	P	P	P	P	P	0.97543	0.98932	0.96368	0.74466	0.97436	0.92735	1	1	1	0.99573	1	0.99786	0.99252	0.94551	0.97115	0.99893	0.99573	0.98611	0.382432	0.487212	0.434782	0.386479	0.478268
610204	0.0397992	0.00233557	up	1.58813	195.567	237.667	-0.398313	0.269016	P	P	P	P	P	P	P	P	P	P	P	P	P	P	P	P	P	P	0.98932	0.95085	0.98077	0.99679	0.99466	0.97115	0.99893	1	1	0.99679	0.99893	0.98825	0.99786	0.99145	0.98611	0.99786	0.98718	0.99679	0.334966	0.324582	0.414227	0.463938	0.385901
5960136	0.0480975	0.00391167	up	1.58741	338.3	410.667	-0.361172	0.305506	P	P	P	P	P	P	P	P	P	P	P	P	P	P	P	P	P	P	1	1	1	0.99679	1	1	1	1	1	1	1	1	1	1	1	1	1	1	0.521547	0.327771	0.357841	0.380445	0.483893
5690241	0.0216101	5.12998e-05	down	1.58723	505.1	243.733	0.196679	-0.469831	P	P	P	P	P	P	P	P	P	P	P	P	P	P	P	P	P	P	1	1	1	1	1	1	1	1	1	1	1	1	1	1	1	1	1	0.99786	0.350233	0.368981	0.316129	0.222553	0.334296
6900600	0.0409821	0.00253243	up	1.58688	3722.17	4484.3	0.0534868	0.71968	P	P	P	P	P	P	P	P	P	P	P	P	P	P	P	P	P	P	1	1	1	1	1	1	1	1	1	1	1	1	1	1	1	1	1	1	0.301939	0.206194	0.286772	0.2878	0.374574
4200039	0.0250489	0.000110034	up	1.58642	22370.8	27200.8	-0.450138	0.215633	P	P	P	P	P	P	P	P	P	P	P	P	P	P	P	P	P	P	1	1	1	1	1	1	1	1	1	1	1	1	1	1	1	1	1	1	0.289396	0.335281	0.339884	0.38548	0.253269
2140136	0.0288997	0.000576952	up	1.58612	15838.6	19091.7	-0.408764	0.256737	P	P	P	P	P	P	P	P	P	P	P	P	P	P	P	P	P	P	1	1	1	1	1	1	1	1	1	1	1	1	1	1	1	1	1	1	0.203677	0.245951	0.198897	0.205912	0.167963
3140195	0.0373014	0.00182926	down	1.58598	1751.77	843.233	0.271152	-0.394227	P	P	P	P	P	P	P	P	P	P	P	P	P	P	P	P	P	P	1	1	1	1	1	1	1	1	1	1	1	1	1	1	1	1	1	1	0.27885	0.27303	0.340404	0.275388	0.358938
5720440	0.0288997	0.000586899	down	1.58592	950.267	455.6	0.251108	-0.414209	P	P	P	P	P	P	P	P	P	P	P	P	P	P	P	P	P	P	1	1	1	1	1	1	1	1	1	1	1	1	1	1	1	1	1	1	0.337416	0.298218	0.271011	0.351441	0.309465
2810762	0.0422144	0.00276703	up	1.58551	386.267	469.267	-0.165923	0.499021	P	P	P	P	P	P	P	P	P	P	P	P	P	P	P	P	P	P	1	1	1	1	1	1	1	1	1	1	1	1	1	1	1	1	1	1	0.304969	0.397072	0.271007	0.292715	0.415212
1710176	0.0216101	3.92687e-05	down	1.58524	8082.5	3901.77	0.0018425	-0.662861	P	P	P	P	P	P	P	P	P	P	P	P	P	P	P	P	P	P	1	1	1	1	1	1	1	1	1	1	1	1	1	1	1	1	1	1	0.421811	0.294921	0.285951	0.355843	0.32855
7610196	0.0279293	0.000230624	down	1.58505	379	182.467	0.129684	-0.534846	P	P	P	P	P	P	P	P	P	P	P	P	P	P	P	P	P	P	1	1	1	1	1	1	0.98504	0.99252	0.98504	1	1	1	1	1	1	0.98611	1	0.98291	0.451592	0.382173	0.353173	0.322208	0.431704
4260753	0.0288997	0.000566876	up	1.58454	1341.57	1615.27	-0.130976	0.533093	P	P	P	P	P	P	P	P	P	P	P	P	P	P	P	P	P	P	1	1	1	1	1	1	1	1	1	1	1	1	1	1	1	1	1	1	0.277486	0.292328	0.382526	0.25467	0.280379
1070243	0.0470601	0.00371898	down	1.5842	2511.67	1229.3	0.506118	-0.157633	P	P	P	P	P	P	P	P	P	P	P	P	P	P	P	P	P	P	1	1	1	1	1	1	1	1	1	1	1	1	1	1	1	1	1	1	0.302424	0.253288	0.294455	0.343875	0.285871
430730	0.0364987	0.00173036	up	1.58419	187.367	225.967	-0.536119	0.127622	P	P	P	P	P	P	P	P	P	P	P	P	P	P	P	P	P	P	0.98932	0.94658	0.96474	0.95513	0.99359	0.9797	1	0.99893	1	0.99679	1	1	0.99466	1	0.99893	1	1	0.99573	0.358634	0.311296	0.352351	0.353543	0.360695
7330292	0.0279293	0.000263809	down	1.58413	16220.8	7815.97	0.0678536	-0.595838	P	P	P	P	P	P	P	P	P	P	P	P	P	P	P	P	P	P	1	1	1	1	1	1	1	1	1	1	1	1	1	1	1	1	1	1	0.233324	0.281872	0.191188	0.405664	0.18353
1050706	0.0392894	0.00222046	up	1.5838	2007.4	2446.8	-0.173056	0.490334	P	P	P	P	P	P	P	P	P	P	P	P	P	P	P	P	P	P	1	1	1	1	1	1	1	1	1	1	1	1	1	1	1	1	1	1	0.411174	0.327035	0.229175	0.295546	0.24854
1570541	0.0322872	0.00103617	down	1.58335	3644.4	1755.87	0.191436	-0.471547	P	P	P	P	P	P	P	P	P	P	P	P	P	P	P	P	P	P	1	1	1	1	1	1	1	1	1	1	1	1	1	1	1	1	1	1	0.262564	0.220685	0.221043	0.326525	0.297805
270678	0.0454382	0.00339568	up	1.5825	1898.23	2319.77	-0.0651404	0.597065	P	P	P	P	P	P	P	P	P	P	P	P	P	P	P	P	P	P	1	1	1	1	1	1	1	1	1	1	1	1	1	1	1	1	1	1	0.278195	0.348654	0.256924	0.372359	0.214787
1400132	0.0373014	0.00182681	up	1.5824	423.2	513.6	-0.0796615	0.582454	P	P	P	P	P	P	P	P	P	P	P	P	P	P	P	P	P	P	1	1	1	1	1	1	1	1	1	1	1	1	1	1	1	1	1	1	0.470122	0.541506	0.446956	0.414032	0.346517
1070673	0.0464277	0.00358161	down	1.58173	271.267	132.3	0.0607374	-0.600767	P	P	P	P	P	P	P	P	M	P	P	P	P	P	P	P	P	P	0.99893	0.99893	0.99786	1	1	1	0.91667	0.86325	0.76389	0.97222	0.94551	0.99359	1	1	0.99893	0.91774	0.99786	0.98718	0.3703	0.271496	0.280008	0.435889	0.374961
840291	0.0455194	0.00342879	up	1.58089	196.767	236.067	-0.271296	0.389444	P	P	P	P	P	P	P	P	P	P	P	P	P	P	P	P	P	P	0.99145	0.98397	0.94872	0.90812	0.89103	0.9797	1	1	1	0.99573	1	0.99466	0.99252	0.98397	0.92521	0.98611	0.98718	0.99573	0.443242	0.413269	0.379205	0.38188	0.425123
7320403	0.0494149	0.00418645	up	1.57994	127.367	152.5	-0.378938	0.280932	P	A	M	M	A	P	P	P	P	P	P	P	P	M	P	M	P	P	0.83013	0.15171	0.74252	0.66346	0.49359	0.92842	0.90812	0.9765	0.9359	0.88782	0.84402	0.85363	0.88034	0.70833	0.83227	0.73077	0.89316	0.94338	0.465848	0.212421	0.412087	0.456215	0.36564
3390164	0.0362772	0.00169564	up	1.57964	179.9	218.333	-0.5548	0.104792	P	P	P	P	P	P	P	P	P	P	P	P	P	P	P	P	P	P	0.96795	0.9562	0.95513	0.97863	0.98504	0.99359	0.99679	0.99893	1	0.99573	1	0.98825	0.99786	1	0.99573	0.99786	0.99786	0.99786	0.303192	0.432453	0.362079	0.485125	0.475747
730301	0.0452489	0.00334074	down	1.57904	241.333	117.1	0.24256	-0.416486	P	P	P	P	P	P	M	M	M	M	M	P	P	P	P	P	P	P	0.99466	0.98932	0.99786	0.9594	0.99145	0.97436	0.74466	0.6656	0.73825	0.78526	0.77885	0.86859	0.9594	0.95727	0.92735	0.91774	0.9594	0.96261	0.407921	0.362732	0.316212	0.323954	0.399117
7610307	0.0477214	0.00381413	up	1.57897	225.2	272.633	-0.369602	0.289385	P	P	P	P	P	P	P	P	P	P	P	P	P	P	P	P	P	P	0.99145	0.98504	0.99786	0.99679	1	1	1	1	1	1	1	1	0.99466	0.99145	0.99573	1	0.99786	0.99573	0.372755	0.378274	0.368058	0.381907	0.428296
4810044	0.0418734	0.0027236	up	1.57866	44466.8	53146.6	-0.511574	0.147124	P	P	P	P	P	P	P	P	P	P	P	P	P	P	P	P	P	P	1	1	1	1	1	1	1	1	1	1	1	1	1	1	1	1	1	1	0.228613	0.394066	0.350408	0.356842	0.225133
5890438	0.0279293	0.000211201	up	1.57752	488.333	591.567	-0.0300476	0.627607	P	P	P	P	P	P	P	P	P	P	P	P	P	P	P	P	P	P	1	1	1	1	1	1	1	1	1	1	1	1	1	1	1	1	1	1	0.354018	0.355155	0.306908	0.3773	0.383099
7000601	0.0296968	0.000699605	down	1.57713	659.267	317.933	0.0506708	-0.606632	P	P	P	P	P	P	P	P	P	P	P	P	P	P	P	P	P	P	1	1	1	1	1	1	1	1	1	1	1	1	1	1	1	1	1	1	0.311516	0.288494	0.301032	0.358535	0.374281
5290370	0.0442335	0.00316814	up	1.57613	3560.1	4329.67	-0.089067	0.567323	P	P	P	P	P	P	P	P	P	P	P	P	P	P	P	P	P	P	1	1	1	1	1	1	1	1	1	1	1	1	1	1	1	1	1	1	0.277549	0.248777	0.223046	0.230236	0.354809
70424	0.0453766	0.00337507	up	1.57584	47426	57555.9	-0.46054	0.195582	P	P	P	P	P	P	P	P	P	P	P	P	P	P	P	P	P	P	1	1	1	1	1	1	1	1	1	1	1	1	1	1	1	1	1	1	0.235495	0.260929	0.232434	0.23967	0.205906
6420681	0.0328004	0.00120394	up	1.57513	170.067	205.633	-0.596074	0.0593972	P	P	P	P	P	P	P	P	P	P	P	P	P	P	P	P	P	P	0.92842	0.9594	0.91987	0.9359	0.90491	0.86325	0.99786	0.99893	0.99466	1	1	1	0.9594	0.99145	0.84829	1	0.99893	1	0.416194	0.421662	0.456215	0.42556	0.412463
2970612	0.049154	0.00413198	up	1.57437	44930	54179.2	-0.517312	0.137463	P	P	P	P	P	P	P	P	P	P	P	P	P	P	P	P	P	P	1	1	1	1	1	1	1	1	1	1	1	1	1	1	1	1	1	1	0.234503	0.242195	0.265614	0.27968	0.264777
1010332	0.0381047	0.00198673	up	1.57424	893.8	1079.2	-0.161499	0.493157	P	P	P	P	P	P	P	P	P	P	P	P	P	P	P	P	P	P	1	1	1	1	1	1	1	1	1	1	1	1	1	1	1	1	1	1	0.254926	0.291722	0.381488	0.400661	0.342001
7650546	0.0381755	0.00203597	down	1.574	1347.77	660.2	0.26875	-0.385681	P	P	P	P	P	P	P	P	P	P	P	P	P	P	P	P	P	P	1	1	1	1	1	1	1	1	1	1	1	1	1	1	1	1	1	1	0.322821	0.312233	0.290459	0.398584	0.319089
2070187	0.0250489	0.000108242	up	1.57349	134.833	162.967	-0.43122	0.222749	M	M	M	P	P	M	P	P	P	P	P	P	P	P	M	P	P	P	0.77991	0.69444	0.76923	0.87073	0.83868	0.78098	0.97115	0.96688	0.95406	0.96474	0.90919	0.96474	0.94017	0.90171	0.66026	0.95406	0.9156	0.94444	0.325824	0.420939	0.294352	0.439458	0.411504
2680292	0.0337563	0.00127129	up	1.57331	130.5	157.233	-0.136657	0.517149	M	A	M	A	A	A	P	P	P	M	M	P	M	A	M	M	A	M	0.78312	0.48611	0.74679	0.50748	0.41453	0.45833	0.97115	0.93269	0.95299	0.60684	0.63248	0.87073	0.78205	0.51282	0.63889	0.66026	0.45192	0.70727	0.436817	0.391803	0.395108	0.384472	0.433106
50347	0.0409579	0.00252179	up	1.57161	224.467	271.7	-0.250076	0.402164	P	P	P	P	P	P	P	P	P	P	P	P	P	P	P	P	P	P	0.99145	0.99679	0.98718	0.9797	0.99145	1	1	1	1	0.99893	0.99786	1	0.99573	0.99252	0.99573	1	0.99786	0.99466	0.362289	0.449197	0.396063	0.403112	0.373208
3120348	0.0436343	0.00303864	up	1.57123	4842.13	5863.3	-0.050038	0.601855	P	P	P	P	P	P	P	P	P	P	P	P	P	P	P	P	P	P	1	1	1	1	1	1	1	1	1	1	1	1	1	1	1	1	1	1	0.312107	0.316192	0.233536	0.345533	0.21987
5570400	0.0485524	0.00399898	up	1.57119	4060.73	4867.2	0.0378771	0.689736	P	P	P	P	P	P	P	P	P	P	P	P	P	P	P	P	P	P	1	1	1	1	1	1	1	1	1	1	1	1	1	1	1	1	1	1	0.398772	0.286383	0.264917	0.320112	0.28467
780634	0.0291035	0.000650651	up	1.57019	8100.13	9704.27	-0.0998068	0.551135	P	P	P	P	P	P	P	P	P	P	P	P	P	P	P	P	P	P	1	1	1	1	1	1	1	1	1	1	1	1	1	1	1	1	1	1	0.363935	0.254028	0.225838	0.290621	0.367915
2940228	0.0409821	0.00253249	down	1.57019	1227.97	594.567	0.169079	-0.481861	P	P	P	P	P	P	P	P	P	P	P	P	P	P	P	P	P	P	1	1	1	1	1	1	1	1	1	1	1	1	1	1	1	1	1	1	0.257782	0.322525	0.206175	0.362477	0.306958
3850341	0.0288997	0.000485866	up	1.56988	347.267	418.033	-0.128547	0.522106	P	P	P	P	P	P	P	P	P	P	P	P	P	P	P	P	P	P	1	1	1	1	1	1	1	1	1	1	1	1	1	1	1	1	1	0.99893	0.335309	0.363007	0.346885	0.444592	0.289498
3990324	0.0485524	0.00397505	down	1.56713	2128.8	1027.77	-0.0678035	-0.715925	P	P	P	P	P	P	P	P	P	P	P	P	P	P	P	P	P	P	1	1	1	1	1	1	1	1	1	1	1	1	1	1	1	1	1	1	0.316954	0.218704	0.296892	0.30092	0.33249
4920180	0.0354949	0.00154832	up	1.56692	15186.9	18287.4	-0.328059	0.319872	P	P	P	P	P	P	P	P	P	P	P	P	P	P	P	P	P	P	1	1	1	1	1	1	1	1	1	1	1	1	1	1	1	1	1	1	0.257737	0.254751	0.205225	0.271051	0.321657
1980092	0.0314416	0.000895659	down	1.5669	2279.47	1116.97	0.0925714	-0.555344	P	P	P	P	P	P	P	P	P	P	P	P	P	P	P	P	P	P	1	1	1	1	1	1	1	1	1	1	1	1	1	1	1	1	1	1	0.343346	0.339089	0.273848	0.279462	0.234167
6900520	0.0381047	0.00200014	up	1.56679	475.7	568.833	0.000535011	0.64835	P	P	P	P	P	P	P	P	P	P	P	P	P	P	P	P	P	P	1	1	1	1	1	1	1	1	1	1	1	1	1	1	1	1	1	1	0.428565	0.40151	0.329588	0.383903	0.387324
6040576	0.038381	0.00207437	up	1.56651	213.167	256.567	-0.222286	0.425268	P	P	P	P	P	P	P	P	P	P	P	P	P	P	P	P	P	P	0.99145	0.98932	0.98718	0.98291	0.99679	0.98184	1	1	1	1	1	1	0.9765	0.99038	0.96688	0.99466	0.98397	0.99145	0.313129	0.384746	0.355271	0.393102	0.437453
7210706	0.0322758	0.00102879	down	1.56604	2269.23	1111.97	0.310028	-0.337096	P	P	P	P	P	P	P	P	P	P	P	P	P	P	P	P	P	P	1	1	1	1	1	1	1	1	1	1	1	1	1	1	1	1	1	1	0.441465	0.301998	0.185576	0.315477	0.280284
540132	0.0477005	0.00380555	down	1.56581	341.533	164.467	0.0767645	-0.570148	P	P	P	P	P	P	P	P	P	P	P	P	P	P	P	P	P	P	1	1	1	1	0.99679	1	0.97115	0.9765	0.9562	1	0.99145	1	1	1	1	0.99786	1	0.99893	0.46562	0.356479	0.334262	0.395813	0.27656
4220184	0.0489419	0.00408372	down	1.56536	553.3	266.767	0.0975172	-0.548974	P	P	P	P	P	P	P	P	P	P	P	P	P	P	P	P	P	P	1	1	1	1	1	1	1	1	1	1	1	1	1	1	1	1	1	1	0.417542	0.347185	0.306648	0.357447	0.401966
3400725	0.035303	0.00152758	down	1.56485	365.567	178.467	0.103948	-0.542076	P	P	P	P	P	P	P	P	P	P	P	P	P	P	P	P	P	P	1	1	1	1	1	1	0.99145	0.98184	0.96795	1	1	1	1	1	1	1	1	0.99466	0.357764	0.379709	0.45828	0.286224	0.401472
4830291	0.0381047	0.00201869	up	1.56451	1906.53	2272.03	-0.115836	0.529877	P	P	P	P	P	P	P	P	P	P	P	P	P	P	P	P	P	P	1	1	1	1	1	1	1	1	1	1	1	1	1	1	1	1	1	1	0.326636	0.277078	0.280269	0.278536	0.233152
7200358	0.0324082	0.00105519	up	1.56434	7299	8789.33	-0.500024	0.145534	P	P	P	P	P	P	P	P	P	P	P	P	P	P	P	P	P	P	1	1	1	1	1	1	1	1	1	1	1	1	1	1	1	1	1	1	0.377227	0.339674	0.409875	0.268434	0.278384
6370521	0.049679	0.00424396	down	1.56378	483.333	237.9	0.15471	-0.490326	P	P	P	P	P	P	P	P	P	P	P	P	P	P	P	P	P	P	1	1	1	1	1	1	1	1	1	1	1	1	1	1	1	1	1	1	0.379378	0.32261	0.250565	0.317956	0.375102
1510451	0.0431656	0.00297133	down	1.56261	1737.6	846.767	0.367274	-0.276687	P	P	P	P	P	P	P	P	P	P	P	P	P	P	P	P	P	P	1	1	1	1	1	1	1	1	1	1	1	1	1	1	1	1	1	1	0.28727	0.241408	0.242335	0.331637	0.347967
2120520	0.0408528	0.00250427	down	1.56225	241.767	119.133	-0.0628363	-0.706457	P	P	P	P	P	P	M	M	M	P	P	P	P	P	P	P	P	P	0.99252	0.99679	0.99786	0.99786	0.99679	1	0.76496	0.73397	0.72543	0.86111	0.94017	0.97756	1	1	1	0.92094	1	0.99038	0.353495	0.415634	0.365715	0.373808	0.342272
6560703	0.0288997	0.000465854	down	1.56186	1616.23	789.867	-0.100047	-0.743316	P	P	P	P	P	P	P	P	P	P	P	P	P	P	P	P	P	P	1	1	1	1	1	1	1	1	1	1	1	1	1	1	1	1	1	1	0.229838	0.242487	0.302721	0.282528	0.354904
6960189	0.0409579	0.00251998	up	1.56108	24976.5	29615.9	-0.274269	0.368278	P	P	P	P	P	P	P	P	P	P	P	P	P	P	P	P	P	P	1	1	1	1	1	1	1	1	1	1	1	1	1	1	1	1	1	1	0.321423	0.196179	0.167827	0.207724	0.227878
3290164	0.0288997	0.000442642	up	1.5609	16161.8	19307	-0.363267	0.279109	P	P	P	P	P	P	P	P	P	P	P	P	P	P	P	P	P	P	1	1	1	1	1	1	1	1	1	1	1	1	1	1	1	1	1	1	0.374406	0.313557	0.350563	0.332234	0.278
4560692	0.0288997	0.000410221	up	1.55953	37352	44461.4	-0.294563	0.346548	P	P	P	P	P	P	P	P	P	P	P	P	P	P	P	P	P	P	1	1	1	1	1	1	1	1	1	1	1	1	1	1	1	1	1	1	0.302162	0.38659	0.345317	0.295643	0.326586
4670133	0.0392894	0.0022125	up	1.55939	196.833	234.4	-0.347606	0.293373	P	P	P	P	P	P	P	P	P	P	P	P	P	P	P	P	P	P	0.98932	0.95085	0.98077	0.97543	0.99679	0.99466	1	0.99893	1	0.99359	0.99038	0.98718	0.99679	0.98932	0.98718	0.99359	0.98718	0.98718	0.444666	0.347838	0.301203	0.348391	0.466668
5080347	0.0320947	0.00098961	down	1.55901	543.533	265.867	0.38677	-0.253862	P	P	P	P	P	P	P	P	P	P	P	P	P	P	P	P	P	P	1	1	1	1	1	1	1	1	1	1	1	1	1	1	1	1	1	0.99786	0.286294	0.382418	0.328733	0.272376	0.303726
7570068	0.0444343	0.0032045	up	1.55864	4934.77	5909.93	-0.0913833	0.548905	P	P	P	P	P	P	P	P	P	P	P	P	P	P	P	P	P	P	1	1	1	1	1	1	1	1	1	1	1	1	1	1	1	1	1	1	0.328955	0.226169	0.229413	0.253358	0.256396
4210164	0.0286868	0.000374627	up	1.55858	210.8	252.2	-0.17397	0.466263	P	P	P	P	P	P	P	P	P	P	P	P	P	P	P	P	P	P	0.99145	0.98825	0.98397	0.98291	0.99466	0.96261	1	1	1	0.99466	0.99786	0.99359	0.9765	0.9797	0.96688	1	0.99893	0.99893	0.492678	0.397363	0.415855	0.604677	0.430343
2230452	0.0444893	0.0032279	down	1.55857	1415.13	701.9	0.226951	-0.413277	P	P	P	P	P	P	P	P	P	P	P	P	P	P	P	P	P	P	1	1	1	1	1	1	1	1	1	1	1	1	1	1	1	1	1	1	0.23408	0.323773	0.179148	0.336912	0.345345
150241	0.0250489	0.000134167	down	1.55815	550.2	270.7	0.0441341	-0.595696	P	P	P	P	P	P	P	P	P	P	P	P	P	P	P	P	P	P	1	1	1	1	1	1	1	1	1	1	1	1	1	1	1	1	1	0.99573	0.32863	0.400184	0.30073	0.335018	0.328997
1710458	0.0428437	0.00289668	down	1.55731	1589.27	777.7	0.143071	-0.495989	P	P	P	P	P	P	P	P	P	P	P	P	P	P	P	P	P	P	1	1	1	1	1	1	1	1	1	1	1	1	1	1	1	1	1	1	0.372765	0.333712	0.22029	0.332342	0.2971
5900364	0.0490647	0.00411067	down	1.55629	2553.1	1258.9	0.130241	-0.507873	P	P	P	P	P	P	P	P	P	P	P	P	P	P	P	P	P	P	1	1	1	1	1	1	1	1	1	1	1	1	1	1	1	1	1	1	0.323551	0.2711	0.238356	0.328945	0.295618
990100	0.0286868	0.000377074	down	1.55581	3203.03	1575.63	0.111214	-0.526453	P	P	P	P	P	P	P	P	P	P	P	P	P	P	P	P	P	P	1	1	1	1	1	1	1	1	1	1	1	1	1	1	1	1	1	1	0.283322	0.305004	0.164716	0.225869	0.262376
7650240	0.0286868	0.000353041	up	1.55561	4203.97	5022	-0.138787	0.498692	P	P	P	P	P	P	P	P	P	P	P	P	P	P	P	P	P	P	1	1	1	1	1	1	1	1	1	1	1	1	1	1	1	1	1	1	0.256456	0.22959	0.233186	0.358439	0.278725
1050497	0.0326485	0.00111431	up	1.55479	37095.5	44081.6	-0.435335	0.201381	P	P	P	P	P	P	P	P	P	P	P	P	P	P	P	P	P	P	1	1	1	1	1	1	1	1	1	1	1	1	1	1	1	1	1	1	0.30463	0.30627	0.264415	0.26221	0.30319
6270059	0.0324555	0.00108003	up	1.55461	4755.77	5659.87	-0.11123	0.525323	P	P	P	P	P	P	P	P	P	P	P	P	P	P	P	P	P	P	1	1	1	1	1	1	1	1	1	1	1	1	1	1	1	1	1	1	0.369137	0.288818	0.243576	0.289755	0.323434
5050008	0.0454362	0.00339348	up	1.55397	5691.23	6682.9	-0.199677	0.436282	P	P	P	P	P	P	P	P	P	P	P	P	P	P	P	P	P	P	1	1	1	1	1	1	1	1	1	1	1	1	1	1	1	1	1	1	0.373516	0.250075	0.239036	0.33777	0.324333
7100475	0.0289997	0.000633993	down	1.55372	935.933	459.667	0.107453	-0.528272	P	P	P	P	P	P	P	P	P	P	P	P	P	P	P	P	P	P	1	1	1	1	1	1	1	1	1	1	1	1	1	1	1	1	1	1	0.390478	0.389662	0.352749	0.291357	0.491138
160497	0.0400582	0.00238358	up	1.5527	284.533	339.733	-0.498476	0.136299	P	P	P	P	P	P	P	P	P	P	P	P	P	P	P	P	P	P	1	0.99786	1	1	1	1	1	1	1	1	1	1	1	1	1	1	1	0.99786	0.38212	0.460497	0.332612	0.420819	0.362064
5360138	0.0343694	0.00140263	up	1.55243	911.033	1078.8	-0.118675	0.515851	P	P	P	P	P	P	P	P	P	P	P	P	P	P	P	P	P	P	1	1	1	1	1	1	1	1	1	1	1	1	1	1	1	1	1	1	0.294695	0.429596	0.349021	0.397772	0.317644
3360041	0.0289997	0.000617549	up	1.55232	4268.43	5090.5	-0.0507132	0.583713	P	P	P	P	P	P	P	P	P	P	P	P	P	P	P	P	P	P	1	1	1	1	1	1	1	1	1	1	1	1	1	1	1	1	1	1	0.369258	0.243151	0.325069	0.248905	0.382127
5870672	0.0326428	0.00109761	down	1.55212	634.467	314.833	0.086366	-0.547878	P	P	P	P	P	P	P	P	P	P	P	P	P	P	P	P	P	P	1	1	1	1	1	1	1	1	1	1	1	1	1	1	1	1	1	1	0.271103	0.306121	0.304437	0.353039	0.336606
940538	0.0350696	0.00150104	down	1.55199	403.5	199.133	-0.0631075	-0.697222	P	P	P	P	P	P	P	P	P	P	P	P	P	P	P	P	P	P	1	1	1	1	1	1	0.99038	0.99679	0.99573	1	1	1	1	1	1	1	1	1	0.291498	0.351511	0.354498	0.347869	0.338992
5360575	0.0444865	0.00321628	up	1.55149	187.733	224.233	-0.573578	0.0600809	P	P	P	P	P	P	P	P	P	P	P	P	P	P	P	P	P	P	0.96688	0.9594	0.98077	0.93697	0.97863	0.96474	1	0.99786	1	0.99893	1	1	1	1	0.99893	0.99893	0.99893	0.99573	0.417378	0.343691	0.383161	0.368361	0.368444
6380730	0.045495	0.00340403	up	1.55119	16297.6	19169.9	-0.514251	0.119121	P	P	P	P	P	P	P	P	P	P	P	P	P	P	P	P	P	P	1	1	1	1	1	1	1	1	1	1	1	1	1	1	1	1	1	1	0.290897	0.336028	0.328507	0.353904	0.336037
1470632	0.0455789	0.00345961	up	1.5494	178.433	213.4	-0.154946	0.476762	P	P	P	P	P	P	P	P	P	P	P	P	P	P	P	P	P	P	0.90705	0.97222	0.97329	0.94444	0.97222	0.92201	0.99786	0.99893	0.99573	0.88782	0.99786	0.9797	0.98611	0.90812	0.92201	0.92308	0.93056	0.91026	0.282654	0.304792	0.388359	0.444048	0.450517
3420273	0.0362772	0.00166962	up	1.54932	2156.73	2528.57	-0.141954	0.489682	P	P	P	P	P	P	P	P	P	P	P	P	P	P	P	P	P	P	1	1	1	1	1	1	1	1	1	1	1	1	1	1	1	1	1	1	0.40842	0.26562	0.234439	0.321422	0.433238
1010167	0.0397992	0.0022934	up	1.54909	572.133	680.6	-0.20428	0.427141	P	P	P	P	P	P	P	P	P	P	P	P	P	P	P	P	P	P	1	1	1	1	1	1	1	1	1	1	1	1	1	1	1	1	1	1	0.33859	0.393265	0.274662	0.368799	0.407465
1230519	0.030126	0.000752548	up	1.54824	636.067	759.2	-0.0252682	0.60536	P	P	P	P	P	P	P	P	P	P	P	P	P	P	P	P	P	P	1	1	1	1	1	1	1	1	1	1	1	1	1	1	1	1	1	1	0.332072	0.34033	0.324841	0.438685	0.346777
6590075	0.025478	0.000146674	down	1.54806	1364.63	677.233	0.117483	-0.512982	P	P	P	P	P	P	P	P	P	P	P	P	P	P	P	P	P	P	1	1	1	1	1	1	1	1	1	1	1	1	1	1	1	1	1	1	0.403377	0.29984	0.315808	0.415272	0.347924
1190446	0.0381047	0.00201589	down	1.54758	4450.97	2220.53	-0.0364162	-0.666431	P	P	P	P	P	P	P	P	P	P	P	P	P	P	P	P	P	P	1	1	1	1	1	1	1	1	1	1	1	1	1	1	1	1	1	1	0.316442	0.205778	0.244692	0.323051	0.243316
7050162	0.0405232	0.00245119	up	1.54684	6159.93	7330.27	-0.299818	0.329507	P	P	P	P	P	P	P	P	P	P	P	P	P	P	P	P	P	P	1	1	1	1	1	1	1	1	1	1	1	1	1	1	1	1	1	1	0.240635	0.258182	0.291425	0.334362	0.434531
770593	0.0379701	0.00194591	down	1.54631	12556.6	6249.53	0.130045	-0.498784	P	P	P	P	P	P	P	P	P	P	P	P	P	P	P	P	P	P	1	1	1	1	1	1	1	1	1	1	1	1	1	1	1	1	1	1	0.200304	0.254168	0.193014	0.269258	0.200676
4040048	0.0412002	0.00260807	up	1.5463	300.233	354	-0.169247	0.459569	P	P	P	P	P	P	P	P	P	P	P	P	P	P	P	P	P	P	1	0.99786	1	1	1	1	1	1	1	1	1	1	1	1	0.99893	0.99786	1	1	0.3613	0.375081	0.391293	0.377425	0.37547
7200180	0.0383364	0.00205337	up	1.54584	296.067	346.833	-0.248615	0.379778	P	P	P	P	P	P	P	P	P	P	P	P	P	P	P	P	P	P	1	0.99786	0.99893	1	1	1	1	1	1	1	1	1	1	1	1	1	1	1	0.382143	0.372463	0.38228	0.347546	0.352904
6770754	0.0489481	0.00408898	up	1.5454	13938.7	16531.8	-0.391721	0.236256	P	P	P	P	P	P	P	P	P	P	P	P	P	P	P	P	P	P	1	1	1	1	1	1	1	1	1	1	1	1	1	1	1	1	1	1	0.376545	0.339556	0.323281	0.421052	0.395133
770546	0.0326485	0.00110706	up	1.54512	274.833	325.967	-0.321774	0.305949	P	P	P	P	P	P	P	P	P	P	P	P	P	P	P	P	P	P	1	1	0.99786	0.99679	1	1	1	1	1	1	1	1	0.99466	0.99145	0.99573	1	1	1	0.353372	0.337505	0.302886	0.461521	0.382229
6520288	0.0381047	0.0020123	down	1.54456	501.167	249.633	0.00628424	-0.620914	P	P	P	P	P	P	P	P	P	P	P	P	P	P	P	P	P	P	1	1	1	1	1	1	1	1	1	1	1	1	1	1	1	1	1	0.99893	0.317946	0.417607	0.341937	0.231938	0.366229
1410445	0.0474493	0.00377482	up	1.54449	221.4	260.733	-0.231493	0.395634	P	P	P	P	P	P	P	P	P	P	P	P	P	P	P	P	P	P	0.99466	0.99252	0.98077	0.96368	0.99679	0.99573	1	1	1	0.99893	1	1	0.98718	0.98932	0.98825	0.99786	0.99786	0.98825	0.364639	0.339698	0.286105	0.342664	0.43184
1820450	0.0442335	0.00317207	up	1.54338	1029.43	1207.93	-0.176136	0.449958	P	P	P	P	P	P	P	P	P	P	P	P	P	P	P	P	P	P	1	1	1	1	1	1	1	1	1	1	1	1	1	1	1	1	1	1	0.316563	0.246802	0.338997	0.307522	0.388157
4200048	0.0288997	0.000540515	up	1.5432	3796.4	4458.5	-0.237556	0.38837	P	P	P	P	P	P	P	P	P	P	P	P	P	P	P	P	P	P	1	1	1	1	1	1	1	1	1	1	1	1	1	1	1	1	1	1	0.39887	0.380325	0.290058	0.32641	0.319264
4570239	0.0279293	0.000259043	up	1.5428	664.4	782.433	-0.265901	0.359654	P	P	P	P	P	P	P	P	P	P	P	P	P	P	P	P	P	P	1	1	1	1	1	1	1	1	1	1	1	1	1	1	1	1	1	1	0.287803	0.379671	0.263531	0.267024	0.416085
4570215	0.0342841	0.00136916	up	1.54274	173.2	205.833	-0.448402	0.177091	P	P	P	P	P	P	P	P	P	P	P	P	P	P	P	P	P	P	0.90919	0.95727	0.96154	0.97222	0.98291	0.98077	0.99786	0.99893	0.99573	0.98611	0.97222	0.99786	0.99679	0.99145	0.98718	0.98184	0.95192	0.99038	0.258586	0.372439	0.318839	0.4184	0.481867
3520487	0.0288997	0.000415803	up	1.54238	4304.53	5104.77	-0.137953	0.487205	P	P	P	P	P	P	P	P	P	P	P	P	P	P	P	P	P	P	1	1	1	1	1	1	1	1	1	1	1	1	1	1	1	1	1	1	0.404076	0.276883	0.245133	0.318881	0.307083
1780626	0.0288997	0.000582345	down	1.54185	1941.8	969.767	0.206846	-0.417816	P	P	P	P	P	P	P	P	P	P	P	P	P	P	P	P	P	P	1	1	1	1	1	1	1	1	1	1	1	1	1	1	1	1	1	1	0.314292	0.383875	0.363456	0.33165	0.350667
2120253	0.0327115	0.0011824	up	1.54144	303.667	357.133	-0.274223	0.350054	P	P	P	P	P	P	P	P	P	P	P	P	P	P	P	P	P	P	1	1	1	0.99786	1	1	1	1	1	1	1	1	1	1	1	1	1	1	0.462318	0.345117	0.442507	0.384466	0.364485
6280746	0.0397992	0.00231721	down	1.54084	488.067	243.133	0.320099	-0.303614	P	P	P	P	P	P	P	P	P	P	P	P	P	P	P	P	P	P	1	1	1	1	1	1	1	0.99893	1	1	1	1	1	1	1	0.99573	1	0.99573	0.349305	0.355332	0.384992	0.363685	0.419003
620209	0.0288997	0.00049564	down	1.54044	632.8	315.8	0.223445	-0.399895	P	P	P	P	P	P	P	P	P	P	P	P	P	P	P	P	P	P	1	1	1	1	1	1	1	1	1	1	1	1	1	1	1	1	1	1	0.323977	0.338132	0.233203	0.318472	0.28867
5080044	0.0279293	0.000241432	up	1.53991	2195.33	2588.87	-0.128341	0.494508	P	P	P	P	P	P	P	P	P	P	P	P	P	P	P	P	P	P	1	1	1	1	1	1	1	1	1	1	1	1	1	1	1	1	1	1	0.301766	0.266153	0.325333	0.363225	0.363779
4210241	0.039482	0.0022405	up	1.53893	413.467	490.6	-0.348885	0.273045	P	P	P	P	P	P	P	P	P	P	P	P	P	P	P	P	P	P	1	1	1	1	1	1	1	1	1	1	1	1	1	1	1	1	1	1	0.383953	0.423022	0.331063	0.341345	0.435119
4210753	0.028388	0.000332682	down	1.53851	8267.17	4090.4	0.221503	-0.400034	P	P	P	P	P	P	P	P	P	P	P	P	P	P	P	P	P	P	1	1	1	1	1	1	1	1	1	1	1	1	1	1	1	1	1	1	0.206412	0.299385	0.163048	0.283107	0.348879
4230451	0.0397992	0.00230269	up	1.53847	302.867	356.367	-0.144965	0.476533	P	P	P	P	P	P	P	P	P	P	P	P	P	P	P	P	P	P	1	1	1	0.98718	1	1	1	1	1	1	1	1	1	1	1	1	1	0.99786	0.440492	0.367548	0.362089	0.410948	0.299154
4280148	0.0371818	0.00181598	up	1.53795	883.667	1047.93	-0.1745	0.446507	P	P	P	P	P	P	P	P	P	P	P	P	P	P	P	P	P	P	1	1	1	1	1	1	1	1	1	1	1	1	1	1	1	1	1	1	0.369998	0.285262	0.311326	0.327963	0.314098
4850674	0.0337563	0.00127326	up	1.53778	2044.63	2398.73	-0.0831078	0.537738	P	P	P	P	P	P	P	P	P	P	P	P	P	P	P	P	P	P	1	1	1	1	1	1	1	1	1	1	1	1	1	1	1	1	1	1	0.323667	0.295118	0.258807	0.362687	0.231004
2750064	0.030049	0.000735005	down	1.53741	5967.93	2955.1	0.191418	-0.429085	P	P	P	P	P	P	P	P	P	P	P	P	P	P	P	P	P	P	1	1	1	1	1	1	1	1	1	1	1	1	1	1	1	1	1	1	0.279192	0.257776	0.220375	0.214429	0.247032
6040603	0.0368401	0.00176616	down	1.53704	6101.3	3015.77	0.0654402	-0.554716	P	P	P	P	P	P	P	P	P	P	P	P	P	P	P	P	P	P	1	1	1	1	1	1	1	1	1	1	1	1	1	1	1	1	1	1	0.291331	0.292749	0.157466	0.325357	0.191637
7150112	0.0412002	0.00260999	up	1.53503	354.767	416	-0.44585	0.172418	P	P	P	P	P	P	P	P	P	P	P	P	P	P	P	P	P	P	1	1	1	1	1	1	1	1	1	1	1	1	1	1	1	1	1	1	0.444765	0.44474	0.40525	0.313126	0.412515
5670451	0.0397992	0.00230913	up	1.53437	1176.87	1389.2	-0.00546376	0.612182	P	P	P	P	P	P	P	P	P	P	P	P	P	P	P	P	P	P	1	1	1	1	1	1	1	1	1	1	1	1	1	1	1	1	1	1	0.318637	0.280394	0.244167	0.348127	0.364997
3460446	0.0381047	0.00198374	down	1.53298	4541.43	2287.9	-0.0223818	-0.638719	P	P	P	P	P	P	P	P	P	P	P	P	P	P	P	P	P	P	1	1	1	1	1	1	1	1	1	1	1	1	1	1	1	1	1	1	0.300985	0.320201	0.251142	0.365231	0.307716
360343	0.0407024	0.00248588	up	1.53244	281.2	330.733	-0.308822	0.307006	P	P	P	P	P	P	P	P	P	P	P	P	P	P	P	P	P	P	1	0.99786	1	0.98932	0.99893	1	1	1	1	1	1	1	1	1	1	1	1	1	0.424794	0.34883	0.343177	0.434627	0.380106
5290364	0.0397627	0.00228153	down	1.53228	693.733	347.967	0.302474	-0.313208	P	P	P	P	P	P	P	P	P	P	P	P	P	P	P	P	P	P	1	1	1	1	1	1	1	1	1	1	1	1	1	1	1	1	1	1	0.45567	0.380563	0.34362	0.507656	0.511907
1780719	0.0288997	0.000486005	up	1.53223	490.233	577.8	-0.140234	0.475399	P	P	P	P	P	P	P	P	P	P	P	P	P	P	P	P	P	P	1	1	1	1	1	1	1	1	1	1	1	1	1	1	1	1	1	1	0.298738	0.353946	0.336762	0.398927	0.385635
1340026	0.0327115	0.00115054	down	1.53151	2479.07	1238.53	-0.0262582	-0.641216	P	P	P	P	P	P	P	P	P	P	P	P	P	P	P	P	P	P	1	1	1	1	1	1	1	1	1	1	1	1	1	1	1	1	1	1	0.253203	0.295112	0.219115	0.209397	0.252243
5890274	0.0286868	0.000392958	up	1.53044	2587.87	3043.33	-0.251573	0.362369	P	P	P	P	P	P	P	P	P	P	P	P	P	P	P	P	P	P	1	1	1	1	1	1	1	1	1	1	1	1	1	1	1	1	1	1	0.408176	0.358374	0.279034	0.317207	0.301145
2370017	0.049679	0.00424603	up	1.53031	159.567	185.9	-0.410026	0.203801	P	P	P	P	P	P	P	P	P	P	P	P	P	P	P	P	P	P	0.93162	0.92201	0.80021	0.95513	0.90919	0.98397	0.9797	0.99466	0.99466	0.99893	1	0.96261	0.91239	0.90171	0.91453	0.98611	0.97329	0.96581	0.496413	0.420301	0.355262	0.376735	0.428401
6980427	0.0479228	0.0038492	up	1.52787	1213.7	1415.5	-0.409099	0.202426	P	P	P	P	P	P	P	P	P	P	P	P	P	P	P	P	P	P	1	1	1	1	1	1	1	1	1	1	1	1	1	1	1	1	1	1	0.321707	0.256095	0.370846	0.393285	0.37958
1070528	0.0428317	0.00288814	up	1.52756	163.567	192.6	-0.246471	0.364758	P	P	P	P	M	P	P	P	P	P	P	P	P	P	P	P	P	P	0.88355	0.94979	0.92949	0.90812	0.77991	0.91239	0.98397	0.99786	0.99466	0.94979	0.97329	0.94765	0.94124	0.94765	0.84509	0.99573	0.96688	0.99573	0.376358	0.489933	0.406397	0.612136	0.434121
7210398	0.0288997	0.00040975	down	1.52708	4507.63	2256.5	0.183321	-0.427453	P	P	P	P	P	P	P	P	P	P	P	P	P	P	P	P	P	P	1	1	1	1	1	1	1	1	1	1	1	1	1	1	1	1	1	1	0.334491	0.31496	0.22253	0.25269	0.263621
7000017	0.0288997	0.00055333	down	1.52704	3055.03	1527.7	0.233908	-0.376831	P	P	P	P	P	P	P	P	P	P	P	P	P	P	P	P	P	P	1	1	1	1	1	1	1	1	1	1	1	1	1	1	1	1	1	1	0.265417	0.25426	0.233517	0.23492	0.267048
1510286	0.0337563	0.00128566	up	1.52645	2621.73	3079.07	0.0665084	0.676688	P	P	P	P	P	P	P	P	P	P	P	P	P	P	P	P	P	P	1	1	1	1	1	1	1	1	1	1	1	1	1	1	1	1	1	1	0.22349	0.250264	0.324214	0.361057	0.302774
6520500	0.0288997	0.00053471	down	1.52621	1656.4	828.133	0.314135	-0.295817	P	P	P	P	P	P	P	P	P	P	P	P	P	P	P	P	P	P	1	1	1	1	1	1	1	1	1	1	1	1	1	1	1	1	1	1	0.415217	0.356524	0.237439	0.321473	0.245967
7330504	0.0337563	0.00130842	up	1.52542	12404.6	14416.1	-0.306771	0.302432	P	P	P	P	P	P	P	P	P	P	P	P	P	P	P	P	P	P	1	1	1	1	1	1	1	1	1	1	1	1	1	1	1	1	1	1	0.290057	0.178943	0.301914	0.247935	0.271736
620154	0.0362772	0.00168637	up	1.5254	952.367	1106.27	-0.361619	0.247573	P	P	P	P	P	P	P	P	P	P	P	P	P	P	P	P	P	P	1	1	1	1	1	1	1	1	1	1	1	1	1	1	1	1	1	1	0.347079	0.314341	0.333146	0.358557	0.233595
4490008	0.0388458	0.0021607	up	1.52518	427.2	501	-0.184368	0.424612	P	P	P	P	P	P	P	P	P	P	P	P	P	P	P	P	P	P	1	1	1	1	1	1	1	1	1	1	1	1	1	1	1	1	1	1	0.362299	0.383009	0.377634	0.323864	0.424484
6280270	0.0391401	0.00218935	down	1.52452	425.6	214.3	0.190614	-0.417737	P	P	P	P	P	P	P	P	P	P	P	P	P	P	P	P	P	P	1	1	1	1	1	1	1	0.99786	1	1	1	1	1	1	1	1	1	0.99573	0.407884	0.351562	0.335411	0.393499	0.385983
3940201	0.0413332	0.0026377	up	1.52306	275.2	318.133	-0.539864	0.0671099	P	P	P	P	P	P	P	P	P	P	P	P	P	P	P	P	P	P	1	0.99679	1	1	1	1	1	1	1	1	1	1	1	1	1	1	1	1	0.303993	0.308133	0.313694	0.287644	0.390802
3840273	0.0397992	0.0022918	down	1.52283	1241.47	627.633	0.156972	-0.449779	P	P	P	P	P	P	P	P	P	P	P	P	P	P	P	P	P	P	1	1	1	1	1	1	1	1	1	1	1	1	1	1	1	1	1	1	0.381403	0.282715	0.193682	0.340336	0.250146
2600132	0.0297018	0.000706374	up	1.52275	6046.57	7086.03	-0.0863515	0.520331	P	P	P	P	P	P	P	P	P	P	P	P	P	P	P	P	P	P	1	1	1	1	1	1	1	1	1	1	1	1	1	1	1	1	1	1	0.265347	0.184631	0.312966	0.36434	0.337939
2600168	0.0328966	0.00121439	up	1.52244	194.733	227.433	-0.164596	0.441793	P	P	P	P	P	P	P	P	P	P	P	P	P	P	P	P	P	P	0.98504	0.95727	0.98077	0.93697	0.97863	0.94444	0.99786	0.99893	1	0.99359	0.99679	0.98718	0.93483	0.95727	0.96154	1	0.98718	0.99573	0.383828	0.22238	0.324718	0.3323	0.473591
6770386	0.048067	0.0038821	up	1.52239	335.233	388.433	-0.445257	0.161083	P	P	P	P	P	P	P	P	P	P	P	P	P	P	P	P	P	P	1	1	1	0.99786	1	1	1	1	1	1	1	1	1	1	1	1	1	1	0.39035	0.326438	0.372871	0.369425	0.313578
7650653	0.0392894	0.00222139	up	1.52237	185.1	215.433	-0.432346	0.173972	P	P	P	P	P	P	P	P	P	P	P	P	P	P	P	P	P	P	0.98077	0.94765	0.96688	0.99145	0.99145	0.92201	1	0.99679	1	0.99893	1	1	0.99252	0.99786	0.98718	0.96902	0.98611	0.98825	0.414903	0.26223	0.296379	0.329225	0.465642
4480220	0.0362772	0.00164738	up	1.52214	854.3	995.6	-0.0969315	0.509174	P	P	P	P	P	P	P	P	P	P	P	P	P	P	P	P	P	P	1	1	1	1	1	1	1	1	1	1	1	1	1	1	1	1	1	1	0.29624	0.292026	0.307458	0.357914	0.317951
3180678	0.0492817	0.00415382	up	1.52209	487.233	564.7	-0.0778715	0.52818	P	P	P	P	P	P	P	P	P	P	P	P	P	P	P	P	P	P	1	1	1	1	1	1	1	1	1	1	1	1	1	1	1	1	1	1	0.473328	0.291749	0.462494	0.340835	0.363695
2120168	0.0289997	0.000636393	down	1.52204	340.567	171	0.0862066	-0.519804	P	P	P	P	P	P	P	P	P	P	P	P	P	P	P	P	P	P	1	1	1	1	1	1	0.9797	0.98611	0.95727	0.97436	0.97329	1	1	1	1	0.99786	1	0.99573	0.376616	0.39259	0.273524	0.312578	0.361052
1030243	0.0337563	0.00130329	down	1.52108	1624.83	814.9	0.294536	-0.310556	P	P	P	P	P	P	P	P	P	P	P	P	P	P	P	P	P	P	1	1	1	1	1	1	1	1	1	1	1	1	1	1	1	1	1	1	0.345794	0.255094	0.28301	0.331741	0.353717
3420722	0.0391915	0.00219752	up	1.52103	173.1	201.9	-0.456149	0.148897	P	P	P	P	P	P	P	P	P	P	P	P	P	P	P	P	P	P	0.94658	0.95299	0.93376	0.92949	0.99359	0.94444	0.99786	0.99466	0.99573	0.99359	1	0.99893	0.9765	0.99893	0.98504	0.99145	0.97329	0.97863	0.370755	0.341494	0.449856	0.322437	0.430533
5050465	0.0396639	0.00226155	up	1.5208	376.633	442.133	-0.0836484	0.521182	P	P	P	P	P	P	P	P	P	P	P	P	P	P	P	P	P	P	1	1	1	1	1	1	1	1	1	1	1	1	1	1	1	1	1	1	0.319601	0.392845	0.343676	0.282399	0.354389
1170300	0.0321605	0.00100456	up	1.52054	319.8	370.767	-0.299389	0.305193	P	P	P	P	P	P	P	P	P	P	P	P	P	P	P	P	P	P	1	1	1	1	1	1	1	1	1	1	1	1	0.99786	1	0.99679	1	1	1	0.358128	0.35823	0.334858	0.326956	0.29188
2030170	0.0423553	0.00278389	down	1.5195	246.233	123.9	0.149008	-0.454591	P	P	P	P	P	P	M	M	P	P	P	P	P	P	P	P	P	P	0.99786	0.99786	0.99038	0.97222	0.99145	0.98397	0.7906	0.77991	0.80235	0.91667	0.93376	0.99145	0.98611	0.98932	0.98932	0.91346	0.99679	0.96154	0.434984	0.327463	0.324799	0.380059	0.39148
2760039	0.0384174	0.00209005	up	1.51945	150.133	176.167	-0.248858	0.354692	P	P	P	P	P	P	P	P	P	M	P	P	P	P	M	P	P	P	0.84295	0.88355	0.89423	0.90278	0.94444	0.92735	0.98397	0.99466	0.95513	0.71902	0.90064	0.91239	0.90171	0.81838	0.78632	0.92842	0.92949	0.95085	0.421575	0.473173	0.494252	0.418121	0.52372
6660020	0.0328004	0.00120785	down	1.5193	545.033	276.767	0.194873	-0.408529	P	P	P	P	P	P	P	P	P	P	P	P	P	P	P	P	P	P	1	1	1	1	1	1	1	1	1	1	1	1	1	1	1	1	1	1	0.353016	0.326544	0.279379	0.351967	0.350752
2970500	0.0426899	0.00284568	up	1.51907	1879.97	2197.07	-0.523872	0.0793141	P	P	P	P	P	P	P	P	P	P	P	P	P	P	P	P	P	P	1	1	1	1	1	1	1	1	1	1	1	1	1	1	1	1	1	1	0.307491	0.260199	0.250067	0.30852	0.255188
3780224	0.048873	0.00407311	down	1.51889	618.667	309.433	0.2483	-0.354717	P	P	P	P	P	P	P	P	P	P	P	P	P	P	P	P	P	P	1	1	1	1	1	1	1	1	1	1	1	1	1	1	1	0.99786	1	0.99893	0.322149	0.415357	0.250927	0.295757	0.322568
5290725	0.0279293	0.000252017	down	1.51862	2628.57	1330.43	0.216363	-0.3864	P	P	P	P	P	P	P	P	P	P	P	P	P	P	P	P	P	P	1	1	1	1	1	1	1	1	1	1	1	1	1	1	1	1	1	1	0.365252	0.293197	0.214022	0.303704	0.272537
5820754	0.0454161	0.00338379	down	1.51826	399.033	203.233	0.221267	-0.38115	P	P	P	P	P	P	P	P	P	P	P	P	P	P	P	P	P	P	1	1	1	1	1	1	0.99252	0.99893	0.99252	1	1	1	1	1	1	0.9188	0.99893	0.88568	0.277519	0.327041	0.306885	0.329836	0.309642
130093	0.0485524	0.00400754	up	1.51536	123.667	142.833	-0.296639	0.303027	M	A	A	M	M	M	P	P	P	A	M	M	P	M	M	P	M	P	0.78419	0.37821	0.51068	0.76068	0.7297	0.66774	0.8141	0.9156	0.95299	0.41667	0.60577	0.72863	0.88034	0.65705	0.73291	0.99786	0.71902	0.99573	0.40446	0.388494	0.343742	0.462754	0.414701
1110112	0.0480975	0.00391409	down	1.51491	328.267	166.733	0.30761	-0.291627	P	P	P	P	P	P	P	P	P	P	P	P	P	P	P	P	P	P	1	1	1	0.99573	1	1	0.96795	0.98184	0.95727	0.97222	0.99786	0.99466	1	1	0.99573	0.98184	0.98184	0.99466	0.367667	0.348172	0.339959	0.406851	0.273837
1470278	0.0431388	0.00293744	down	1.51421	14325.1	7316.03	0.0451701	-0.553391	P	P	P	P	P	P	P	P	P	P	P	P	P	P	P	P	P	P	1	1	1	1	1	1	1	1	1	1	1	1	1	1	1	1	1	1	0.233234	0.204157	0.178324	0.24429	0.205251
3520747	0.0499836	0.00430761	up	1.51392	2349.43	2714.67	-0.113878	0.484413	P	P	P	P	P	P	P	P	P	P	P	P	P	P	P	P	P	P	1	1	1	1	1	1	1	1	1	1	1	1	1	1	1	1	1	1	0.420642	0.219358	0.365284	0.336551	0.346941
2690349	0.0278204	0.00019938	down	1.51388	471.433	239.1	0.307897	-0.29035	P	P	P	P	P	P	P	P	P	P	P	P	P	P	P	P	P	P	1	1	1	1	1	1	1	1	1	1	0.99786	0.99893	1	1	1	0.97009	1	0.96154	0.3357	0.348844	0.34558	0.432206	0.371082
7380564	0.0417884	0.00271231	down	1.51345	3032.1	1544.8	0.179374	-0.418471	P	P	P	P	P	P	P	P	P	P	P	P	P	P	P	P	P	P	1	1	1	1	1	1	1	1	1	1	1	1	1	1	1	1	1	1	0.33805	0.370804	0.21999	0.33866	0.287346
780086	0.0350696	0.00150469	up	1.51338	205.067	239.067	-0.365645	0.23213	P	P	P	P	P	P	P	P	P	P	P	P	P	P	P	P	P	P	0.97543	0.98504	0.98825	0.97009	0.98825	1	1	1	1	0.99893	1	1	0.99679	0.98718	0.98397	1	0.99679	0.99786	0.344411	0.472215	0.392938	0.397932	0.418668
2140092	0.0344756	0.00141615	up	1.51333	751.467	876.333	-0.177105	0.420619	P	P	P	P	P	P	P	P	P	P	P	P	P	P	P	P	P	P	1	1	1	1	1	1	1	1	1	1	1	1	1	1	1	1	1	1	0.407852	0.447129	0.379603	0.353224	0.36365
6450291	0.0339612	0.00134284	up	1.51288	4361.4	5085.5	-0.119296	0.478002	P	P	P	P	P	P	P	P	P	P	P	P	P	P	P	P	P	P	1	1	1	1	1	1	1	1	1	1	1	1	1	1	1	1	1	1	0.311393	0.272231	0.279502	0.333085	0.313484
7050673	0.0289997	0.000637058	up	1.50994	509.9	593.133	-0.5967	-0.00220791	P	P	P	P	P	P	P	P	P	P	P	P	P	P	P	P	P	P	1	1	1	1	1	1	1	1	1	1	1	1	1	1	1	1	1	1	0.477603	0.295158	0.282743	0.363981	0.376127
6980379	0.0492682	0.00414825	up	1.50967	580.7	664.033	-0.330059	0.264176	P	P	P	P	P	P	P	P	P	P	P	P	P	P	P	P	P	P	1	1	1	1	1	1	1	1	1	1	1	1	1	1	1	1	1	1	0.372727	0.416319	0.425723	0.355876	0.412294
6130634	0.0452244	0.00333199	up	1.50938	194.5	222.467	-0.294648	0.299306	P	P	P	P	P	P	P	P	P	P	P	P	P	P	P	P	P	P	0.99145	0.95727	0.96154	0.97329	0.97329	0.99466	0.99893	0.99893	1	0.99786	0.98932	0.99145	0.99679	0.96047	0.98718	1	0.99573	0.96688	0.407685	0.457659	0.31116	0.444226	0.369629
7150333	0.0279293	0.000218433	down	1.50889	519.233	264.167	0.0562998	-0.537189	P	P	P	P	P	P	P	P	P	P	P	P	P	P	P	P	P	P	1	1	1	1	1	1	1	1	1	1	1	1	1	1	1	1	1	0.99893	0.349642	0.321511	0.319272	0.300291	0.342143
5420010	0.0313404	0.000869352	up	1.50846	450.167	515.8	0.0316389	0.624717	P	P	P	P	P	P	P	P	P	P	P	P	P	P	P	P	P	P	1	1	1	1	1	1	1	1	1	1	1	1	1	1	1	1	1	1	0.403604	0.38183	0.341793	0.383528	0.358834
2350594	0.048873	0.00407265	up	1.50727	3034.5	3489.3	-0.11799	0.473944	P	P	P	P	P	P	P	P	P	P	P	P	P	P	P	P	P	P	1	1	1	1	1	1	1	1	1	1	1	1	1	1	1	1	1	1	0.32928	0.35407	0.244109	0.30745	0.365178
2120215	0.0269469	0.000188567	up	1.50664	8730.2	10083.6	-0.28512	0.306219	P	P	P	P	P	P	P	P	P	P	P	P	P	P	P	P	P	P	1	1	1	1	1	1	1	1	1	1	1	1	1	1	1	1	1	1	0.349524	0.294854	0.266916	0.372546	0.303722
6450348	0.0432424	0.00298795	up	1.50655	2248.27	2585.23	-0.0814954	0.509752	P	P	P	P	P	P	P	P	P	P	P	P	P	P	P	P	P	P	1	1	1	1	1	1	1	1	1	1	1	1	1	1	1	1	1	1	0.403811	0.348503	0.363768	0.385664	0.391583
6180400	0.0395436	0.00224818	down	1.5063	19670.5	9883.17	-0.00735776	-0.598367	P	P	P	P	P	P	P	P	P	P	P	P	P	P	P	P	P	P	1	1	1	1	1	1	1	1	1	1	1	1	1	1	1	1	1	1	0.274644	0.266829	0.235361	0.305669	0.198338
4070343	0.0422144	0.00276868	up	1.50546	211.967	245.133	-0.147303	0.442903	P	P	P	P	P	P	P	P	P	P	P	P	P	P	P	P	P	P	0.99145	0.9765	0.99466	0.81517	0.97543	0.92735	1	1	1	0.99893	1	0.99893	0.98611	0.99145	0.89209	0.99252	0.97329	0.9797	0.461615	0.456149	0.393662	0.393208	0.473466
2490630	0.0392894	0.00222032	down	1.50512	1262.93	643.3	0.284933	-0.304949	P	P	P	P	P	P	P	P	P	P	P	P	P	P	P	P	P	P	1	1	1	1	1	1	1	1	1	1	1	1	1	1	1	1	1	1	0.431354	0.318852	0.330873	0.420543	0.481153
4290411	0.028388	0.000325085	up	1.50436	11195.4	12875.8	-0.361948	0.227201	P	P	P	P	P	P	P	P	P	P	P	P	P	P	P	P	P	P	1	1	1	1	1	1	1	1	1	1	1	1	1	1	1	1	1	1	0.246823	0.306727	0.172851	0.236536	0.1658
1240072	0.0480013	0.00385768	down	1.50383	2916.73	1494.83	0.187295	-0.40135	P	P	P	P	P	P	P	P	P	P	P	P	P	P	P	P	P	P	1	1	1	1	1	1	1	1	1	1	1	1	1	1	1	1	1	1	0.329194	0.313874	0.279007	0.34532	0.454549
770332	0.0492948	0.00415715	up	1.50314	48149.3	55529.4	-0.452876	0.135105	P	P	P	P	P	P	P	P	P	P	P	P	P	P	P	P	P	P	1	1	1	1	1	1	1	1	1	1	1	1	1	1	1	1	1	1	0.261494	0.231725	0.269289	0.266682	0.32833
5390039	0.0263142	0.000169371	down	1.5029	670.533	341.267	0.0301561	-0.557589	P	P	P	P	P	P	P	P	P	P	P	P	P	P	P	P	P	P	1	1	1	1	1	1	1	1	1	1	1	1	1	1	1	1	1	1	0.296406	0.245037	0.316423	0.376373	0.328411
2030487	0.0288997	0.000538994	down	1.50285	1400.87	714.7	0.25908	-0.328617	P	P	P	P	P	P	P	P	P	P	P	P	P	P	P	P	P	P	1	1	1	1	1	1	1	1	1	1	1	1	1	1	1	1	1	1	0.371202	0.338133	0.198135	0.319956	0.333426
6020176	0.0459492	0.00351671	down	1.50235	1403.43	722.033	-0.0779449	-0.665169	P	P	P	P	P	P	P	P	P	P	P	P	P	P	P	P	P	P	1	1	1	1	1	1	1	1	1	1	1	1	1	1	1	1	1	1	0.398808	0.304596	0.281619	0.384922	0.345616
4780068	0.0391915	0.00219738	up	1.50188	2504.77	2896.87	-0.403876	0.182896	P	P	P	P	P	P	P	P	P	P	P	P	P	P	P	P	P	P	1	1	1	1	1	1	1	1	1	1	1	1	1	1	1	1	1	1	0.374438	0.272241	0.32213	0.31132	0.29439
5560072	0.0288997	0.000536623	down	1.50086	312.9	159.6	0.10991	-0.475876	P	P	P	P	P	P	P	P	P	P	P	P	P	P	P	P	P	P	1	0.99893	1	0.99786	1	1	0.96368	0.96688	0.94979	0.99573	0.99252	1	0.99786	1	0.99786	0.99359	0.99786	0.97863	0.416979	0.215716	0.319798	0.349138	0.385536
5890161	0.038664	0.00212786	up	1.50014	9467.97	10843	-0.277599	0.307496	P	P	P	P	P	P	P	P	P	P	P	P	P	P	P	P	P	P	1	1	1	1	1	1	1	1	1	1	1	1	1	1	1	1	1	1	0.372198	0.332876	0.320974	0.313618	0.378167
1300681	0.0375747	0.00186469	down	1.49999	288.333	146.9	0.217853	-0.367101	P	P	P	P	P	P	P	P	P	P	P	P	P	P	P	P	P	P	1	0.99786	1	0.99145	0.98932	0.97115	0.81197	0.95727	0.94658	0.98504	0.91453	0.91774	0.99786	0.98932	0.99573	0.99786	0.99786	0.99786	0.42398	0.428396	0.257038	0.376416	0.393664
7570612	0.0397992	0.00231075	up	1.49991	6047.7	6933.33	-0.135683	0.449191	P	P	P	P	P	P	P	P	P	P	P	P	P	P	P	P	P	P	1	1	1	1	1	1	1	1	1	1	1	1	1	1	1	1	1	1	0.333099	0.230828	0.271967	0.322905	0.315517
1740561	0.0381047	0.00201343	down	1.49975	230.4	117.267	0.221499	-0.36322	P	P	P	P	P	P	M	P	A	M	M	P	P	P	P	M	P	M	0.99679	0.98932	0.98825	1	0.99466	0.99145	0.69872	0.85363	0.54487	0.71261	0.79594	0.95513	0.96795	0.98932	0.97009	0.68376	0.90171	0.77778	0.386704	0.417489	0.340644	0.369649	0.247879
6620682	0.0428289	0.00288413	up	1.49923	165.267	190.8	-0.373218	0.211002	P	P	P	P	P	P	P	P	P	P	P	P	P	P	P	P	P	P	0.88568	0.90064	0.96688	0.99573	0.97756	0.97863	0.99466	0.99679	0.98504	0.98504	0.89316	0.91774	0.9391	0.99145	0.96047	0.93483	0.93269	0.98291	0.390985	0.367216	0.392392	0.385202	0.407578
1820725	0.0387187	0.00214388	down	1.49891	9823.93	4980.9	0.0485829	-0.535329	P	P	P	P	P	P	P	P	P	P	P	P	P	P	P	P	P	P	1	1	1	1	1	1	1	1	1	1	1	1	1	1	1	1	1	1	0.309792	0.247631	0.20069	0.266125	0.286962
4290427	0.0216101	3.58574e-05	down	1.49787	440.433	225.833	0.537475	-0.0454366	P	P	P	P	P	P	P	P	P	P	P	P	P	P	P	P	P	P	1	1	1	0.99786	1	1	1	1	1	0.9797	0.98291	0.99359	1	1	1	0.99786	1	0.99466	0.414484	0.293978	0.276572	0.273865	0.377267
6020368	0.0327115	0.00118209	up	1.49779	382.667	437.833	-0.0526198	0.530217	P	P	P	P	P	P	P	P	P	P	P	P	P	P	P	P	P	P	1	1	1	1	1	1	1	1	1	1	1	1	0.99893	1	1	1	1	1	0.350553	0.308713	0.351643	0.429722	0.454197
2940484	0.0494149	0.00419178	down	1.49757	4724.47	2390.33	0.0323083	-0.550318	P	P	P	P	P	P	P	P	P	P	P	P	P	P	P	P	P	P	1	1	1	1	1	1	1	1	1	1	1	1	1	1	1	1	1	1	0.295617	0.280155	0.229628	0.247906	0.374936
4010129	0.0363611	0.00170425	down	1.49751	1498.53	760.433	0.314728	-0.267836	P	P	P	P	P	P	P	P	P	P	P	P	P	P	P	P	P	P	1	1	1	1	1	1	1	1	1	1	1	1	1	1	1	1	1	1	0.22622	0.340747	0.286889	0.267214	0.302425
4920075	0.0449756	0.00328571	up	1.49746	376.5	433.7	-0.336958	0.245563	P	P	P	P	P	P	P	P	P	P	P	P	P	P	P	P	P	P	1	1	1	1	1	1	1	1	1	1	1	1	1	1	1	1	1	1	0.352247	0.318217	0.364243	0.416027	0.466409
5690608	0.0279293	0.000236034	down	1.49691	5275.3	2685.47	0.0894688	-0.492522	P	P	P	P	P	P	P	P	P	P	P	P	P	P	P	P	P	P	1	1	1	1	1	1	1	1	1	1	1	1	1	1	1	1	1	1	0.407436	0.205456	0.293968	0.22293	0.209137
3360358	0.0350696	0.00149658	up	1.496	378.533	432.967	-0.177295	0.403816	P	P	P	P	P	P	P	P	P	P	P	P	P	P	P	P	P	P	1	1	1	1	1	1	1	1	1	1	1	1	1	1	1	1	1	1	0.395201	0.40605	0.39952	0.347398	0.36578
3840452	0.0392894	0.00222323	up	1.49556	280.233	321.567	-0.241306	0.339381	P	P	P	P	P	P	P	P	P	P	P	P	P	P	P	P	P	P	1	0.99786	1	0.99893	1	1	1	1	1	1	1	1	0.99786	1	1	1	1	0.99786	0.342847	0.364519	0.3386	0.441802	0.305076
2570491	0.0292768	0.000667584	up	1.49515	820.633	941.533	-0.259076	0.321217	P	P	P	P	P	P	P	P	P	P	P	P	P	P	P	P	P	P	1	1	1	1	1	1	1	1	1	1	1	1	1	1	1	1	1	1	0.220653	0.25734	0.246473	0.296376	0.272343
2100424	0.0427943	0.00285668	up	1.49501	209.9	242.2	-0.400542	0.179612	P	P	P	P	P	P	P	P	P	P	P	P	P	P	P	P	P	P	0.98932	0.98825	0.98718	0.99573	0.99466	1	1	1	1	0.99786	1	0.99786	0.99786	1	1	0.99359	1	0.99573	0.358017	0.370961	0.42043	0.300762	0.39602
4070048	0.0383364	0.00205087	up	1.49492	184.733	210.233	-0.355862	0.224203	P	P	P	P	P	P	P	P	P	P	P	P	P	P	P	P	P	P	0.98504	0.90919	0.97329	0.96688	0.9797	0.94017	1	0.99786	0.99573	0.99786	1	0.99679	0.97009	0.99145	0.98611	0.99466	0.96047	0.9765	0.406035	0.364112	0.331525	0.402656	0.405547
4670296	0.0429768	0.00291342	down	1.49361	229.8	118.733	-0.00652273	-0.585329	P	P	P	P	P	P	M	P	A	P	P	P	P	P	P	P	P	P	0.99145	0.99679	0.99466	0.99573	1	1	0.78419	0.81624	0.56731	0.98504	0.94017	0.98825	1	1	0.99893	0.9188	0.99786	0.93269	0.30339	0.363192	0.369212	0.410375	0.405962
6520561	0.0286868	0.00035963	down	1.4936	324.7	167	0.118705	-0.460093	P	P	P	P	P	P	P	P	P	P	P	P	P	P	P	P	P	P	1	1	1	1	1	1	0.97009	0.97115	0.97329	0.97436	0.99893	0.99786	1	1	1	0.99786	0.99786	0.96688	0.334782	0.334555	0.26925	0.364776	0.367905
5550743	0.0377693	0.00190158	up	1.49238	144.3	164.567	-0.405194	0.172418	P	M	M	P	P	P	P	P	P	P	P	P	A	P	M	P	P	P	0.88034	0.76603	0.78312	0.97863	0.87927	0.85791	0.96795	0.95192	0.9765	0.98504	0.95192	0.97543	0.46154	0.90598	0.6891	0.9562	0.80769	0.96688	0.433902	0.406495	0.371229	0.353705	0.359719
7560253	0.0288997	0.000562151	down	1.49204	24421.3	12452.1	0.0968505	-0.480437	P	P	P	P	P	P	P	P	P	P	P	P	P	P	P	P	P	P	1	1	1	1	1	1	1	1	1	1	1	1	1	1	1	1	1	1	0.262404	0.306124	0.161982	0.271608	0.198822
5960037	0.0423553	0.00278538	up	1.49146	337.5	384.467	-0.0692779	0.507444	P	P	P	P	P	P	P	P	P	P	P	P	P	P	P	P	P	P	1	1	1	0.99893	1	1	1	1	1	1	1	1	1	1	0.99893	1	1	1	0.326937	0.325142	0.344969	0.333925	0.344691
2810041	0.0410488	0.00254589	up	1.4912	540.2	620.8	-0.0711756	0.505294	P	P	P	P	P	P	P	P	P	P	P	P	P	P	P	P	P	P	1	1	1	1	1	1	1	1	1	1	1	1	1	1	1	1	1	1	0.311183	0.296924	0.316063	0.308735	0.339179
4570601	0.0339612	0.001344	up	1.49099	148.433	170.267	-0.49199	0.0842796	P	P	P	P	P	P	P	P	P	P	P	P	P	P	P	P	P	P	0.83227	0.80983	0.91346	0.90171	0.93056	0.96368	0.97009	0.97756	0.98184	0.98504	0.9797	0.99145	0.9594	0.99679	0.99359	0.96047	0.9562	0.86538	0.44683	0.434214	0.407007	0.408186	0.345578
2100253	0.0288997	0.000458585	down	1.49079	560.233	287.9	0.0693056	-0.506774	P	P	P	P	P	P	P	P	P	P	P	P	P	P	P	P	P	P	1	1	1	1	1	1	1	1	1	1	1	1	1	1	1	1	1	1	0.358193	0.288147	0.40416	0.371537	0.216836
270278	0.0378371	0.00191181	down	1.49074	948.4	486.367	0.348829	-0.227203	P	P	P	P	P	P	P	P	P	P	P	P	P	P	P	P	P	P	1	1	1	1	1	1	1	1	1	1	1	1	1	1	1	1	1	1	0.364933	0.402433	0.333672	0.326183	0.324109
240079	0.0279293	0.000271177	up	1.48911	161.7	184.833	-0.437617	0.13683	P	P	P	P	P	P	P	P	P	P	P	P	P	P	P	P	P	P	0.92842	0.89209	0.91453	0.97222	0.90491	0.95299	0.9765	0.99786	0.98504	0.96261	0.93697	0.98611	0.95406	0.98291	0.96688	0.97436	0.98718	0.97115	0.446568	0.350961	0.442865	0.428868	0.449133
4210240	0.0355244	0.00155508	up	1.48859	217.167	248.567	-0.394608	0.179336	P	P	P	P	P	P	P	P	P	P	P	P	P	P	P	P	P	P	0.99145	0.99252	0.98718	0.97222	0.97115	0.99466	1	1	1	0.99145	1	1	1	0.99893	0.99145	0.99786	1	1	0.32811	0.302191	0.398622	0.317318	0.391788
1990564	0.044006	0.00312997	up	1.48793	3275.1	3766.23	0.0712179	0.644527	P	P	P	P	P	P	P	P	P	P	P	P	P	P	P	P	P	P	1	1	1	1	1	1	1	1	1	1	1	1	1	1	1	1	1	1	0.218079	0.18073	0.248145	0.248455	0.328654
5550092	0.0375747	0.00186307	up	1.48774	2476.6	2838.9	0.0324305	0.605549	P	P	P	P	P	P	P	P	P	P	P	P	P	P	P	P	P	P	1	1	1	1	1	1	1	1	1	1	1	1	1	1	1	1	1	1	0.319127	0.415775	0.225486	0.373081	0.254893
6370678	0.028388	0.000321142	up	1.48664	948.633	1084.77	-0.148945	0.423114	P	P	P	P	P	P	P	P	P	P	P	P	P	P	P	P	P	P	1	1	1	1	1	1	1	1	1	1	1	1	1	1	1	1	1	1	0.406156	0.359223	0.329182	0.398466	0.288924
5270291	0.0245008	8.94512e-05	up	1.48623	616.567	701.2	-0.20871	0.362945	P	P	P	P	P	P	P	P	P	P	P	P	P	P	P	P	P	P	1	1	1	1	1	1	1	1	1	1	1	1	1	1	1	1	1	1	0.298409	0.317054	0.395326	0.379155	0.334407
2490338	0.0397992	0.002308	up	1.4858	197.167	224.9	-0.16776	0.40348	P	P	P	P	P	P	P	P	P	P	P	P	P	P	P	P	P	P	0.98077	0.98718	0.97009	0.99359	0.98291	0.99786	0.99786	0.99893	1	0.99893	0.96902	0.98504	0.9765	0.95513	0.95513	0.96047	0.98718	0.98611	0.361495	0.438386	0.302532	0.380985	0.35544
1570711	0.0418734	0.00272184	up	1.48507	465.767	523.8	-0.169573	0.400959	P	P	P	P	P	P	P	P	P	P	P	P	P	P	P	P	P	P	1	1	1	1	1	1	1	1	1	1	1	1	1	1	1	1	1	1	0.326567	0.241489	0.307922	0.397773	0.249957
6290075	0.028388	0.00029192	up	1.4849	29679.2	33890	-0.21048	0.359883	P	P	P	P	P	P	P	P	P	P	P	P	P	P	P	P	P	P	1	1	1	1	1	1	1	1	1	1	1	1	1	1	1	1	1	1	0.406118	0.220105	0.255052	0.308007	0.24392
6510161	0.0386308	0.0021209	down	1.48489	833.8	427.533	0.147849	-0.422505	P	P	P	P	P	P	P	P	P	P	P	P	P	P	P	P	P	P	1	1	1	1	1	1	1	1	1	1	1	1	1	1	1	1	1	1	0.322322	0.307859	0.258812	0.35453	0.372043
3360370	0.0485524	0.00399062	down	1.48444	366.2	190.167	0.184591	-0.385326	P	P	P	P	P	P	P	P	P	P	P	P	P	P	P	P	P	P	1	1	1	0.99786	1	1	0.98932	0.99466	0.99145	1	1	1	1	1	1	1	1	0.99573	0.441702	0.483	0.421761	0.337706	0.457614
6180041	0.0449756	0.00328841	up	1.48439	1350.53	1545.03	-0.506255	0.0636161	P	P	P	P	P	P	P	P	P	P	P	P	P	P	P	P	P	P	1	1	1	1	1	1	1	1	1	1	1	1	1	1	1	1	1	1	0.297737	0.308849	0.248977	0.311584	0.315477
4810131	0.0313644	0.000887815	up	1.48353	5738	6538.63	0.174341	0.743379	P	P	P	P	P	P	P	P	P	P	P	P	P	P	P	P	P	P	1	1	1	1	1	1	1	1	1	1	1	1	1	1	1	1	1	1	0.233594	0.26991	0.241578	0.251612	0.327739
6180300	0.0345112	0.00142487	down	1.4835	4342.37	2234.53	-0.0524336	-0.621438	P	P	P	P	P	P	P	P	P	P	P	P	P	P	P	P	P	P	1	1	1	1	1	1	1	1	1	1	1	1	1	1	1	1	1	1	0.215957	0.328621	0.271989	0.366392	0.355098
2970035	0.0216101	5.31194e-05	down	1.4829	1110.5	574.3	0.269621	-0.298801	P	P	P	P	P	P	P	P	P	P	P	P	P	P	P	P	P	P	1	1	1	1	1	1	1	1	1	1	1	1	1	1	1	1	1	1	0.349551	0.314074	0.235738	0.316693	0.320511
1510204	0.0455398	0.00344075	up	1.48276	233	263.333	-0.260126	0.308155	P	P	P	P	P	P	P	P	P	P	P	P	P	P	P	P	P	P	0.99679	0.99679	0.98718	0.99679	0.99679	1	1	1	1	0.99893	1	0.99679	1	0.99893	0.99573	1	0.99573	1	0.424223	0.368147	0.22533	0.296067	0.365665
6940678	0.0378985	0.00191681	down	1.48265	3330.33	1722.13	0.138051	-0.430124	P	P	P	P	P	P	P	P	P	P	P	P	P	P	P	P	P	P	1	1	1	1	1	1	1	1	1	1	1	1	1	1	1	1	1	1	0.277184	0.259324	0.204591	0.242952	0.356795
70037	0.0397992	0.00231957	down	1.48194	7282.77	3779.83	-0.0865626	-0.654052	P	P	P	P	P	P	P	P	P	P	P	P	P	P	P	P	P	P	1	1	1	1	1	1	1	1	1	1	1	1	1	1	1	1	1	1	0.178892	0.27636	0.226991	0.302016	0.271606
4230661	0.0486195	0.00403884	down	1.48091	2179.6	1123.3	0.542643	-0.0238376	P	P	P	P	P	P	P	P	P	P	P	P	P	P	P	P	P	P	1	1	1	1	1	1	1	1	1	1	1	1	1	1	1	1	1	1	0.368015	0.288918	0.411932	0.43371	0.411151
5570333	0.0436343	0.00305004	up	1.47982	215.167	245.267	-0.405472	0.159952	P	P	P	P	P	P	P	P	P	P	P	P	P	P	P	P	P	P	0.98932	0.98932	0.99038	0.99679	1	1	1	1	1	1	0.98504	0.99359	1	0.99573	0.99679	0.99786	0.99786	0.99573	0.295855	0.345374	0.350696	0.312591	0.394775
7150711	0.0297018	0.000704193	up	1.47958	167.4	189.067	-0.561847	0.00333913	P	P	P	P	P	P	P	P	P	P	P	P	P	P	P	P	P	P	0.94658	0.8515	0.9562	1	0.97222	0.97863	0.99038	0.99359	0.99145	1	0.99786	0.99786	0.90812	0.99679	1	0.96474	0.99786	1	0.371445	0.42795	0.306242	0.346146	0.334534
70441	0.0498914	0.00428617	down	1.47945	354.367	185.267	0.266619	-0.298446	P	P	P	P	P	P	P	P	P	P	P	P	P	P	P	P	P	P	1	1	1	1	1	1	0.97543	0.99893	0.97009	0.99786	0.99786	1	1	1	0.99893	0.99359	0.99786	0.98718	0.403498	0.377169	0.308289	0.229914	0.374602
6200368	0.0283821	0.000286559	up	1.47866	550.9	625	-0.573968	-0.00968043	P	P	P	P	P	P	P	P	P	P	P	P	P	P	P	P	P	P	1	1	1	1	1	1	1	1	1	1	1	1	1	1	1	1	1	1	0.396529	0.372467	0.322242	0.252545	0.362132
290209	0.0295211	0.000681277	down	1.47863	6769.07	3513.03	0.0741936	-0.490069	P	P	P	P	P	P	P	P	P	P	P	P	P	P	P	P	P	P	1	1	1	1	1	1	1	1	1	1	1	1	1	1	1	1	1	1	0.304045	0.255598	0.171187	0.207728	0.287646
5720682	0.0359322	0.0016076	up	1.47796	5020.83	5642.17	-0.322908	0.240699	P	P	P	P	P	P	P	P	P	P	P	P	P	P	P	P	P	P	1	1	1	1	1	1	1	1	1	1	1	1	1	1	1	1	1	1	0.359373	0.404289	0.35499	0.336432	0.312047
2360722	0.0436343	0.00305143	up	1.47795	51598.8	58647	-0.309912	0.253684	P	P	P	P	P	P	P	P	P	P	P	P	P	P	P	P	P	P	1	1	1	1	1	1	1	1	1	1	1	1	1	1	1	1	1	1	0.275469	0.230951	0.336636	0.372241	0.273675
6420561	0.034225	0.00136215	down	1.47781	3053.33	1593.2	0.201051	-0.362413	P	P	P	P	P	P	P	P	P	P	P	P	P	P	P	P	P	P	1	1	1	1	1	1	1	1	1	1	1	1	1	1	1	1	1	1	0.260041	0.294202	0.161286	0.185715	0.316813
1410241	0.0346007	0.00144116	down	1.47765	2852.83	1474.03	0.0414254	-0.52188	P	P	P	P	P	P	P	P	P	P	P	P	P	P	P	P	P	P	1	1	1	1	1	1	1	1	1	1	1	1	1	1	1	1	1	1	0.187721	0.382113	0.285981	0.310579	0.414226
5290369	0.0444343	0.00320362	up	1.47734	5602.43	6342.2	-0.0965303	0.466474	P	P	P	P	P	P	P	P	P	P	P	P	P	P	P	P	P	P	1	1	1	1	1	1	1	1	1	1	1	1	1	1	1	1	1	1	0.256698	0.222921	0.220876	0.241595	0.196486
4260379	0.0470223	0.00367811	up	1.477	142.4	162.267	-0.377429	0.18524	M	P	P	P	P	P	P	P	P	P	P	P	P	P	P	P	P	M	0.78739	0.82585	0.84509	0.8953	0.89103	0.9188	0.97863	0.96688	0.9391	0.9797	0.89423	0.86325	0.92521	0.9156	0.91453	0.88141	0.98184	0.7265	0.384008	0.44412	0.332735	0.461016	0.430469
650059	0.0320947	0.000992643	down	1.47675	4049.77	2090.87	0.172707	-0.389714	P	P	P	P	P	P	P	P	P	P	P	P	P	P	P	P	P	P	1	1	1	1	1	1	1	1	1	1	1	1	1	1	1	1	1	1	0.306484	0.339332	0.244526	0.280259	0.224021
620121	0.0288997	0.000415166	down	1.47656	830.733	430.233	0.355294	-0.206951	P	P	P	P	P	P	P	P	P	P	P	P	P	P	P	P	P	P	1	1	1	1	1	1	1	1	1	1	1	1	1	1	1	1	1	1	0.367229	0.419528	0.254849	0.235447	0.317386
6650433	0.0327115	0.00115561	down	1.47619	1051.4	545.2	0.29336	-0.268518	P	P	P	P	P	P	P	P	P	P	P	P	P	P	P	P	P	P	1	1	1	1	1	1	1	1	1	1	1	1	1	1	1	1	1	1	0.334087	0.380141	0.319273	0.35078	0.29801
2650215	0.0404518	0.00243595	down	1.47595	4202.97	2156.33	0.140855	-0.420792	P	P	P	P	P	P	P	P	P	P	P	P	P	P	P	P	P	P	1	1	1	1	1	1	1	1	1	1	1	1	1	1	1	1	1	1	0.343603	0.281094	0.213254	0.274776	0.313437
1440477	0.0383364	0.00205565	up	1.4759	226.967	257.067	-0.226907	0.334687	P	P	P	P	P	P	P	P	P	P	P	P	P	P	P	P	P	P	0.99145	0.98718	0.99679	0.99786	0.99679	0.99145	1	1	1	1	1	1	0.9765	0.99038	0.93697	0.99786	0.96581	0.98932	0.340345	0.350841	0.266532	0.3061	0.381252
6450471	0.0288997	0.00059131	down	1.47486	231.467	120.533	0.222081	-0.338499	P	P	P	P	P	P	M	M	M	P	P	P	P	P	P	M	P	A	0.99466	0.99252	0.99573	0.97863	0.9594	0.96474	0.77457	0.75962	0.74679	0.8312	0.96261	0.9562	0.9594	0.99145	0.95513	0.6891	0.96688	0.55128	0.335214	0.341239	0.244117	0.364538	0.372564
780348	0.0326485	0.0011184	up	1.47459	5927.77	6703.63	-0.184691	0.375626	P	P	P	P	P	P	P	P	P	P	P	P	P	P	P	P	P	P	1	1	1	1	1	1	1	1	1	1	1	1	1	1	1	1	1	1	0.298892	0.287127	0.331071	0.289076	0.231385
7160097	0.0405314	0.00245352	up	1.47453	154.2	175.033	-0.287215	0.273037	P	P	P	P	P	P	P	P	P	P	P	P	P	P	P	P	P	P	0.85256	0.82906	0.94979	0.93697	0.91239	0.85897	0.9765	0.99252	0.97115	0.97115	0.94338	0.94979	0.91774	0.95085	0.82265	0.99786	0.88462	0.99573	0.399658	0.412865	0.37597	0.425176	0.439696
2970170	0.0288997	0.000421593	up	1.47409	143.467	162.233	-0.345915	0.21391	P	P	M	P	P	P	P	P	P	P	P	P	M	P	P	M	P	P	0.85577	0.81838	0.77885	0.94017	0.91239	0.96368	0.95727	0.9797	0.94979	0.98504	0.82799	0.93376	0.65705	0.89637	0.88996	0.71688	0.91239	0.94338	0.394369	0.458741	0.3152	0.391616	0.386274
3120093	0.0313644	0.000878154	up	1.47381	138.9	156.1	-0.300051	0.259503	P	A	M	P	M	P	P	P	P	P	P	P	M	P	P	P	P	M	0.875	0.57799	0.76923	0.82585	0.72756	0.89103	0.94231	0.97756	0.92735	0.82265	0.94338	0.85577	0.78632	0.87073	0.86218	0.96795	0.85791	0.70513	0.347672	0.309174	0.350103	0.420551	0.42695
5310564	0.0378994	0.00192336	up	1.47359	1650.2	1861.73	-0.39801	0.161324	P	P	P	P	P	P	P	P	P	P	P	P	P	P	P	P	P	P	1	1	1	1	1	1	1	1	1	1	1	1	1	1	1	1	1	1	0.384522	0.284694	0.29494	0.325586	0.398117
5310554	0.0424575	0.00282151	down	1.47356	237.667	124.667	0.147936	-0.411372	P	P	P	P	P	P	M	P	M	P	P	P	P	P	P	P	P	P	0.99466	0.99679	0.99573	0.99573	1	1	0.75748	0.91239	0.63675	0.96261	0.9188	0.9797	0.98825	0.99252	0.9594	0.85363	0.95727	0.92842	0.325105	0.389995	0.324048	0.401695	0.39933
4610020	0.0442182	0.00316157	up	1.47354	435.5	486.567	-0.252409	0.306874	P	P	P	P	P	P	P	P	P	P	P	P	P	P	P	P	P	P	1	1	1	1	1	1	1	1	1	1	1	1	1	1	1	1	1	1	0.354017	0.386758	0.375471	0.352459	0.273676
1170047	0.0288997	0.000488313	up	1.47346	282.6	317.3	-0.336724	0.22248	P	P	P	P	P	P	P	P	P	P	P	P	P	P	P	P	P	P	1	0.99786	0.99786	1	1	1	1	1	1	1	1	1	1	1	0.99893	1	1	0.99893	0.268879	0.283954	0.316826	0.470323	0.348498
7210088	0.0263142	0.000174732	up	1.47305	164.767	185.933	-0.290714	0.268096	P	P	P	P	P	P	P	P	P	P	P	P	P	P	P	P	P	P	0.93376	0.91026	0.91346	0.91987	0.97009	0.90598	0.9797	0.99679	0.98932	0.98611	0.98291	0.9765	0.94658	0.93269	0.92201	0.95727	0.95727	0.97863	0.48365	0.417341	0.382773	0.44922	0.419745
3370022	0.0322758	0.00102557	up	1.47287	176.067	197.867	-0.367933	0.190696	P	P	P	P	P	P	P	P	P	P	P	P	P	P	P	P	P	P	0.97543	0.93483	0.93483	0.9797	0.99359	0.98077	0.99038	0.99893	0.99145	1	1	1	0.90171	0.88355	0.94444	0.90385	0.95406	0.99466	0.437297	0.37931	0.367451	0.363761	0.495075
3170221	0.0490647	0.00411147	down	1.47154	2475.73	1278.7	-0.0287197	-0.586042	P	P	P	P	P	P	P	P	P	P	P	P	P	P	P	P	P	P	1	1	1	1	1	1	1	1	1	1	1	1	1	1	1	1	1	1	0.369852	0.229759	0.202137	0.315936	0.33184
290554	0.0412002	0.00259353	up	1.47096	234.333	263.867	-0.195157	0.361605	P	P	P	P	P	P	P	P	P	P	P	P	P	P	P	P	P	P	0.99466	0.99786	0.98718	0.99359	0.98291	1	1	1	1	0.99893	1	1	0.99573	0.99786	0.98932	1	0.99893	0.99893	0.373546	0.342042	0.349155	0.364206	0.336573
4920468	0.0289997	0.000625669	up	1.47062	9369.2	10520.1	-0.101321	0.455103	P	P	P	P	P	P	P	P	P	P	P	P	P	P	P	P	P	P	1	1	1	1	1	1	1	1	1	1	1	1	1	1	1	1	1	1	0.367702	0.225551	0.306229	0.230275	0.206012
6520431	0.0446068	0.00324308	up	1.47055	726.5	822.2	-0.463149	0.0932101	P	P	P	P	P	P	P	P	P	P	P	P	P	P	P	P	P	P	1	1	1	1	1	1	1	1	1	1	1	1	1	1	1	1	1	1	0.399223	0.427049	0.325431	0.381276	0.353889
5490470	0.0358513	0.0015994	up	1.47028	614.733	689.333	-0.161702	0.394393	P	P	P	P	P	P	P	P	P	P	P	P	P	P	P	P	P	P	1	1	1	1	1	1	1	1	1	1	1	1	1	1	1	1	1	1	0.417258	0.366353	0.269305	0.299255	0.261952
2370364	0.0416261	0.00269614	up	1.46996	11932.6	13506.3	-0.223317	0.332456	P	P	P	P	P	P	P	P	P	P	P	P	P	P	P	P	P	P	1	1	1	1	1	1	1	1	1	1	1	1	1	1	1	1	1	1	0.363841	0.278261	0.212404	0.266105	0.241088
1690678	0.0286868	0.000351192	down	1.46897	2655.67	1390.47	0.140536	-0.414266	P	P	P	P	P	P	P	P	P	P	P	P	P	P	P	P	P	P	1	1	1	1	1	1	1	1	1	1	1	1	1	1	1	1	1	1	0.37193	0.358336	0.316318	0.299148	0.32272
6510561	0.0250489	0.000131259	up	1.46837	619.533	697.833	-0.278865	0.275352	P	P	P	P	P	P	P	P	P	P	P	P	P	P	P	P	P	P	1	1	1	1	1	1	1	1	1	1	1	1	1	1	1	1	1	1	0.344335	0.392065	0.351904	0.38801	0.409231
4010653	0.0381047	0.00197536	down	1.46836	420.9	221.167	0.28887	-0.265336	P	P	P	P	P	P	P	P	P	P	P	P	P	P	P	P	P	P	1	1	1	1	1	1	0.99786	1	0.99786	0.98504	0.97863	0.99679	1	1	1	0.99893	1	0.99573	0.305365	0.410198	0.384587	0.385959	0.38096
1780709	0.0470223	0.00367599	down	1.46794	570.067	295.333	0.355515	-0.19828	P	P	P	P	P	P	P	P	P	P	P	P	P	P	P	P	P	P	1	1	1	1	1	1	1	1	1	1	1	1	1	1	1	1	1	1	0.366386	0.349573	0.228324	0.39271	0.434593
6480053	0.0288997	0.000452126	up	1.46779	340.3	383.167	-0.389296	0.164345	P	P	P	P	P	P	P	P	P	P	P	P	P	P	P	P	P	P	1	1	1	1	1	1	1	1	1	1	1	1	0.99786	1	1	1	1	0.99786	0.287425	0.293938	0.322288	0.38267	0.378972
1300477	0.0374551	0.0018503	up	1.46767	3258.47	3693.1	-0.212616	0.340912	P	P	P	P	P	P	P	P	P	P	P	P	P	P	P	P	P	P	1	1	1	1	1	1	1	1	1	1	1	1	1	1	1	1	1	1	0.346716	0.360193	0.25241	0.316126	0.250351
4070445	0.0376435	0.00189167	down	1.4676	6356.6	3288.73	0.112995	-0.440465	P	P	P	P	P	P	P	P	P	P	P	P	P	P	P	P	P	P	1	1	1	1	1	1	1	1	1	1	1	1	1	1	1	1	1	1	0.239148	0.235034	0.189977	0.268626	0.256575
3130433	0.0381047	0.0020128	down	1.46748	1998.17	1051.3	-0.0363383	-0.589678	P	P	P	P	P	P	P	P	P	P	P	P	P	P	P	P	P	P	1	1	1	1	1	1	1	1	1	1	1	1	1	1	1	1	1	1	0.248088	0.326244	0.264908	0.259738	0.342481
5260035	0.0317381	0.000941558	down	1.46731	323.033	168.9	0.0976891	-0.45549	P	P	P	P	P	P	P	P	P	P	P	P	P	P	P	P	P	P	1	1	1	0.99786	1	1	0.94979	0.99252	0.96581	0.98718	1	1	1	1	1	0.97863	0.99786	0.98291	0.383279	0.330362	0.315204	0.339634	0.31264
5420441	0.0216101	1.79364e-05	down	1.46731	2361.07	1233.93	0.288746	-0.264424	P	P	P	P	P	P	P	P	P	P	P	P	P	P	P	P	P	P	1	1	1	1	1	1	1	1	1	1	1	1	1	1	1	1	1	1	0.262482	0.259885	0.197735	0.334244	0.401844
3420521	0.0473135	0.00375623	up	1.46699	370.367	418.333	-0.0394551	0.513402	P	P	P	P	P	P	P	P	P	P	P	P	P	P	P	P	P	P	1	1	1	1	1	1	1	1	1	1	1	1	1	1	1	1	1	1	0.332599	0.317039	0.295269	0.421658	0.373455
730148	0.0409821	0.00253588	up	1.46684	6138.7	6881.27	-0.229094	0.323617	P	P	P	P	P	P	P	P	P	P	P	P	P	P	P	P	P	P	1	1	1	1	1	1	1	1	1	1	1	1	1	1	1	1	1	1	0.263412	0.289979	0.366286	0.293825	0.266333
2570100	0.0414915	0.0026583	up	1.46598	219.233	247	-0.267688	0.284175	P	P	P	P	P	P	P	P	P	P	P	P	P	P	P	P	P	P	0.99145	0.99679	0.98718	0.99573	0.98077	0.99893	1	1	1	0.99573	1	0.99786	1	1	1	0.99573	0.99893	1	0.430798	0.427399	0.336291	0.362039	0.390212
380661	0.0381047	0.00199336	down	1.46592	407.2	212.833	0.26313	-0.288678	P	P	P	P	P	P	P	P	P	P	P	P	P	P	P	P	P	P	1	1	1	0.99786	1	1	1	0.99893	0.99466	1	1	1	1	1	1	1	1	0.99145	0.385055	0.328967	0.286198	0.348362	0.364429
6020044	0.0305218	0.000796051	down	1.46586	489	256.767	0.164716	-0.387032	P	P	P	P	P	P	P	P	P	P	P	P	P	P	P	P	P	P	1	1	1	1	1	1	1	1	1	1	1	1	1	1	1	1	1	0.99893	0.280953	0.376585	0.344514	0.372928	0.317325
2710142	0.0381047	0.00202695	down	1.4653	14531.7	7562.77	-0.0137968	-0.564992	P	P	P	P	P	P	P	P	P	P	P	P	P	P	P	P	P	P	1	1	1	1	1	1	1	1	1	1	1	1	1	1	1	1	1	1	0.239264	0.266894	0.186067	0.351932	0.251395
6760598	0.0288997	0.000505558	down	1.46468	1684.17	883.4	0.235934	-0.314653	P	P	P	P	P	P	P	P	P	P	P	P	P	P	P	P	P	P	1	1	1	1	1	1	1	1	1	1	1	1	1	1	1	1	1	1	0.373355	0.240417	0.293203	0.286084	0.277795
1340301	0.0466721	0.00361332	down	1.46439	4239.9	2208.53	0.104616	-0.445687	P	P	P	P	P	P	P	P	P	P	P	P	P	P	P	P	P	P	1	1	1	1	1	1	1	1	1	1	1	1	1	1	1	1	1	1	0.449061	0.304094	0.298878	0.358155	0.346022
7050136	0.0397992	0.00233501	up	1.46429	160.267	179.767	-0.233034	0.317168	P	P	P	P	M	P	P	P	P	P	P	P	P	P	P	M	P	P	0.93162	0.85791	0.91026	0.96047	0.75214	0.9359	0.99038	0.99359	0.95727	0.90919	0.94872	0.93697	0.8953	0.90171	0.84509	0.6485	0.93056	0.9156	0.416491	0.446589	0.387801	0.342596	0.430194
5700017	0.0368401	0.0017625	down	1.46321	289.133	152.367	0.277948	-0.271185	P	P	P	P	P	P	P	P	P	M	P	P	P	P	P	A	P	A	1	1	1	0.99573	1	1	0.90812	0.97329	0.94124	0.79274	0.94872	0.99252	0.99573	0.99145	0.99359	0.58013	0.98718	0.59295	0.259061	0.394854	0.324161	0.402952	0.425626
2190528	0.0406265	0.00246994	up	1.46292	8149.47	9072.3	-0.0918358	0.457014	P	P	P	P	P	P	P	P	P	P	P	P	P	P	P	P	P	P	1	1	1	1	1	1	1	1	1	1	1	1	1	1	1	1	1	1	0.200337	0.243461	0.319473	0.251269	0.26495
4560670	0.0290804	0.000646202	down	1.46271	15694.9	8266.57	0.0543853	-0.494255	P	P	P	P	P	P	P	P	P	P	P	P	P	P	P	P	P	P	1	1	1	1	1	1	1	1	1	1	1	1	1	1	1	1	1	1	0.354325	0.227274	0.16721	0.24671	0.231971
4670424	0.0457784	0.00349126	up	1.4625	138.633	156.233	-0.37628	0.172161	M	M	M	P	P	P	P	P	P	P	P	M	P	P	M	M	P	P	0.77778	0.79915	0.78846	0.92949	0.95513	0.94979	0.97115	0.94979	0.92735	0.94444	0.82906	0.74893	0.92094	0.90171	0.77885	0.62821	0.86432	0.88355	0.423691	0.437247	0.253054	0.393089	0.484262
3370209	0.0437837	0.00309631	up	1.46244	150.7	170	-0.420644	0.12773	P	P	P	P	P	P	P	P	P	P	P	P	P	P	P	P	P	P	0.83868	0.84188	0.92415	0.85577	0.97009	0.96368	0.98397	0.98184	0.95192	0.9188	0.92842	0.99786	0.97222	0.95085	0.91453	0.97436	0.97756	0.93162	0.350849	0.400564	0.398309	0.366046	0.483348
5900154	0.0496782	0.00422755	up	1.46194	3817.97	4293.9	-0.153434	0.394447	P	P	P	P	P	P	P	P	P	P	P	P	P	P	P	P	P	P	1	1	1	1	1	1	1	1	1	1	1	1	1	1	1	1	1	1	0.316059	0.328964	0.311243	0.298116	0.381954
5570292	0.0442182	0.00316353	up	1.46144	6800.13	7660.7	-0.103136	0.444255	P	P	P	P	P	P	P	P	P	P	P	P	P	P	P	P	P	P	1	1	1	1	1	1	1	1	1	1	1	1	1	1	1	1	1	1	0.329091	0.23549	0.266583	0.331919	0.2437
840446	0.0216101	3.93052e-05	up	1.46135	151.233	169.5	-0.350492	0.19681	P	P	P	P	P	P	P	P	P	P	P	P	P	P	P	P	P	P	0.88034	0.80342	0.90598	0.94017	0.96581	0.87286	0.97009	0.9797	0.97329	0.92842	0.96261	0.92094	0.88889	0.91132	0.91453	0.9188	0.91774	0.89209	0.451538	0.358957	0.368936	0.398296	0.375279
2320270	0.0494242	0.00419479	up	1.4606	215.967	242.833	-0.136296	0.410263	P	P	P	P	P	P	P	P	P	P	P	P	P	P	P	P	P	P	0.98825	0.99679	0.98718	0.97863	0.98291	0.96581	1	1	1	0.99786	1	1	0.99145	0.98932	0.98291	0.92949	0.97756	0.98611	0.404931	0.463821	0.347815	0.388239	0.51831
4570192	0.0412002	0.00258715	up	1.45967	345.6	386.8	-0.417604	0.128037	P	P	P	P	P	P	P	P	P	P	P	P	P	P	P	P	P	P	1	1	1	1	1	1	1	1	1	1	1	1	1	1	1	1	1	1	0.336878	0.378198	0.341504	0.440551	0.432155
20692	0.0288997	0.000407273	down	1.45863	4061.5	2134.17	0.0233431	-0.521271	P	P	P	P	P	P	P	P	P	P	P	P	P	P	P	P	P	P	1	1	1	1	1	1	1	1	1	1	1	1	1	1	1	1	1	1	0.223552	0.295604	0.221191	0.317758	0.27244
1450367	0.0499027	0.00429376	down	1.4586	1025.53	540.1	0.166144	-0.378436	P	P	P	P	P	P	P	P	P	P	P	P	P	P	P	P	P	P	1	1	1	1	1	1	1	1	1	1	1	1	1	1	1	1	1	1	0.413874	0.313133	0.206158	0.252509	0.250926
6290403	0.0279293	0.000239552	up	1.45845	139.933	156.333	-0.383074	0.161363	P	M	M	P	P	P	P	P	P	P	M	M	P	P	P	P	P	P	0.84615	0.72436	0.78526	0.90064	0.81838	0.9359	0.94017	0.95299	0.96154	0.87927	0.67094	0.74252	0.9359	0.98932	0.92201	0.90705	0.89637	0.86325	0.462707	0.369534	0.326095	0.392211	0.346017
4050541	0.0326485	0.00110441	down	1.45752	417.967	218.533	0.109958	-0.433555	P	P	P	P	P	P	P	P	P	P	P	P	P	P	P	P	P	P	1	1	1	1	1	1	1	0.99893	1	1	1	1	1	1	1	0.95727	1	0.91346	0.363988	0.441529	0.303572	0.306615	0.330707
1340703	0.0470223	0.00368965	up	1.45662	214.1	240.167	-0.0682653	0.474359	P	P	P	P	P	P	P	P	P	P	P	P	P	P	P	P	P	P	0.98291	0.98825	0.99573	0.95192	0.97543	0.95833	1	1	1	0.99893	0.99893	0.98825	0.98825	0.90385	0.96688	0.97329	0.98184	0.98718	0.478174	0.389427	0.459041	0.368247	0.429407
6380039	0.0451842	0.00330834	up	1.45607	49891.4	55904	-0.359669	0.182413	P	P	P	P	P	P	P	P	P	P	P	P	P	P	P	P	P	P	1	1	1	1	1	1	1	1	1	1	1	1	1	1	1	1	1	1	0.148544	0.28667	0.227005	0.311529	0.243253
6200356	0.0260677	0.000160074	down	1.45593	1973.2	1039.73	0.152466	-0.389473	P	P	P	P	P	P	P	P	P	P	P	P	P	P	P	P	P	P	1	1	1	1	1	1	1	1	1	1	1	1	1	1	1	1	1	1	0.378294	0.28035	0.274462	0.26644	0.297818
6650386	0.0348946	0.00147373	down	1.45581	2966.67	1552.17	0.184534	-0.357291	P	P	P	P	P	P	P	P	P	P	P	P	P	P	P	P	P	P	1	1	1	1	1	1	1	1	1	1	1	1	1	1	1	1	1	1	0.335341	0.286322	0.315734	0.309025	0.287262
5560079	0.0362772	0.0016752	up	1.45514	263.567	293.767	-0.155359	0.385798	P	P	P	P	P	P	P	P	P	P	P	P	P	P	P	P	P	P	1	0.99786	0.99893	0.99573	1	1	1	1	1	1	1	1	0.96581	0.99679	0.99466	1	0.99893	0.99786	0.38304	0.32218	0.30176	0.366973	0.362199
1230563	0.0320947	0.000995334	up	1.45475	128.767	144.333	-0.315184	0.225588	M	M	M	A	A	P	P	P	P	P	P	M	M	M	P	P	M	P	0.7094	0.65705	0.67842	0.47863	0.54487	0.80128	0.88034	0.96261	0.88462	0.83654	0.92842	0.72863	0.73504	0.72329	0.82265	0.84188	0.78205	0.81197	0.392947	0.344858	0.449015	0.378558	0.353438
2510307	0.0343514	0.00139401	down	1.45471	918.333	486.733	-0.00155735	-0.542289	P	P	P	P	P	P	P	P	P	P	P	P	P	P	P	P	P	P	1	1	1	1	1	1	1	1	1	1	1	1	1	1	1	1	1	1	0.404319	0.364854	0.525139	0.391235	0.505586
7650612	0.0314908	0.000902603	up	1.4546	2074.43	2325.93	-0.138227	0.402391	P	P	P	P	P	P	P	P	P	P	P	P	P	P	P	P	P	P	1	1	1	1	1	1	1	1	1	1	1	1	1	1	1	1	1	1	0.327566	0.412844	0.352249	0.341715	0.410542
290520	0.0408151	0.00249644	up	1.45434	1205.23	1344.8	-0.189207	0.351161	P	P	P	P	P	P	P	P	P	P	P	P	P	P	P	P	P	P	1	1	1	1	1	1	1	1	1	1	1	1	1	1	1	1	1	1	0.31847	0.211716	0.291225	0.214917	0.447549
7570209	0.0485524	0.00397492	down	1.45416	7304.73	3841.9	0.136238	-0.403946	P	P	P	P	P	P	P	P	P	P	P	P	P	P	P	P	P	P	1	1	1	1	1	1	1	1	1	1	1	1	1	1	1	1	1	1	0.366296	0.289322	0.201817	0.325699	0.40132
5550164	0.0314908	0.000900705	down	1.45412	383.667	202.833	0.149386	-0.390757	P	P	P	P	P	P	P	P	P	P	P	P	P	P	P	P	P	P	1	1	1	1	1	1	0.99679	0.99893	0.99038	1	1	1	1	1	1	0.99786	1	0.99573	0.347695	0.359003	0.377027	0.333988	0.424898
6560372	0.034897	0.00147541	up	1.45265	243.267	270.3	-0.333077	0.205611	P	P	P	P	P	P	P	P	P	P	P	P	P	P	P	P	P	P	0.99786	0.99786	0.99038	0.98718	0.9797	1	1	1	1	0.99893	1	1	1	0.99679	1	1	0.99786	0.99786	0.432293	0.45695	0.411258	0.31896	0.378951
5490278	0.0322872	0.00103575	up	1.45187	6223.1	6909.47	-0.0222594	0.515657	P	P	P	P	P	P	P	P	P	P	P	P	P	P	P	P	P	P	1	1	1	1	1	1	1	1	1	1	1	1	1	1	1	1	1	1	0.347024	0.239382	0.238088	0.280478	0.363546
7000343	0.0327115	0.00115984	up	1.45185	2170.67	2417.2	0.154943	0.692839	P	P	P	P	P	P	P	P	P	P	P	P	P	P	P	P	P	P	1	1	1	1	1	1	1	1	1	1	1	1	1	1	1	1	1	1	0.322667	0.29932	0.367521	0.375158	0.128325
1570037	0.0279293	0.000229787	down	1.45175	269.2	142.633	0.221912	-0.31588	P	P	P	P	P	P	P	P	P	P	P	P	P	P	P	P	P	P	1	0.99786	0.99893	0.99573	0.99893	1	0.90812	0.94231	0.86645	0.98504	0.9562	0.99359	0.98611	0.97329	0.98611	0.99786	0.95727	0.9594	0.414854	0.319571	0.280236	0.330104	0.233796
7330228	0.0381047	0.0020301	down	1.45163	727.867	387.033	-0.0731037	-0.61078	P	P	P	P	P	P	P	P	P	P	P	P	P	P	P	P	P	P	1	1	1	1	1	1	1	1	1	1	1	1	1	1	1	1	1	1	0.329647	0.464833	0.257927	0.33741	0.349882
2760356	0.0296682	0.000686008	up	1.45153	25946.3	28838.2	-0.380169	0.157404	P	P	P	P	P	P	P	P	P	P	P	P	P	P	P	P	P	P	1	1	1	1	1	1	1	1	1	1	1	1	1	1	1	1	1	1	0.379097	0.33068	0.363164	0.210488	0.324439
620360	0.049679	0.00423959	up	1.45077	11530.6	12848.1	-0.113592	0.423226	P	P	P	P	P	P	P	P	P	P	P	P	P	P	P	P	P	P	1	1	1	1	1	1	1	1	1	1	1	1	1	1	1	1	1	1	0.248391	0.277583	0.245214	0.290603	0.278291
4880411	0.0370979	0.0018024	up	1.45052	4723.4	5230.23	-0.225715	0.310854	P	P	P	P	P	P	P	P	P	P	P	P	P	P	P	P	P	P	1	1	1	1	1	1	1	1	1	1	1	1	1	1	1	1	1	1	0.347709	0.395399	0.231187	0.324443	0.288805
6980010	0.0431656	0.00296443	down	1.45044	1679.93	890.633	0.230156	-0.306336	P	P	P	P	P	P	P	P	P	P	P	P	P	P	P	P	P	P	1	1	1	1	1	1	1	1	1	1	1	1	1	1	1	1	1	1	0.365447	0.256179	0.250347	0.32569	0.26388
1850504	0.0392894	0.00220931	up	1.4502	9349.47	10440.6	-0.0298821	0.50637	P	P	P	P	P	P	P	P	P	P	P	P	P	P	P	P	P	P	1	1	1	1	1	1	1	1	1	1	1	1	1	1	1	1	1	1	0.245044	0.273025	0.24001	0.222031	0.282393
6650301	0.049679	0.00424051	up	1.4498	15456.2	17181.1	-0.347328	0.188528	P	P	P	P	P	P	P	P	P	P	P	P	P	P	P	P	P	P	1	1	1	1	1	1	1	1	1	1	1	1	1	1	1	1	1	1	0.296484	0.2748	0.174482	0.174982	0.193906
4070209	0.0444893	0.00321941	up	1.44972	7574.97	8342.67	-0.0731556	0.462616	P	P	P	P	P	P	P	P	P	P	P	P	P	P	P	P	P	P	1	1	1	1	1	1	1	1	1	1	1	1	1	1	1	1	1	1	0.270063	0.375987	0.274623	0.207177	0.312033
7610228	0.0466721	0.00361621	up	1.44929	139.967	156.8	-0.313043	0.222302	M	M	P	A	P	P	P	P	P	M	P	P	M	P	P	P	P	P	0.75855	0.78632	0.85577	0.44231	0.80983	0.83868	0.94017	0.9797	0.92415	0.79487	0.98291	0.92094	0.7735	0.8547	0.88889	0.99038	0.91667	0.98718	0.533521	0.33094	0.339656	0.41834	0.397413
4280564	0.0486729	0.00404547	up	1.44929	1407.27	1561.37	-0.0639173	0.471426	P	P	P	P	P	P	P	P	P	P	P	P	P	P	P	P	P	P	1	1	1	1	1	1	1	1	1	1	1	1	1	1	1	1	1	1	0.321249	0.408959	0.200587	0.271363	0.320978
3850041	0.0377831	0.00190437	up	1.4492	1372.73	1512.37	-0.262692	0.272564	P	P	P	P	P	P	P	P	P	P	P	P	P	P	P	P	P	P	1	1	1	1	1	1	1	1	1	1	1	1	1	1	1	1	1	1	0.372436	0.392491	0.244039	0.322319	0.385874
2140634	0.0490647	0.0041153	up	1.44899	4999.97	5535.63	-0.0195117	0.515532	P	P	P	P	P	P	P	P	P	P	P	P	P	P	P	P	P	P	1	1	1	1	1	1	1	1	1	1	1	1	1	1	1	1	1	1	0.276696	0.361073	0.234898	0.274212	0.324773
4640328	0.0296828	0.000691045	up	1.44787	190.667	211.167	-0.115683	0.418246	P	P	P	P	P	P	P	P	P	P	P	P	P	P	P	P	P	P	0.98718	0.94765	0.97543	0.8344	0.96688	0.92949	0.99786	0.99893	0.99466	0.90385	0.96474	0.98932	0.97543	0.96795	0.93269	0.99786	0.99038	0.99573	0.428205	0.349533	0.309767	0.312843	0.398996
5700373	0.038633	0.00212441	down	1.44744	245	130.1	0.19727	-0.336232	P	P	P	P	P	P	P	P	P	P	P	P	P	P	P	P	P	P	0.99573	0.99786	0.99573	0.99679	0.99679	1	0.87714	0.85791	0.80235	0.9188	0.9594	0.97543	0.98718	1	0.99573	0.85577	0.96474	0.88996	0.386358	0.300155	0.461018	0.281368	0.461516
6550095	0.0431388	0.00294267	up	1.44721	163.467	180.033	-0.307607	0.225668	P	M	P	P	P	P	P	P	P	P	P	P	P	P	P	P	P	P	0.94551	0.77991	0.94979	0.88141	0.94124	0.96261	0.98397	0.98184	0.99038	0.87927	0.9765	0.92094	0.9359	0.94765	0.96688	0.99359	0.9562	0.96154	0.498104	0.449018	0.415452	0.414468	0.418989
840754	0.0314908	0.000909128	up	1.4462	539.233	596.967	-0.174651	0.357619	P	P	P	P	P	P	P	P	P	P	P	P	P	P	P	P	P	P	1	1	1	1	1	1	1	1	1	1	1	1	1	1	1	1	1	1	0.34427	0.382138	0.312493	0.375659	0.411228
3170270	0.0314908	0.000905132	down	1.44615	758.433	400.8	0.290601	-0.241612	P	P	P	P	P	P	P	P	P	P	P	P	P	P	P	P	P	P	1	1	1	1	1	1	1	1	1	1	1	1	1	1	1	1	1	1	0.351522	0.414444	0.259824	0.283785	0.368775
6660180	0.0387903	0.00215312	up	1.44478	6247.37	6938.9	-0.136563	0.39429	P	P	P	P	P	P	P	P	P	P	P	P	P	P	P	P	P	P	1	1	1	1	1	1	1	1	1	1	1	1	1	1	1	1	1	1	0.304489	0.266796	0.227269	0.268224	0.345506
4540364	0.0279293	0.000210062	up	1.44461	354.667	390.7	-0.269398	0.261284	P	P	P	P	P	P	P	P	P	P	P	P	P	P	P	P	P	P	1	1	1	1	1	1	1	1	1	1	1	1	1	1	1	1	1	1	0.362963	0.394032	0.388976	0.398323	0.33241
1990025	0.0327142	0.00118701	down	1.44427	824	438.667	0.135493	-0.394849	P	P	P	P	P	P	P	P	P	P	P	P	P	P	P	P	P	P	1	1	1	1	1	1	1	1	1	1	1	1	1	1	1	1	1	1	0.343701	0.297805	0.302356	0.333176	0.339434
2140341	0.0290804	0.000645197	up	1.44323	427.933	470.833	-0.204862	0.324435	P	P	P	P	P	P	P	P	P	P	P	P	P	P	P	P	P	P	1	1	1	1	1	1	1	1	1	1	1	1	1	1	1	1	1	1	0.386631	0.387835	0.331146	0.395827	0.375202
4490168	0.0279293	0.000247007	up	1.44236	4088.93	4521.4	0.0311661	0.559598	P	P	P	P	P	P	P	P	P	P	P	P	P	P	P	P	P	P	1	1	1	1	1	1	1	1	1	1	1	1	1	1	1	1	1	1	0.271137	0.265882	0.221451	0.393572	0.231886
5870520	0.0485524	0.00396784	up	1.4421	533.6	590.433	-0.632289	-0.104119	P	P	P	P	P	P	P	P	P	P	P	P	P	P	P	P	P	P	1	1	1	1	1	1	1	1	1	1	1	1	1	1	1	1	1	1	0.361784	0.335924	0.293146	0.268986	0.341209
1340360	0.0441781	0.00314818	up	1.44204	1363.47	1499.57	-0.209966	0.318144	P	P	P	P	P	P	P	P	P	P	P	P	P	P	P	P	P	P	1	1	1	1	1	1	1	1	1	1	1	1	1	1	1	1	1	1	0.338818	0.302105	0.356443	0.283971	0.329834
1510201	0.0412002	0.00259907	up	1.44144	4538.73	5005.1	-0.0999864	0.427523	P	P	P	P	P	P	P	P	P	P	P	P	P	P	P	P	P	P	1	1	1	1	1	1	1	1	1	1	1	1	1	1	1	1	1	1	0.333389	0.271889	0.2016	0.395396	0.249537
3420326	0.0216101	3.4992e-05	down	1.44124	506.5	269.833	0.136294	-0.391012	P	P	P	P	P	P	P	P	P	P	P	P	P	P	P	P	P	P	1	1	1	1	1	1	1	1	1	1	1	1	1	1	1	1	1	1	0.24733	0.338231	0.24855	0.380829	0.319426
3870520	0.0303505	0.000771552	up	1.44064	2675.1	2962.3	-0.0179518	0.508758	P	P	P	P	P	P	P	P	P	P	P	P	P	P	P	P	P	P	1	1	1	1	1	1	1	1	1	1	1	1	1	1	1	1	1	1	0.23511	0.279542	0.249017	0.320855	0.329568
1190519	0.0470601	0.00372054	down	1.4405	495.933	263.267	0.0733382	-0.45323	P	P	P	P	P	P	P	P	P	P	P	P	P	P	P	P	P	P	1	1	1	1	1	1	1	1	1	1	1	1	1	1	1	1	1	1	0.320898	0.307433	0.270741	0.392829	0.40643
2070138	0.0381047	0.00199136	up	1.43865	138.767	153.467	-0.403056	0.121656	P	M	P	M	M	P	P	P	P	P	P	M	P	P	M	P	P	P	0.81624	0.71368	0.81303	0.7906	0.76282	0.94338	0.96795	0.93162	0.93697	0.96154	0.95727	0.70727	0.8141	0.92094	0.73291	0.88996	0.9188	0.95727	0.360516	0.339766	0.372029	0.35874	0.432133
6580022	0.0449274	0.00327853	up	1.43826	168.267	184.333	-0.281272	0.243048	P	P	P	P	P	P	P	P	P	P	P	P	P	P	P	P	P	P	0.96688	0.93056	0.87607	0.97329	0.94124	0.95727	0.9797	0.99679	0.98397	0.89637	0.95727	0.90385	0.97543	0.94765	0.99252	0.97436	0.95299	0.95727	0.42811	0.413594	0.400392	0.442273	0.373387
7160554	0.0324555	0.00108	up	1.4364	12435	13741.4	-0.0624781	0.459979	P	P	P	P	P	P	P	P	P	P	P	P	P	P	P	P	P	P	1	1	1	1	1	1	1	1	1	1	1	1	1	1	1	1	1	1	0.23463	0.259347	0.223192	0.232255	0.209926
7650685	0.0404518	0.00243776	up	1.43557	973.933	1076.83	-0.352062	0.169563	P	P	P	P	P	P	P	P	P	P	P	P	P	P	P	P	P	P	1	1	1	1	1	1	1	1	1	1	1	1	1	1	1	1	1	1	0.357795	0.39531	0.255513	0.263127	0.29247
4780377	0.0327115	0.0011524	up	1.4355	3429.4	3755.03	-0.427721	0.0938358	P	P	P	P	P	P	P	P	P	P	P	P	P	P	P	P	P	P	1	1	1	1	1	1	1	1	1	1	1	1	1	1	1	1	1	1	0.424484	0.35608	0.35376	0.326129	0.22701
10092	0.0413332	0.00263609	down	1.43548	263.167	140.6	0.164583	-0.356953	P	P	P	P	P	P	P	P	P	P	P	P	P	P	P	P	P	P	1	0.99786	0.99786	0.99573	1	0.99893	0.94017	0.91667	0.82372	0.95833	0.94872	0.94979	0.99466	0.98718	0.99573	0.95406	0.98611	0.89744	0.372353	0.399953	0.321845	0.394506	0.391935
5960152	0.0412436	0.00262118	up	1.43535	8978.6	9889	-0.0279675	0.493433	P	P	P	P	P	P	P	P	P	P	P	P	P	P	P	P	P	P	1	1	1	1	1	1	1	1	1	1	1	1	1	1	1	1	1	1	0.226631	0.313845	0.230852	0.237564	0.236133
4810187	0.0485524	0.0039833	down	1.43517	656.3	349.967	0.0108905	-0.510335	P	P	P	P	P	P	P	P	P	P	P	P	P	P	P	P	P	P	1	1	1	1	1	1	1	1	1	1	1	1	1	1	1	1	1	1	0.295675	0.39479	0.262846	0.257235	0.294346
130632	0.0216793	5.95804e-05	up	1.4349	155.7	171.067	-0.253299	0.26765	P	P	P	P	P	P	P	P	P	P	P	P	P	P	P	P	P	P	0.91026	0.86218	0.88675	0.83868	0.96474	0.83654	0.96368	0.98611	0.9765	0.93269	0.88462	0.83974	0.83333	0.94231	0.89744	0.94872	0.91667	0.94231	0.445637	0.367113	0.332205	0.360619	0.507273
610487	0.0428065	0.00285942	up	1.43453	433.433	477.3	-0.375111	0.145466	P	P	P	P	P	P	P	P	P	P	P	P	P	P	P	P	P	P	1	1	1	1	1	1	1	1	1	1	1	1	1	1	1	1	1	1	0.333761	0.372497	0.304073	0.422212	0.352937
1260164	0.048067	0.00388887	up	1.43416	8116.1	8846.93	-0.421271	0.0989354	P	P	P	P	P	P	P	P	P	P	P	P	P	P	P	P	P	P	1	1	1	1	1	1	1	1	1	1	1	1	1	1	1	1	1	1	0.334453	0.246363	0.215454	0.260088	0.373598
1940414	0.0455541	0.00345157	down	1.43407	375	201	0.252741	-0.267376	P	P	P	P	P	P	P	P	P	P	P	P	P	P	P	P	P	P	1	1	1	0.99893	1	1	0.99679	0.99893	0.98504	0.99893	1	1	1	1	1	0.99466	0.99252	0.99466	0.399421	0.357017	0.434369	0.354784	0.426882
1660538	0.0387187	0.0021343	up	1.43362	157.5	173.3	-0.178598	0.341066	P	P	P	P	P	P	P	P	P	P	P	P	P	P	P	P	M	P	0.90705	0.90919	0.86645	0.84936	0.87821	0.86004	0.98397	0.98825	0.95513	0.88462	0.93376	0.81517	0.90171	0.95085	0.86004	0.94338	0.77457	0.96154	0.383671	0.346311	0.34699	0.405355	0.402783
3870274	0.0326727	0.0011207	up	1.43344	149.033	164.333	-0.377521	0.141958	P	P	P	P	P	M	P	P	P	P	P	P	P	P	P	P	P	P	0.87821	0.83013	0.85043	0.90064	0.96581	0.78098	0.94017	0.98825	0.95513	0.93697	0.96154	0.92094	0.82906	0.90598	0.82265	0.96047	0.95513	0.98504	0.312113	0.416612	0.267393	0.378626	0.486354
1980131	0.0470601	0.00372264	down	1.43271	2481.03	1336.57	0.155489	-0.363257	P	P	P	P	P	P	P	P	P	P	P	P	P	P	P	P	P	P	1	1	1	1	1	1	1	1	1	1	1	1	1	1	1	1	1	1	0.254869	0.234488	0.208238	0.338126	0.42626
2120243	0.0317381	0.00094253	down	1.43177	624.767	333	0.381763	-0.13604	P	P	P	P	P	P	P	P	P	P	P	P	P	P	P	P	P	P	1	1	1	1	1	1	1	1	1	1	1	1	1	1	1	1	1	1	0.284494	0.355992	0.280436	0.306712	0.309939
6450494	0.03321	0.00123493	down	1.43124	657.4	353.867	0.025423	-0.491838	P	P	P	P	P	P	P	P	P	P	P	P	P	P	P	P	P	P	1	1	1	1	1	1	1	1	1	1	1	1	1	1	1	1	1	1	0.378613	0.330894	0.326974	0.343645	0.395325
5700386	0.0493387	0.00416307	up	1.43093	171.733	186.9	-0.388959	0.127993	P	P	P	P	P	P	P	P	P	P	P	P	P	P	P	P	P	P	0.97436	0.87393	0.94338	0.98291	0.94872	0.9188	0.9765	0.99359	0.99466	0.99573	0.94872	0.97222	0.9765	0.98291	0.96474	0.96474	0.98611	0.98825	0.349374	0.297049	0.335045	0.301197	0.341095
6380521	0.0288997	0.000502087	down	1.43061	4126.13	2218.73	0.0907787	-0.425855	P	P	P	P	P	P	P	P	P	P	P	P	P	P	P	P	P	P	1	1	1	1	1	1	1	1	1	1	1	1	1	1	1	1	1	1	0.352224	0.327585	0.262368	0.326876	0.395785
7550239	0.0286868	0.000354587	down	1.4298	915.333	489.5	0.0870206	-0.428789	P	P	P	P	P	P	P	P	P	P	P	P	P	P	P	P	P	P	1	1	1	1	1	1	1	1	1	1	1	1	1	1	1	1	1	1	0.337572	0.222842	0.297373	0.38892	0.367777
2120338	0.0326752	0.00112815	down	1.42939	933.467	498.633	0.184506	-0.330893	P	P	P	P	P	P	P	P	P	P	P	P	P	P	P	P	P	P	1	1	1	1	1	1	1	1	1	1	1	1	1	1	1	1	1	1	0.362731	0.375568	0.3677	0.423803	0.403877
1770445	0.0279293	0.000250773	up	1.42907	310.433	340.533	-0.156183	0.35889	P	P	P	P	P	P	P	P	P	P	P	P	P	P	P	P	P	P	1	1	1	0.99679	1	1	1	1	1	1	1	1	1	1	0.99679	1	1	0.99573	0.393432	0.341178	0.321754	0.385527	0.395256
2600025	0.0343694	0.0014042	down	1.42905	3488.4	1860.2	0.160638	-0.354414	P	P	P	P	P	P	P	P	P	P	P	P	P	P	P	P	P	P	1	1	1	1	1	1	1	1	1	1	1	1	1	1	1	1	1	1	0.255149	0.285169	0.236722	0.307589	0.279083
1110615	0.0316778	0.000931937	down	1.42875	437.6	235.6	0.109421	-0.405328	P	P	P	P	P	P	P	P	P	P	P	P	P	P	P	P	P	P	1	1	1	1	1	1	1	1	1	1	1	1	1	1	1	1	1	0.99893	0.407506	0.429506	0.271925	0.35535	0.373464
1510037	0.0327115	0.0011716	down	1.42837	3158.3	1688.67	0.100595	-0.413778	P	P	P	P	P	P	P	P	P	P	P	P	P	P	P	P	P	P	1	1	1	1	1	1	1	1	1	1	1	1	1	1	1	1	1	1	0.287458	0.357594	0.29633	0.345967	0.41258
4010326	0.0216101	3.72356e-05	up	1.42677	245.6	268.867	-0.450966	0.0617836	P	P	P	P	P	P	P	P	P	P	P	P	P	P	P	P	P	P	0.99679	0.99679	0.99679	1	1	1	1	1	1	1	1	1	1	1	1	1	1	1	0.446129	0.334098	0.316361	0.379277	0.359676
160471	0.0424575	0.00282252	up	1.42621	174.233	190.467	-0.392523	0.119665	P	P	P	P	P	P	P	P	P	P	P	P	P	P	P	P	P	P	0.97222	0.90491	0.95406	0.94658	0.86325	0.84829	0.97543	0.99893	0.99145	0.99679	1	0.99466	0.93269	0.9797	0.96688	1	0.99786	0.99893	0.447255	0.415626	0.361368	0.362381	0.272169
6860181	0.0339377	0.00134001	up	1.42597	15237.1	16580.7	-0.165616	0.346331	P	P	P	P	P	P	P	P	P	P	P	P	P	P	P	P	P	P	1	1	1	1	1	1	1	1	1	1	1	1	1	1	1	1	1	1	0.28296	0.258032	0.206488	0.163405	0.195939
2600324	0.0297633	0.000718989	up	1.42566	187.633	205.433	-0.32466	0.18697	P	P	P	P	P	P	P	P	P	P	P	P	P	P	P	P	P	P	0.97436	0.96368	0.97329	0.99573	0.96581	0.98611	0.99893	0.99679	0.99466	0.98825	0.98932	0.98291	0.98718	0.99679	0.99145	0.97863	0.95299	0.99573	0.432545	0.39599	0.283969	0.350378	0.437993
4230136	0.0469497	0.003661	up	1.42547	208.7	229.4	-0.236277	0.275163	P	P	P	P	P	P	P	P	P	P	P	P	P	P	P	P	P	P	0.9797	0.99038	0.98718	0.98184	0.99573	0.94124	1	1	1	1	1	0.99786	0.99679	0.98932	0.9562	0.99786	0.99786	0.98611	0.375361	0.440945	0.34164	0.370615	0.356551
3710068	0.0453216	0.00336206	down	1.42488	9816.93	5250	0.218007	-0.292835	P	P	P	P	P	P	P	P	P	P	P	P	P	P	P	P	P	P	1	1	1	1	1	1	1	1	1	1	1	1	1	1	1	1	1	1	0.369022	0.202456	0.220519	0.168069	0.231033
3870736	0.0340601	0.00134945	down	1.42414	1667.23	897.667	0.350913	-0.159176	P	P	P	P	P	P	P	P	P	P	P	P	P	P	P	P	P	P	1	1	1	1	1	1	1	1	1	1	1	1	1	1	1	1	1	1	0.361476	0.30401	0.225188	0.383781	0.316854
2030240	0.0260677	0.000158923	up	1.42337	156.533	170.133	-0.207229	0.30208	P	P	P	M	M	P	P	P	P	P	P	P	P	M	P	P	P	P	0.92628	0.86111	0.87393	0.61325	0.79915	0.84188	0.97009	0.9797	0.97329	0.87607	0.94872	0.94231	0.92201	0.79594	0.84829	0.87073	0.92308	0.97863	0.444501	0.43519	0.416719	0.364365	0.527643
520598	0.0250489	0.000113838	down	1.42314	6290.4	3395.27	0.155727	-0.353352	P	P	P	P	P	P	P	P	P	P	P	P	P	P	P	P	P	P	1	1	1	1	1	1	1	1	1	1	1	1	1	1	1	1	1	1	0.229275	0.232956	0.203389	0.204093	0.283789
4210605	0.0397992	0.00233663	down	1.42306	1044.67	558.133	0.048051	-0.460946	P	P	P	P	P	P	P	P	P	P	P	P	P	P	P	P	P	P	1	1	1	1	1	1	1	1	1	1	1	1	1	1	1	1	1	1	0.381867	0.356396	0.351888	0.324938	0.355899
5860386	0.0250489	0.000124594	down	1.42266	1282	690.367	0.121033	-0.387557	P	P	P	P	P	P	P	P	P	P	P	P	P	P	P	P	P	P	1	1	1	1	1	1	1	1	1	1	1	1	1	1	1	1	1	1	0.224746	0.201577	0.225088	0.322353	0.286097
4920079	0.028388	0.000323345	up	1.42248	206.867	225.9	-0.0266995	0.481706	P	P	P	P	P	P	P	P	P	P	P	P	P	P	P	P	P	P	0.99145	0.98397	0.98504	0.99893	0.99145	1	0.99893	1	1	0.96261	1	0.9797	0.97009	0.90171	0.94658	0.91346	0.91239	0.94338	0.363774	0.330652	0.303203	0.474135	0.509927
5220349	0.0381047	0.00197149	up	1.42212	208.2	226.133	-0.318925	0.189116	P	P	P	P	P	P	P	P	P	P	P	P	P	P	P	P	P	P	0.99145	0.98825	0.97329	0.97863	0.98397	0.99679	0.99893	1	1	1	1	1	0.98291	0.99679	0.96688	1	0.99573	0.99573	0.343047	0.447486	0.374685	0.362868	0.363092
5310292	0.0453216	0.00336039	down	1.42156	434.5	234.167	0.3665	-0.140976	P	P	P	P	P	P	P	P	P	P	P	P	P	P	P	P	P	P	1	1	1	1	1	1	1	1	1	0.99893	1	1	1	1	0.99893	0.99573	1	0.98611	0.359169	0.410952	0.350153	0.423764	0.409244
4390040	0.0376356	0.00187884	up	1.4209	160.733	175.2	-0.279743	0.227064	P	P	P	P	P	P	P	P	P	P	P	P	P	P	P	P	P	P	0.91453	0.91239	0.90491	0.96368	0.94231	0.92842	0.98611	0.9797	0.97329	0.98611	0.98291	0.9594	0.96261	0.92201	0.82585	0.99359	0.95192	0.96154	0.275902	0.364076	0.328532	0.462078	0.364709
6200326	0.0416099	0.00269322	up	1.42083	163.6	177.733	-0.319883	0.186846	P	P	P	P	P	P	P	P	P	P	P	P	P	P	P	P	P	P	0.93376	0.9188	0.89744	0.9391	0.93803	0.97329	0.98504	0.97863	0.98718	0.97222	0.96902	0.97863	0.9562	0.92308	0.92521	0.94872	0.94658	0.98611	0.464202	0.439391	0.321156	0.395787	0.379281
4200653	0.0431388	0.00294203	down	1.42064	1418.57	767.633	0.11019	-0.396347	P	P	P	P	P	P	P	P	P	P	P	P	P	P	P	P	P	P	1	1	1	1	1	1	1	1	1	1	1	1	1	1	1	1	1	1	0.399953	0.351659	0.264761	0.426234	0.363531
2680168	0.0431656	0.0029768	down	1.42062	437.267	237	0.0452355	-0.461288	P	P	P	P	P	P	P	P	P	P	P	P	P	P	P	P	P	P	1	1	1	1	1	1	1	1	1	1	1	1	1	1	1	1	1	1	0.425191	0.344282	0.243645	0.406903	0.358972
2760563	0.0288997	0.000545706	up	1.42059	148.133	160.8	-0.429691	0.0768034	P	M	P	M	P	P	P	P	P	P	P	P	P	P	P	P	P	P	0.88889	0.73291	0.86752	0.79808	0.86325	0.86859	0.96474	0.9562	0.96154	0.94124	0.99145	0.94979	0.94017	0.95085	0.98932	0.98611	0.98184	0.94872	0.475649	0.426579	0.323889	0.340757	0.335789
2570079	0.0412002	0.00258099	down	1.42052	4116.73	2222.43	0.0885439	-0.417875	P	P	P	P	P	P	P	P	P	P	P	P	P	P	P	P	P	P	1	1	1	1	1	1	1	1	1	1	1	1	1	1	1	1	1	1	0.271891	0.286693	0.199191	0.253339	0.26623
6770044	0.0374551	0.00184884	down	1.42035	4762.77	2567.5	0.112857	-0.393392	P	P	P	P	P	P	P	P	P	P	P	P	P	P	P	P	P	P	1	1	1	1	1	1	1	1	1	1	1	1	1	1	1	1	1	1	0.33526	0.223445	0.211783	0.205339	0.218659
2370397	0.0288997	0.000416836	up	1.41968	136.067	147.8	-0.181419	0.32415	P	M	M	M	M	M	P	P	P	M	P	P	A	M	M	M	M	A	0.83868	0.7094	0.69017	0.7062	0.77137	0.72436	0.91453	0.95299	0.9188	0.74145	0.94124	0.80021	0.58654	0.69444	0.64209	0.74145	0.63889	0.26709	0.479312	0.346808	0.351357	0.350009	0.429616
6980494	0.0250489	0.000136614	down	1.41924	9876.7	5339.77	0.0907226	-0.414395	P	P	P	P	P	P	P	P	P	P	P	P	P	P	P	P	P	P	1	1	1	1	1	1	1	1	1	1	1	1	1	1	1	1	1	1	0.265267	0.206705	0.315522	0.32096	0.297172
3710131	0.0216101	5.11039e-05	up	1.41828	203.2	220.733	-0.114723	0.389422	P	P	P	P	P	P	P	P	P	P	P	P	P	P	P	P	P	P	0.99145	0.98397	0.98077	0.95727	0.97863	0.97863	0.99786	0.99893	1	0.98718	0.99786	1	0.96581	0.97115	0.98611	0.89209	0.92949	0.98611	0.435561	0.446324	0.302253	0.299131	0.438557
7320482	0.0455789	0.0034593	up	1.41817	1297.9	1407.63	-0.121376	0.382653	P	P	P	P	P	P	P	P	P	P	P	P	P	P	P	P	P	P	1	1	1	1	1	1	1	1	1	1	1	1	1	1	1	1	1	1	0.419008	0.374845	0.2742	0.384511	0.31094
2900129	0.0376435	0.00189042	down	1.41795	2488.1	1336.47	0.0073266	-0.496481	P	P	P	P	P	P	P	P	P	P	P	P	P	P	P	P	P	P	1	1	1	1	1	1	1	1	1	1	1	1	1	1	1	1	1	1	0.38501	0.255643	0.244197	0.358654	0.327302
1780241	0.0376356	0.00187901	up	1.41662	2592.67	2833.77	-0.1575	0.344952	P	P	P	P	P	P	P	P	P	P	P	P	P	P	P	P	P	P	1	1	1	1	1	1	1	1	1	1	1	1	1	1	1	1	1	1	0.476168	0.481079	0.358193	0.462273	0.492184
4610301	0.0316778	0.000927324	down	1.4165	285.133	153.8	0.122883	-0.379444	P	P	P	P	P	P	P	P	P	P	P	P	P	P	P	P	P	P	1	1	0.99786	1	1	1	0.92842	0.9594	0.95085	0.94017	0.82799	0.99359	1	1	1	0.99466	0.99252	0.96154	0.390647	0.383196	0.300069	0.434155	0.502912
650379	0.033912	0.0013354	up	1.41643	249.233	270	-0.174446	0.327809	P	P	P	P	P	P	P	P	P	P	P	P	P	P	P	P	P	P	0.99893	0.99786	0.99573	0.99573	1	1	1	1	1	1	1	1	1	1	0.94658	0.99573	0.97329	0.99573	0.293636	0.396391	0.35045	0.40198	0.411782
830736	0.0350696	0.00150906	up	1.41618	217.667	235.633	-0.105331	0.396672	P	P	P	P	P	P	P	P	P	P	P	P	P	P	P	P	P	P	0.99466	0.98504	0.98611	0.97543	0.98932	0.98077	0.99893	1	1	0.98825	0.99145	0.97863	0.99893	0.99252	0.97863	0.98718	0.98611	0.99679	0.377669	0.28189	0.34826	0.399201	0.390898
940202	0.033912	0.0013301	down	1.4154	490.967	265.8	0.096468	-0.404741	P	P	P	P	P	P	P	P	P	P	P	P	P	P	P	P	P	P	1	1	1	1	1	1	1	1	1	1	1	1	1	1	1	0.99786	1	0.99893	0.370317	0.34906	0.232007	0.362707	0.34648
7100477	0.0289997	0.000612823	up	1.41496	162.667	177.1	-0.323245	0.177514	P	P	P	P	P	P	P	P	P	P	P	P	P	P	P	P	P	P	0.90705	0.91132	0.93483	0.90812	0.92415	0.9797	0.98504	0.99252	0.96581	0.91667	0.9765	0.95406	0.92521	0.98718	0.96902	0.97329	0.98397	0.93269	0.411628	0.387152	0.385764	0.364228	0.311358
1450019	0.0486161	0.0040359	up	1.41468	217.867	236.067	-0.363154	0.137318	P	P	P	P	P	P	P	P	P	P	P	P	P	P	P	P	P	P	0.99145	0.99252	0.98077	0.99359	0.99573	1	1	1	1	0.99786	1	1	1	0.99679	1	0.99359	1	0.99786	0.391864	0.396431	0.423707	0.317084	0.418222
4210370	0.0378994	0.00193475	up	1.41454	191.1	206.767	-0.223441	0.276891	P	P	P	P	P	P	P	P	P	P	P	P	P	P	P	P	P	P	0.98291	0.94872	0.98077	0.97009	0.97863	0.95192	0.99786	0.99679	1	0.97543	0.99038	0.99252	0.98718	0.97115	0.96688	0.97863	0.98397	0.99573	0.40573	0.384648	0.324827	0.416407	0.383528
1050671	0.0326485	0.00111699	up	1.4145	919.433	999.3	-0.26043	0.239864	P	P	P	P	P	P	P	P	P	P	P	P	P	P	P	P	P	P	1	1	1	1	1	1	1	1	1	1	1	1	1	1	1	1	1	1	0.287761	0.343214	0.358632	0.317069	0.38433
4880544	0.0289997	0.000637402	up	1.41444	245.467	265.533	-0.184839	0.315396	P	P	P	P	P	P	P	P	P	P	P	P	P	P	P	P	P	P	0.99786	0.99679	0.99573	0.99679	0.99679	1	1	1	1	0.99893	1	0.99786	0.99679	1	0.98504	1	0.99679	0.99573	0.30954	0.376305	0.281381	0.33738	0.368468
5810039	0.0480975	0.00390993	down	1.4141	4292.6	2342.8	-0.0254351	-0.525316	P	P	P	P	P	P	P	P	P	P	P	P	P	P	P	P	P	P	1	1	1	1	1	1	1	1	1	1	1	1	1	1	1	1	1	1	0.272614	0.319699	0.337092	0.455713	0.295448
7160292	0.0492395	0.00414361	down	1.41354	1576.3	859.467	0.279305	-0.220008	P	P	P	P	P	P	P	P	P	P	P	P	P	P	P	P	P	P	1	1	1	1	1	1	1	1	1	1	1	1	1	1	1	1	1	1	0.252642	0.318314	0.254473	0.343722	0.353778
6280504	0.0477214	0.00381448	up	1.4134	3128.7	3363.87	0.0904206	0.589592	P	P	P	P	P	P	P	P	P	P	P	P	P	P	P	P	P	P	1	1	1	1	1	1	1	1	1	1	1	1	1	1	1	1	1	1	0.318154	0.30421	0.251336	0.325768	0.357859
3390026	0.0286868	0.000389232	up	1.41302	192.033	207.7	-0.291711	0.207074	P	P	P	P	P	P	P	P	P	P	P	P	P	P	P	P	P	P	0.98611	0.96902	0.97115	0.97222	0.99679	0.99145	0.99786	0.99786	1	0.99786	0.97222	0.99038	0.99145	0.99038	0.98397	0.99573	0.98718	0.97863	0.385837	0.427605	0.374084	0.38743	0.387459
3800739	0.0362772	0.00168268	up	1.41298	522.367	563.867	-0.407891	0.0908518	P	P	P	P	P	P	P	P	P	P	P	P	P	P	P	P	P	P	1	1	1	1	1	1	1	1	1	1	1	1	1	1	1	1	1	1	0.266896	0.345889	0.339708	0.391913	0.373705
6520736	0.0404518	0.00243723	up	1.41282	154.4	167.633	-0.371113	0.127467	P	P	P	P	P	P	P	P	P	M	P	P	P	P	P	P	P	P	0.88248	0.86325	0.91239	0.95727	0.91239	0.82265	0.97009	0.96261	0.98397	0.74893	0.93376	0.97436	0.90171	0.98291	0.98504	0.97756	0.9562	0.97115	0.496724	0.332069	0.413202	0.40729	0.402095
4860450	0.0385578	0.00210719	down	1.41272	2031.07	1107.13	0.304485	-0.193995	P	P	P	P	P	P	P	P	P	P	P	P	P	P	P	P	P	P	1	1	1	1	1	1	1	1	1	1	1	1	1	1	1	1	1	1	0.252364	0.250161	0.24603	0.327022	0.338486
4730370	0.0369092	0.00177675	down	1.4113	503.933	272.833	0.235593	-0.261432	P	P	P	P	P	P	P	P	P	P	P	P	P	P	P	P	P	P	1	1	1	1	1	1	1	1	1	1	1	1	1	1	1	0.99786	1	0.99679	0.313478	0.290034	0.316833	0.361932	0.234533
3930575	0.0442182	0.00316499	down	1.41103	2005.27	1079.93	0.101702	-0.395045	P	P	P	P	P	P	P	P	P	P	P	P	P	P	P	P	P	P	1	1	1	1	1	1	1	1	1	1	1	1	1	1	1	1	1	1	0.316849	0.393226	0.305698	0.321377	0.343203
4900088	0.0381755	0.00203731	up	1.40954	8245.5	8891.03	-0.0284378	0.466783	P	P	P	P	P	P	P	P	P	P	P	P	P	P	P	P	P	P	1	1	1	1	1	1	1	1	1	1	1	1	1	1	1	1	1	1	0.258651	0.246585	0.264138	0.261011	0.309158
610324	0.0353921	0.00153462	down	1.40949	1243.37	677.4	0.275006	-0.220163	P	P	P	P	P	P	P	P	P	P	P	P	P	P	P	P	P	P	1	1	1	1	1	1	1	1	1	1	1	1	1	1	1	1	1	1	0.298252	0.312569	0.255412	0.295968	0.390278
6370189	0.0324082	0.00106617	down	1.40917	2648.07	1447.93	0.2984	-0.196441	P	P	P	P	P	P	P	P	P	P	P	P	P	P	P	P	P	P	1	1	1	1	1	1	1	1	1	1	1	1	1	1	1	1	1	1	0.328235	0.268568	0.261764	0.21831	0.321459
6370242	0.0401663	0.00240245	up	1.40835	161.533	174.1	-0.276089	0.217917	P	P	P	P	P	P	P	P	P	P	P	P	P	P	P	P	P	P	0.92842	0.84722	0.93697	0.96261	0.96474	0.93269	0.98397	0.97329	0.98397	0.93269	0.90812	0.9562	0.82799	0.91132	0.92415	0.90812	0.95406	0.92308	0.394045	0.405537	0.393269	0.33595	0.340778
3290424	0.0308271	0.000833498	up	1.40776	176.033	190.533	-0.123593	0.369806	P	P	P	P	P	P	P	P	P	P	P	P	P	P	P	M	P	P	0.9359	0.9594	0.95406	0.88034	0.94872	0.86325	0.98611	0.99679	0.99145	0.90064	0.98718	0.99359	0.97329	0.96795	0.93803	0.79701	0.92949	0.91453	0.447611	0.415618	0.404566	0.357624	0.490579
990441	0.0485524	0.00399547	up	1.40771	139.333	150.333	-0.187014	0.306338	P	P	M	P	M	P	P	P	P	M	P	P	A	M	M	P	P	M	0.82265	0.81838	0.71581	0.83654	0.76496	0.81517	0.93803	0.93056	0.95085	0.75321	0.84081	0.82158	0.45406	0.67201	0.76496	0.91026	0.80556	0.74466	0.446933	0.408116	0.243492	0.422863	0.387616
540402	0.0288997	0.000554133	up	1.40744	2611.13	2827.8	-0.151726	0.341347	P	P	P	P	P	P	P	P	P	P	P	P	P	P	P	P	P	P	1	1	1	1	1	1	1	1	1	1	1	1	1	1	1	1	1	1	0.300936	0.250907	0.328356	0.338332	0.258421
4260019	0.0477005	0.00380382	up	1.40696	3061.23	3314.87	-0.0840712	0.408513	P	P	P	P	P	P	P	P	P	P	P	P	P	P	P	P	P	P	1	1	1	1	1	1	1	1	1	1	1	1	1	1	1	1	1	1	0.246734	0.390236	0.263969	0.25118	0.343463
7200520	0.0381047	0.00201719	down	1.40684	5575.4	3012.3	0.139978	-0.352475	P	P	P	P	P	P	P	P	P	P	P	P	P	P	P	P	P	P	1	1	1	1	1	1	1	1	1	1	1	1	1	1	1	1	1	1	0.212665	0.233528	0.211102	0.226634	0.290991
510743	0.0288997	0.000529618	up	1.40628	194	209.433	-0.18977	0.302109	P	P	P	P	P	P	P	P	P	P	P	P	P	P	P	P	P	P	0.97543	0.98397	0.97329	0.92949	0.97543	1	0.99786	0.99893	0.99893	0.94017	0.99786	0.95727	0.99679	0.97329	0.98611	0.9562	0.99786	0.95727	0.392155	0.430433	0.387026	0.418288	0.348622
670537	0.0489673	0.00409422	down	1.40607	229.533	125.233	0.2051	-0.286571	P	P	P	P	P	P	P	P	M	A	P	P	P	P	P	A	P	M	0.99359	0.98718	0.99679	0.9797	0.96795	1	0.8312	0.84509	0.71688	0.57799	0.86645	0.88248	0.99679	0.95406	0.98932	0.58868	0.95192	0.78419	0.467661	0.334544	0.354996	0.375904	0.341575
1340022	0.0344964	0.00142115	up	1.40582	341.8	369.067	-0.0879898	0.403426	P	P	P	P	P	P	P	P	P	P	P	P	P	P	P	P	P	P	1	1	1	1	1	1	1	1	1	1	1	1	1	1	0.99893	1	0.99786	0.99786	0.421865	0.334427	0.34383	0.295763	0.315304
5910575	0.038381	0.00207983	up	1.40569	682.5	730.5	-0.492607	-0.00132497	P	P	P	P	P	P	P	P	P	P	P	P	P	P	P	P	P	P	1	1	1	1	1	1	1	1	1	1	1	1	1	1	1	1	1	1	0.378632	0.322967	0.334978	0.316515	0.344719
7200136	0.0327115	0.00115393	up	1.40487	165.867	179.233	-0.398764	0.0916741	P	P	P	P	P	P	P	P	P	P	P	P	P	P	P	P	P	P	0.90598	0.94017	0.94231	0.94017	0.88889	0.89209	0.98504	0.98504	0.98504	0.99038	0.99786	0.99679	0.98184	0.99145	0.98718	0.92842	0.97329	0.99466	0.35945	0.377836	0.450842	0.377997	0.417442
290390	0.0374391	0.00184614	down	1.40445	2943	1613.43	0.233863	-0.256148	P	P	P	P	P	P	P	P	P	P	P	P	P	P	P	P	P	P	1	1	1	1	1	1	1	1	1	1	1	1	1	1	1	1	1	1	0.315211	0.226611	0.286021	0.275329	0.331128
6560326	0.0362772	0.00165885	down	1.40413	1822.27	996.167	0.39933	-0.0903435	P	P	P	P	P	P	P	P	P	P	P	P	P	P	P	P	P	P	1	1	1	1	1	1	1	1	1	1	1	1	1	1	1	1	1	1	0.272903	0.203832	0.223096	0.322019	0.35328
4490452	0.0370979	0.00180864	down	1.40352	460.533	251.067	0.132744	-0.356311	P	P	P	P	P	P	P	P	P	P	P	P	P	P	P	P	P	P	1	1	1	1	1	1	1	1	1	1	1	1	1	1	1	1	1	1	0.345469	0.379535	0.257617	0.319641	0.29021
730102	0.0436343	0.0030458	up	1.4028	164.567	177	-0.461827	0.0264773	P	P	P	P	P	P	P	P	P	P	P	P	P	P	P	P	P	P	0.94124	0.91239	0.8985	0.97863	0.97863	1	0.96368	0.99679	0.97222	0.91987	0.98718	0.98291	1	0.99252	0.99893	0.99893	1	0.99893	0.271958	0.334727	0.35276	0.35219	0.401914
6840735	0.0431656	0.00295651	up	1.40263	144.1	155.5	-0.257487	0.23065	P	P	P	P	M	P	P	P	P	P	P	P	P	M	P	P	P	P	0.81197	0.87073	0.82265	0.80342	0.7062	0.86966	0.93162	0.96261	0.95406	0.88675	0.90171	0.8141	0.84295	0.78205	0.91453	0.81303	0.91239	0.94444	0.393229	0.438419	0.323742	0.413377	0.346752
2260424	0.0263142	0.000170603	down	1.40258	5456.43	2992.27	0.252523	-0.235557	P	P	P	P	P	P	P	P	P	P	P	P	P	P	P	P	P	P	1	1	1	1	1	1	1	1	1	1	1	1	1	1	1	1	1	1	0.286873	0.283861	0.211614	0.22137	0.242209
6620634	0.0455394	0.00343814	up	1.40217	190.067	203.933	-0.231812	0.255846	P	P	P	P	P	P	P	P	P	P	P	P	P	P	P	P	P	P	0.98611	0.96688	0.96688	0.89103	0.87179	0.94551	0.99893	0.99466	0.99573	0.98077	1	0.95406	0.9562	0.98397	0.96154	1	0.98397	1	0.448651	0.464511	0.373282	0.378921	0.455632
3310653	0.0358427	0.00159455	down	1.40184	1147.93	623.933	0.384199	-0.103125	P	P	P	P	P	P	P	P	P	P	P	P	P	P	P	P	P	P	1	1	1	1	1	1	1	1	1	1	1	1	1	1	1	1	1	1	0.369264	0.264765	0.266423	0.317645	0.306579
4920736	0.0431388	0.00293241	down	1.4016	1204.13	660.567	0.0653532	-0.42172	P	P	P	P	P	P	P	P	P	P	P	P	P	P	P	P	P	P	1	1	1	1	1	1	1	1	1	1	1	1	1	1	1	1	1	1	0.298282	0.319043	0.264185	0.344332	0.291482
4920564	0.0437837	0.0030809	up	1.40148	1368.57	1474.8	-0.106144	0.380811	P	P	P	P	P	P	P	P	P	P	P	P	P	P	P	P	P	P	1	1	1	1	1	1	1	1	1	1	1	1	1	1	1	1	1	1	0.338115	0.156413	0.272008	0.318161	0.316253
6580446	0.0446068	0.00324709	up	1.40063	294.967	317.933	-0.26798	0.218093	P	P	P	P	P	P	P	P	P	P	P	P	P	P	P	P	P	P	1	1	1	0.99679	1	1	1	1	1	1	1	1	1	1	1	1	1	1	0.428235	0.432807	0.398926	0.481754	0.24318
1300739	0.0322952	0.00103892	up	1.40016	466	502.867	-0.390213	0.0953732	P	P	P	P	P	P	P	P	P	P	P	P	P	P	P	P	P	P	1	1	1	1	1	1	1	1	1	1	1	1	1	1	1	1	1	1	0.334794	0.282555	0.27907	0.341362	0.352759
6400739	0.0490647	0.00410991	down	1.39876	311.767	171.867	0.18075	-0.303394	P	P	P	P	P	P	P	P	P	P	P	P	P	P	P	P	P	P	1	1	1	0.99466	1	1	0.9594	0.99466	0.95727	0.99786	1	0.99786	0.99786	0.99145	0.99786	0.99786	0.99786	0.99573	0.381624	0.451509	0.338351	0.284596	0.37504
3940138	0.0440266	0.0031354	up	1.39855	60776.2	65417.1	-0.392871	0.0910629	P	P	P	P	P	P	P	P	P	P	P	P	P	P	P	P	P	P	1	1	1	1	1	1	1	1	1	1	1	1	1	1	1	1	1	1	0.135189	0.0876412	0.149404	0.202047	0.183552
5900373	0.0250489	0.000131488	up	1.39833	192.633	205.8	-0.273685	0.210016	P	P	P	P	P	P	P	P	P	P	P	P	P	P	P	P	P	P	0.98825	0.95513	0.97329	0.98718	0.97009	0.97863	0.99786	0.99893	0.99466	0.99786	0.99252	0.98611	0.99038	0.9594	0.98397	0.99466	0.98184	0.99038	0.489526	0.45121	0.383482	0.383526	0.348934
5910195	0.0498796	0.00427167	up	1.39737	164	175.433	-0.218812	0.263898	P	P	P	P	P	P	P	P	P	P	P	P	P	P	P	M	P	P	0.92735	0.94765	0.87179	0.90064	0.84722	0.94979	0.9765	0.98825	0.9765	0.97222	0.98504	1	0.93483	0.84509	0.91026	0.74145	0.98184	0.80128	0.345053	0.460652	0.308472	0.398152	0.438217
4730255	0.0279293	0.000257854	down	1.39706	1201.83	661.167	0.127426	-0.354965	P	P	P	P	P	P	P	P	P	P	P	P	P	P	P	P	P	P	1	1	1	1	1	1	1	1	1	1	1	1	1	1	1	1	1	1	0.389147	0.24443	0.291976	0.267193	0.348819
4060653	0.0452638	0.00334388	up	1.39686	520.7	551.633	-0.202984	0.2792	P	P	P	P	P	P	P	P	P	P	P	P	P	P	P	P	P	P	1	1	1	1	1	1	1	1	1	1	1	1	1	1	1	1	1	1	0.387891	0.376697	0.272702	0.376955	0.326508
5360364	0.028388	0.000316532	down	1.39644	1705.1	935	0.133637	-0.348112	P	P	P	P	P	P	P	P	P	P	P	P	P	P	P	P	P	P	1	1	1	1	1	1	1	1	1	1	1	1	1	1	1	1	1	1	0.352576	0.203067	0.300252	0.266891	0.272079
2120296	0.0381047	0.00195771	down	1.39639	584.467	322.133	0.0507105	-0.430989	P	P	P	P	P	P	P	P	P	P	P	P	P	P	P	P	P	P	1	1	1	1	1	1	1	1	1	1	1	1	1	1	1	1	1	1	0.380723	0.345168	0.284595	0.373748	0.411371
2900338	0.028448	0.000335949	up	1.39595	246.433	263.967	-0.308077	0.173174	P	P	P	P	P	P	P	P	P	P	P	P	P	P	P	P	P	P	0.99679	0.99786	0.99573	0.98825	0.99679	1	1	1	1	0.99893	1	1	1	1	1	1	1	1	0.339118	0.31176	0.290575	0.285312	0.321388
3400482	0.0250489	9.82688e-05	up	1.39575	5246.87	5616.77	0.00785923	0.488903	P	P	P	P	P	P	P	P	P	P	P	P	P	P	P	P	P	P	1	1	1	1	1	1	1	1	1	1	1	1	1	1	1	1	1	1	0.313748	0.339923	0.26945	0.26323	0.232732
4390735	0.0324082	0.00106891	down	1.39514	3119.67	1713.77	0.184396	-0.296011	P	P	P	P	P	P	P	P	P	P	P	P	P	P	P	P	P	P	1	1	1	1	1	1	1	1	1	1	1	1	1	1	1	1	1	1	0.301347	0.32274	0.199468	0.297297	0.273002
7050390	0.0470223	0.00367731	down	1.39511	1148.23	629.133	0.219065	-0.26131	P	P	P	P	P	P	P	P	P	P	P	P	P	P	P	P	P	P	1	1	1	1	1	1	1	1	1	1	1	1	1	1	1	1	1	1	0.347317	0.395158	0.353071	0.311282	0.564758
2710189	0.0358506	0.00159652	up	1.39492	456.5	488.367	-0.0843832	0.395804	P	P	P	P	P	P	P	P	P	P	P	P	P	P	P	P	P	P	1	1	1	1	1	1	1	1	1	1	1	1	1	1	1	1	1	1	0.28086	0.386204	0.298555	0.300872	0.347614
3360279	0.0216101	5.83255e-06	down	1.3939	1971.13	1085.1	0.0647874	-0.414343	P	P	P	P	P	P	P	P	P	P	P	P	P	P	P	P	P	P	1	1	1	1	1	1	1	1	1	1	1	1	1	1	1	1	1	1	0.31166	0.271073	0.287393	0.305891	0.293424
4040072	0.0308271	0.00083508	up	1.39364	152.1	163.067	-0.342631	0.136226	P	P	P	P	P	P	P	P	P	P	P	P	P	P	P	P	P	P	0.87393	0.86752	0.88996	0.82692	0.89209	0.83868	0.97115	0.97863	0.94444	0.93056	0.98291	0.97222	0.92201	0.94872	0.92842	0.88889	0.93056	0.97863	0.448152	0.357699	0.468908	0.397147	0.43825
7380072	0.0376356	0.00187368	up	1.39348	477.733	508.167	-0.21642	0.262271	P	P	P	P	P	P	P	P	P	P	P	P	P	P	P	P	P	P	1	1	1	1	1	1	1	1	1	1	1	1	1	1	1	1	1	1	0.326597	0.34415	0.405332	0.420249	0.335158
2030048	0.0458809	0.00350735	up	1.39322	194.6	208.367	-0.227908	0.250519	P	P	P	P	P	P	P	P	P	P	P	P	P	P	P	P	P	P	0.98291	0.95192	0.98611	0.9359	0.95085	0.94444	0.98932	1	0.99466	0.94872	0.99786	0.98504	0.98184	0.99145	0.99359	0.98291	0.99893	0.99573	0.381323	0.477693	0.476846	0.358702	0.430391
130008	0.0362772	0.00166779	down	1.39259	3884.77	2134.6	0.205945	-0.271821	P	P	P	P	P	P	P	P	P	P	P	P	P	P	P	P	P	P	1	1	1	1	1	1	1	1	1	1	1	1	1	1	1	1	1	1	0.30353	0.303462	0.239157	0.276752	0.251316
5690754	0.0293089	0.000669773	up	1.39228	1034.17	1104.47	-0.0981396	0.379305	P	P	P	P	P	P	P	P	P	P	P	P	P	P	P	P	P	P	1	1	1	1	1	1	1	1	1	1	1	1	1	1	1	1	1	1	0.392914	0.279754	0.239729	0.382077	0.313263
360204	0.0470223	0.00367772	up	1.3914	7150.3	7599.53	-0.110679	0.365857	P	P	P	P	P	P	P	P	P	P	P	P	P	P	P	P	P	P	1	1	1	1	1	1	1	1	1	1	1	1	1	1	1	1	1	1	0.246878	0.350639	0.242549	0.368812	0.252972
2970554	0.034212	0.00135701	down	1.39083	1213.87	665.767	0.231983	-0.243963	P	P	P	P	P	P	P	P	P	P	P	P	P	P	P	P	P	P	1	1	1	1	1	1	1	1	1	1	1	1	1	1	1	1	1	1	0.39507	0.257251	0.367139	0.387061	0.252498
6370750	0.041662	0.00270035	up	1.39077	151.733	162.267	-0.18588	0.290009	P	P	P	M	M	P	P	P	P	M	M	P	P	P	P	P	M	P	0.87179	0.86538	0.89744	0.74466	0.74145	0.92094	0.9765	0.95299	0.95727	0.77671	0.79274	0.875	0.93697	0.90919	0.92201	0.90385	0.74359	0.90919	0.462484	0.387992	0.385577	0.467097	0.373093
3180730	0.0316778	0.000927932	down	1.39032	7401.73	4092.13	0.317322	-0.158098	P	P	P	P	P	P	P	P	P	P	P	P	P	P	P	P	P	P	1	1	1	1	1	1	1	1	1	1	1	1	1	1	1	1	1	1	0.228223	0.129196	0.235588	0.27757	0.259097
2510196	0.0453203	0.00335255	up	1.39003	294.267	314.433	-0.251334	0.223784	P	P	P	P	P	P	P	P	P	P	P	P	P	P	P	P	P	P	1	1	1	1	1	1	1	1	1	1	1	1	1	1	0.99893	1	1	0.99893	0.469788	0.382391	0.389343	0.443547	0.494373
1240300	0.043863	0.00310596	down	1.38981	205.733	113.167	0.0424729	-0.432413	P	P	P	P	P	P	M	M	A	P	P	P	P	P	P	M	P	P	0.99145	0.98504	0.97436	0.98184	0.98077	0.98932	0.71581	0.68269	0.58227	0.83868	0.96902	0.98932	0.94979	0.92521	0.98397	0.79701	0.98718	0.80128	0.3809	0.380885	0.372377	0.524771	0.358704
4290554	0.0398313	0.00235189	up	1.38951	183.233	195.4	-0.105254	0.369319	P	P	P	P	P	P	P	P	P	P	P	P	P	P	P	P	P	P	0.97436	0.94979	0.96902	0.98291	0.94444	0.97863	0.99786	0.99466	0.99038	0.94338	0.94338	0.96474	0.9765	0.92094	0.91132	0.91453	0.91239	0.9765	0.434416	0.299618	0.310649	0.360129	0.402362
5310296	0.0327115	0.00117196	up	1.38886	143.867	153.6	-0.115016	0.358884	P	P	P	P	M	M	P	P	P	A	P	M	A	M	M	P	M	P	0.8312	0.80662	0.84509	0.88675	0.61966	0.70406	0.91987	0.94872	0.95727	0.25427	0.89423	0.69124	0.59295	0.74038	0.78526	0.8312	0.73825	0.80556	0.380199	0.540301	0.331442	0.304658	0.534701
670209	0.0288997	0.000587172	up	1.3888	149.433	159.367	-0.270004	0.203834	P	P	P	P	P	P	P	P	P	P	P	P	P	P	P	M	P	P	0.86538	0.87393	0.8547	0.85897	0.93162	0.93162	0.95192	0.96474	0.9562	0.85043	0.92201	0.80556	0.91026	0.93483	0.9594	0.74145	0.92521	0.97009	0.380654	0.433215	0.53293	0.346743	0.462215
5270246	0.0452244	0.00332549	down	1.38804	2021.67	1116.03	0.45847	-0.0145828	P	P	P	P	P	P	P	P	P	P	P	P	P	P	P	P	P	P	1	1	1	1	1	1	1	1	1	1	1	1	1	1	1	1	1	1	0.302749	0.320518	0.314164	0.355005	0.302364
1980682	0.0320947	0.000977612	up	1.38699	701.3	745.2	-0.0856675	0.386293	P	P	P	P	P	P	P	P	P	P	P	P	P	P	P	P	P	P	1	1	1	1	1	1	1	1	1	1	1	1	1	1	1	1	1	1	0.318176	0.279527	0.28288	0.305095	0.37361
1450010	0.0286868	0.000390427	down	1.38697	290.333	160.033	0.0560133	-0.415927	P	P	P	P	P	P	P	P	P	P	P	P	P	P	P	P	P	P	1	0.99893	1	0.99679	1	1	0.96581	0.97009	0.94658	0.98718	0.99786	1	0.99786	0.99573	0.99786	0.99573	0.99786	0.97863	0.35505	0.406467	0.294036	0.339375	0.408763
5570187	0.0278401	0.000203633	up	1.38542	188.5	200.667	-0.251387	0.218939	P	P	P	P	P	P	P	P	P	P	P	P	P	P	P	P	P	P	0.97436	0.95727	0.97543	0.94872	0.97009	0.9188	0.98825	0.99893	0.99466	0.93056	0.99786	0.99786	0.98825	0.9562	0.97863	0.96474	0.98611	0.99145	0.501339	0.365521	0.412644	0.375984	0.380597
5340528	0.0288997	0.000498019	down	1.38517	865.967	480.333	0.0276554	-0.44241	P	P	P	P	P	P	P	P	P	P	P	P	P	P	P	P	P	P	1	1	1	1	1	1	1	1	1	1	1	1	1	1	1	1	1	1	0.436822	0.51383	0.342473	0.453177	0.37134
2970307	0.0470395	0.00370405	up	1.38495	1929.47	2051.63	-0.496776	-0.026943	P	P	P	P	P	P	P	P	P	P	P	P	P	P	P	P	P	P	1	1	1	1	1	1	1	1	1	1	1	1	1	1	1	1	1	1	0.359451	0.274012	0.332198	0.264687	0.374913
2750682	0.0324082	0.00107219	up	1.38407	1390.13	1472.17	-0.0256071	0.44331	P	P	P	P	P	P	P	P	P	P	P	P	P	P	P	P	P	P	1	1	1	1	1	1	1	1	1	1	1	1	1	1	1	1	1	1	0.373847	0.27039	0.297958	0.355803	0.337057
830538	0.0288997	0.000472407	down	1.38388	721.033	397.933	0.0935337	-0.375182	P	P	P	P	P	P	P	P	P	P	P	P	P	P	P	P	P	P	1	1	1	1	1	1	1	1	1	1	1	1	1	1	1	1	1	1	0.381348	0.380787	0.312626	0.338498	0.372123
3130497	0.038381	0.00208461	up	1.3836	1055.67	1114	-0.126092	0.342339	P	P	P	P	P	P	P	P	P	P	P	P	P	P	P	P	P	P	1	1	1	1	1	1	1	1	1	1	1	1	1	1	1	1	1	1	0.346525	0.375652	0.205941	0.358177	0.287606
1090064	0.0285474	0.00033841	up	1.38351	616.9	655.833	-0.250868	0.217461	P	P	P	P	P	P	P	P	P	P	P	P	P	P	P	P	P	P	1	1	1	1	1	1	1	1	1	1	1	1	1	1	1	1	1	1	0.33243	0.283691	0.257911	0.319267	0.363497
6580168	0.0381047	0.0019832	up	1.38271	153.2	161.967	-0.211697	0.255803	P	P	P	P	P	P	P	P	P	M	P	P	P	P	P	P	P	P	0.91132	0.87393	0.82051	0.82585	0.81517	0.96368	0.94979	0.98077	0.95085	0.7906	0.92308	0.80021	0.91239	0.84188	0.90491	0.94338	0.91239	0.96261	0.451224	0.457964	0.333498	0.368941	0.376641
1440204	0.0289279	0.000596131	down	1.38253	253.833	140.4	0.0533325	-0.413976	P	P	P	P	P	P	P	P	P	P	M	P	P	P	P	M	P	P	0.99893	0.99679	0.99786	1	1	1	0.90705	0.90919	0.91026	0.93162	0.77244	0.99145	0.99573	1	1	0.65919	0.99573	0.94231	0.362894	0.379877	0.331932	0.364362	0.443019
1500601	0.0457933	0.00349446	up	1.38252	1561.6	1660.53	0.0118717	0.479177	P	P	P	P	P	P	P	P	P	P	P	P	P	P	P	P	P	P	1	1	1	1	1	1	1	1	1	1	1	1	1	1	1	1	1	1	0.205255	0.3012	0.147973	0.363807	0.253563
2000121	0.0381047	0.00200476	up	1.3813	3223.07	3425.3	-0.421579	0.0444484	P	P	P	P	P	P	P	P	P	P	P	P	P	P	P	P	P	P	1	1	1	1	1	1	1	1	1	1	1	1	1	1	1	1	1	1	0.233275	0.282964	0.250499	0.26031	0.317591
5420692	0.0363611	0.00170939	up	1.38121	3078.37	3250.3	-0.0403965	0.425531	P	P	P	P	P	P	P	P	P	P	P	P	P	P	P	P	P	P	1	1	1	1	1	1	1	1	1	1	1	1	1	1	1	1	1	1	0.346888	0.31452	0.288155	0.399647	0.327714
2350424	0.028388	0.000311187	up	1.38096	162.3	172.133	-0.0831846	0.382483	P	P	P	P	P	P	P	P	P	P	M	P	P	P	M	M	P	P	0.90598	0.90064	0.93697	0.9594	0.91346	0.8547	0.97543	0.9797	0.9765	0.86645	0.71902	0.93483	0.82479	0.82906	0.75534	0.73932	0.88568	0.93376	0.471959	0.442205	0.452797	0.471274	0.426775
5080255	0.0412607	0.00262598	up	1.38019	2332.23	2466.5	0.0653065	0.53017	P	P	P	P	P	P	P	P	P	P	P	P	P	P	P	P	P	P	1	1	1	1	1	1	1	1	1	1	1	1	1	1	1	1	1	1	0.423044	0.339138	0.33731	0.428386	0.389121
6480358	0.0263142	0.000168318	up	1.3796	147.467	156	-0.38471	0.0795426	P	M	P	P	M	P	P	P	P	P	P	P	P	P	P	P	P	P	0.87714	0.77671	0.86218	0.9797	0.71368	0.97436	0.91453	0.97436	0.95299	0.91667	0.95192	0.86325	0.89423	0.84402	0.93483	0.99145	0.9594	0.86325	0.504253	0.385411	0.362536	0.428305	0.336054
1240576	0.0345143	0.00142958	up	1.37894	413.567	435.067	-0.109922	0.353633	P	P	P	P	P	P	P	P	P	P	P	P	P	P	P	P	P	P	1	1	1	1	1	1	1	1	1	1	1	1	1	1	1	1	1	1	0.474961	0.351915	0.349844	0.311756	0.384053
6980692	0.0486161	0.00403637	up	1.37836	146.967	156.2	-0.144472	0.318486	P	P	P	P	P	A	P	P	P	A	P	P	M	P	M	M	M	M	0.80235	0.86004	0.90278	0.83974	0.86859	0.54274	0.95192	0.96688	0.93697	0.57158	0.85043	0.92201	0.6453	0.84402	0.66026	0.78632	0.71688	0.78312	0.391759	0.369951	0.42175	0.499291	0.392746
990435	0.0388458	0.00216588	up	1.37828	55937.1	59155.5	-0.404552	0.0583129	P	P	P	P	P	P	P	P	P	P	P	P	P	P	P	P	P	P	1	1	1	1	1	1	1	1	1	1	1	1	1	1	1	1	1	1	0.189897	0.158754	0.193697	0.198169	0.238977
4900097	0.0364165	0.00171364	up	1.37766	3784.83	4010.7	-0.0831342	0.379083	P	P	P	P	P	P	P	P	P	P	P	P	P	P	P	P	P	P	1	1	1	1	1	1	1	1	1	1	1	1	1	1	1	1	1	1	0.363563	0.31894	0.293226	0.439934	0.34541
5340180	0.0288997	0.000413963	down	1.37754	708.867	393.9	0.151055	-0.311039	P	P	P	P	P	P	P	P	P	P	P	P	P	P	P	P	P	P	1	1	1	1	1	1	1	1	1	1	1	1	1	1	1	0.99786	1	1	0.437602	0.378862	0.241128	0.354814	0.328145
2680669	0.0289997	0.000634111	down	1.37717	222.167	123.833	0.101784	-0.359924	P	P	P	P	P	P	M	P	M	P	P	P	P	P	P	M	P	P	0.99145	0.99252	0.98718	0.9562	0.97543	0.9797	0.76923	0.85256	0.74786	0.90064	0.95299	0.98718	0.9765	0.97756	0.97543	0.6656	0.92521	0.83333	0.370337	0.476356	0.343372	0.395185	0.491448
5860601	0.0362772	0.00165799	up	1.37709	1609.13	1690.73	-0.0498659	0.411757	P	P	P	P	P	P	P	P	P	P	P	P	P	P	P	P	P	P	1	1	1	1	1	1	1	1	1	1	1	1	1	1	1	1	1	1	0.267278	0.278861	0.222283	0.261531	0.411272
2320452	0.0449128	0.00327544	up	1.37663	3859	4086.5	0.0664302	0.527574	P	P	P	P	P	P	P	P	P	P	P	P	P	P	P	P	P	P	1	1	1	1	1	1	1	1	1	1	1	1	1	1	1	1	1	1	0.278535	0.358274	0.246152	0.248585	0.304309
7160020	0.0468677	0.0036525	up	1.37656	136.733	144.933	-0.281953	0.179119	P	M	M	M	P	M	M	P	P	M	P	P	P	P	A	M	P	P	0.82051	0.65491	0.79274	0.71154	0.89209	0.69124	0.79701	0.96688	0.91987	0.78526	0.83227	0.92094	0.85256	0.84615	0.45727	0.78419	0.91239	0.84081	0.473942	0.344272	0.481814	0.398901	0.459617
2710102	0.0295211	0.000678356	up	1.37512	146.4	154.533	-0.397105	0.0624548	P	M	P	P	P	P	P	P	P	P	P	P	P	P	P	P	P	P	0.85256	0.74679	0.90491	0.89103	0.91346	0.97863	0.94017	0.94872	0.95299	0.90064	0.94872	0.87607	0.94444	0.93056	0.91132	0.99252	0.96047	0.99145	0.338805	0.327804	0.412865	0.452713	0.393601
3870390	0.0364987	0.00172678	down	1.37458	230.3	128.1	-0.0406031	-0.499596	P	P	P	P	P	P	M	P	P	P	P	P	P	P	P	P	P	P	0.99466	0.98718	0.99573	1	1	1	0.79167	0.84615	0.8515	0.99679	0.90278	1	0.99466	0.99145	0.98718	0.87607	0.94551	0.83761	0.366434	0.297952	0.315927	0.41256	0.40036
7160291	0.0491643	0.00413507	up	1.37446	261.167	275.3	-0.150231	0.308634	P	P	P	P	P	P	P	P	P	P	P	P	P	P	P	P	P	P	1	0.99786	0.99573	0.99679	0.99679	1	1	1	1	0.98611	1	1	1	0.99786	0.99893	0.99786	1	0.99573	0.29433	0.31163	0.379492	0.376604	0.382162
7330630	0.0409821	0.00253806	down	1.37444	706.067	394.067	0.227585	-0.231256	P	P	P	P	P	P	P	P	P	P	P	P	P	P	P	P	P	P	1	1	1	1	1	1	1	1	1	1	1	1	1	1	1	1	1	1	0.319447	0.38682	0.314594	0.403776	0.363318
7650470	0.0337563	0.00129915	down	1.37339	488.033	270.3	0.0679471	-0.389792	P	P	P	P	P	P	P	P	P	P	P	P	P	P	P	P	P	P	1	1	1	1	1	1	1	1	1	1	1	1	1	1	1	1	1	1	0.357467	0.392151	0.275846	0.366481	0.332907
3120162	0.0288997	0.000507078	up	1.37278	23907	25089.8	-0.203636	0.253467	P	P	P	P	P	P	P	P	P	P	P	P	P	P	P	P	P	P	1	1	1	1	1	1	1	1	1	1	1	1	1	1	1	1	1	1	0.303848	0.348756	0.195344	0.319512	0.214654
5050681	0.0437837	0.00308002	up	1.37232	153.233	161.533	-0.262713	0.193905	P	P	P	P	P	P	P	P	P	P	P	P	P	P	P	P	P	P	0.88355	0.88889	0.87179	0.95192	0.84295	0.90598	0.94017	0.96368	0.9765	0.98504	0.91453	0.88996	0.80983	0.88889	0.81303	0.95085	0.92842	0.96368	0.413552	0.46402	0.408147	0.297159	0.486479
6960441	0.0466721	0.00361601	up	1.37201	8152.17	8577.23	-0.347566	0.108725	P	P	P	P	P	P	P	P	P	P	P	P	P	P	P	P	P	P	1	1	1	1	1	1	1	1	1	1	1	1	1	1	1	1	1	1	0.296916	0.291502	0.307273	0.292147	0.315157
6290528	0.0269357	0.000180899	down	1.37191	1158.93	645.667	0.120069	-0.336121	P	P	P	P	P	P	P	P	P	P	P	P	P	P	P	P	P	P	1	1	1	1	1	1	1	1	1	1	1	1	1	1	1	1	1	1	0.271717	0.213356	0.250718	0.423501	0.409244
7160521	0.0327115	0.0011796	up	1.37189	463.8	489.367	-0.153812	0.302352	P	P	P	P	P	P	P	P	P	P	P	P	P	P	P	P	P	P	1	1	1	1	1	1	1	1	1	1	1	1	1	1	1	1	1	1	0.311929	0.356975	0.379626	0.357333	0.329629
940731	0.0343514	0.00139287	down	1.37121	236.733	132.233	0.123962	-0.331486	P	P	P	P	P	P	M	P	P	P	P	P	P	P	P	P	P	P	0.99679	0.99252	0.99466	0.98291	0.99679	0.99786	0.75	0.88889	0.90064	0.98718	0.9797	0.99786	0.93697	0.9594	0.94338	0.95727	0.95727	0.94979	0.445598	0.357453	0.419798	0.343842	0.362466
6350386	0.0392894	0.00221484	up	1.36927	4343.37	4535.07	-0.0569792	0.396433	P	P	P	P	P	P	P	P	P	P	P	P	P	P	P	P	P	P	1	1	1	1	1	1	1	1	1	1	1	1	1	1	1	1	1	1	0.238077	0.25788	0.250251	0.298203	0.303551
3370170	0.0431656	0.00297315	up	1.36919	357.533	376.467	-0.219901	0.233421	P	P	P	P	P	P	P	P	P	P	P	P	P	P	P	P	P	P	1	1	1	1	1	1	1	1	1	1	1	1	1	1	1	1	1	1	0.433067	0.376607	0.303392	0.329364	0.29892
2470528	0.0455194	0.0034323	up	1.36902	4911.13	5185.43	-0.0745211	0.37862	P	P	P	P	P	P	P	P	P	P	P	P	P	P	P	P	P	P	1	1	1	1	1	1	1	1	1	1	1	1	1	1	1	1	1	1	0.272799	0.365274	0.23953	0.274899	0.340001
5220639	0.0362772	0.00169368	down	1.36824	4958.63	2792.17	0.152416	-0.299909	P	P	P	P	P	P	P	P	P	P	P	P	P	P	P	P	P	P	1	1	1	1	1	1	1	1	1	1	1	1	1	1	1	1	1	1	0.343835	0.192692	0.190985	0.272576	0.334758
3940348	0.0345921	0.00143757	up	1.36792	152.467	159.8	-0.164772	0.287206	P	P	P	P	P	P	P	P	P	P	M	M	P	P	M	M	P	P	0.89316	0.88675	0.83013	0.875	0.97863	0.84081	0.95085	0.97863	0.94872	0.95299	0.72756	0.79808	0.88568	0.86538	0.7703	0.78953	0.82906	0.82692	0.464632	0.409399	0.439076	0.377655	0.424011
7210722	0.0495186	0.00420504	down	1.36762	2212.47	1232.57	0.152782	-0.298883	P	P	P	P	P	P	P	P	P	P	P	P	P	P	P	P	P	P	1	1	1	1	1	1	1	1	1	1	1	1	1	1	1	1	1	1	0.338017	0.269083	0.20138	0.277797	0.198092
5050343	0.0309093	0.000848062	down	1.36654	305.867	172.067	0.108562	-0.341965	P	P	P	P	P	P	P	P	P	P	P	P	P	P	P	P	P	P	1	1	1	1	0.99786	1	0.96795	0.98718	0.97329	0.97222	1	1	1	1	0.99679	0.88889	0.99786	0.97115	0.306324	0.367924	0.249596	0.35326	0.382117
4730072	0.0279293	0.000255092	down	1.36615	1554.07	868.833	0.277102	-0.17301	P	P	P	P	P	P	P	P	P	P	P	P	P	P	P	P	P	P	1	1	1	1	1	1	1	1	1	1	1	1	1	1	1	1	1	1	0.404942	0.388318	0.297103	0.332993	0.410656
6660768	0.0455472	0.00344899	up	1.36591	151.133	158.433	-0.166358	0.283501	P	P	P	M	P	P	P	P	P	P	P	P	P	M	P	M	P	M	0.88568	0.82479	0.87607	0.71795	0.82479	0.86111	0.97543	0.94124	0.94979	0.85043	0.94338	0.86538	0.92201	0.77457	0.81731	0.62073	0.92949	0.7906	0.451265	0.423603	0.338431	0.357041	0.41549
3170332	0.0337563	0.00128677	down	1.36543	1692.73	945.433	0.417583	-0.0317704	P	P	P	P	P	P	P	P	P	P	P	P	P	P	P	P	P	P	1	1	1	1	1	1	1	1	1	1	1	1	1	1	1	1	1	1	0.304212	0.34534	0.303972	0.314314	0.350742
5900608	0.0485524	0.00401139	up	1.36526	141.9	149.033	-0.201189	0.247987	M	P	M	P	M	M	P	P	P	P	P	M	P	M	M	P	M	P	0.79808	0.86538	0.78846	0.875	0.64957	0.73397	0.91453	0.95299	0.93376	0.84402	0.94872	0.73825	0.86538	0.78846	0.66239	0.81303	0.77457	0.88889	0.313394	0.40764	0.314876	0.426704	0.357291
5910228	0.0320947	0.00099325	up	1.36442	140.767	147.8	-0.282313	0.165977	P	M	P	P	M	A	P	P	P	P	P	A	P	M	P	P	P	M	0.80983	0.73504	0.8515	0.90064	0.75534	0.55342	0.88462	0.95192	0.94124	0.96688	0.83761	0.41453	0.93162	0.75641	0.91987	0.92842	0.92735	0.76923	0.396148	0.43736	0.412351	0.504281	0.369718
4290403	0.0342841	0.00136704	down	1.36411	261.367	146.567	0.133343	-0.314616	P	P	P	P	P	P	P	P	P	P	P	P	P	P	P	P	P	P	1	0.99786	0.99786	0.98718	0.99679	0.99145	0.88462	0.96474	0.90385	0.94658	0.94338	0.96368	0.99252	0.98932	0.98718	0.99359	0.97756	0.95406	0.328916	0.292255	0.389009	0.290264	0.399457
2000050	0.0307038	0.000820816	up	1.36377	148.033	155.333	-0.394474	0.0531254	P	P	P	P	M	P	P	P	P	P	P	P	P	P	P	P	P	P	0.84295	0.81838	0.90491	0.97543	0.78205	0.96581	0.94979	0.96261	0.94124	0.97436	0.95727	0.84722	0.92521	0.89744	0.91026	0.87393	0.95085	0.93376	0.31855	0.431943	0.360996	0.553981	0.357425
4810600	0.0321605	0.00100454	up	1.36304	175	182.967	-0.33291	0.113914	P	P	P	P	P	P	P	P	P	P	P	P	P	P	P	P	P	P	0.94872	0.92201	0.96688	0.9391	0.85577	0.96474	0.98932	0.98611	0.98611	0.99679	0.99252	0.99786	0.9594	0.94551	0.95513	0.99786	0.98718	0.98291	0.451886	0.429173	0.436629	0.422169	0.422669
150709	0.0498914	0.00428448	up	1.36249	9978.23	10457.4	-0.122219	0.324026	P	P	P	P	P	P	P	P	P	P	P	P	P	P	P	P	P	P	1	1	1	1	1	1	1	1	1	1	1	1	1	1	1	1	1	1	0.225466	0.237332	0.248868	0.258608	0.30677
10411	0.0497974	0.00426155	down	1.3619	14552.2	8212.8	-0.000714302	-0.446335	P	P	P	P	P	P	P	P	P	P	P	P	P	P	P	P	P	P	1	1	1	1	1	1	1	1	1	1	1	1	1	1	1	1	1	1	0.196467	0.213655	0.226103	0.27123	0.27029
1690280	0.035529	0.00156138	up	1.36084	171.667	178.467	-0.318782	0.125715	P	P	P	P	P	P	P	P	P	P	P	P	P	P	P	P	P	P	0.96154	0.89423	0.95513	0.99466	0.97222	0.91987	0.98504	0.9797	0.98291	0.9797	0.95192	0.94872	0.99252	0.96581	0.98932	0.9188	0.97115	0.99466	0.38217	0.427598	0.418002	0.469216	0.514068
4610056	0.0305218	0.000792086	up	1.35864	3595.87	3749.17	-0.424476	0.0176845	P	P	P	P	P	P	P	P	P	P	P	P	P	P	P	P	P	P	1	1	1	1	1	1	1	1	1	1	1	1	1	1	1	1	1	1	0.257146	0.250637	0.211292	0.24212	0.30978
6590523	0.0307038	0.000812895	up	1.35859	1537.87	1593.97	-0.0823096	0.359799	P	P	P	P	P	P	P	P	P	P	P	P	P	P	P	P	P	P	1	1	1	1	1	1	1	1	1	1	1	1	1	1	1	1	1	1	0.284186	0.294177	0.309505	0.311182	0.345456
5050047	0.0482749	0.00393406	up	1.35712	60251.2	62819.1	-0.417951	0.0225941	P	P	P	P	P	P	P	P	P	P	P	P	P	P	P	P	P	P	1	1	1	1	1	1	1	1	1	1	1	1	1	1	1	1	1	1	0.111638	0.148041	0.123281	0.164845	0.1037
5550348	0.0437837	0.00309183	up	1.35684	674.867	695.6	-0.273545	0.166709	P	P	P	P	P	P	P	P	P	P	P	P	P	P	P	P	P	P	1	1	1	1	1	1	1	1	1	1	1	1	1	1	1	1	1	1	0.322642	0.313418	0.345355	0.40909	0.318571
5490463	0.0412002	0.00260955	up	1.35539	200.167	208.567	-0.341605	0.0971054	P	P	P	P	P	P	P	P	P	P	P	P	P	P	P	P	P	P	0.98611	0.98504	0.97863	0.99359	0.97222	0.96581	0.99038	0.99893	1	0.97222	1	0.99786	0.99466	0.98718	0.99893	0.99786	0.99786	0.99573	0.305753	0.442949	0.425	0.397509	0.419981
2340750	0.049679	0.00424777	down	1.35507	1019.27	578.067	0.274911	-0.163461	P	P	P	P	P	P	P	P	P	P	P	P	P	P	P	P	P	P	1	1	1	1	1	1	1	1	1	1	1	1	1	1	1	1	1	1	0.28537	0.257346	0.24146	0.360579	0.407104
6940088	0.0446068	0.00324576	up	1.35419	163.133	169.267	-0.0679536	0.369481	P	P	P	A	P	P	P	P	P	M	P	P	M	P	M	P	P	P	0.93056	0.91239	0.90812	0.57265	0.80876	0.91239	0.95192	0.97756	0.98718	0.74893	0.93376	0.93697	0.79594	0.84081	0.73397	0.92094	0.92949	0.81517	0.37273	0.39588	0.382388	0.390406	0.406447
3180372	0.0422144	0.00277009	up	1.35274	55436.6	57703.9	-0.408223	0.0276655	P	P	P	P	P	P	P	P	P	P	P	P	P	P	P	P	P	P	1	1	1	1	1	1	1	1	1	1	1	1	1	1	1	1	1	1	0.177902	0.191479	0.183305	0.224611	0.203575
3450451	0.0431656	0.00296024	up	1.35272	3465.37	3578.8	-0.047154	0.388715	P	P	P	P	P	P	P	P	P	P	P	P	P	P	P	P	P	P	1	1	1	1	1	1	1	1	1	1	1	1	1	1	1	1	1	1	0.403337	0.320099	0.386138	0.304404	0.420176
7150044	0.0279293	0.000264458	down	1.35257	401.8	227.633	0.104307	-0.331401	P	P	P	P	P	P	P	P	P	P	P	P	P	P	P	P	P	P	1	1	1	1	1	1	1	0.99893	1	1	1	1	1	1	1	1	1	0.99893	0.295211	0.375458	0.351523	0.352659	0.401225
2900563	0.0498914	0.00428394	up	1.35257	153.833	158.867	-0.252863	0.182837	P	P	P	P	P	P	P	P	P	P	P	P	P	P	P	P	P	P	0.90919	0.89209	0.81197	0.8344	0.94338	0.94979	0.94551	0.96368	0.96368	0.88782	0.86645	0.85363	0.93162	0.95406	0.89209	0.81731	0.89637	0.89957	0.56613	0.429024	0.312691	0.434823	0.389748
3870575	0.0320947	0.00096063	up	1.35118	226.2	233.133	-0.420126	0.0140949	P	P	P	P	P	P	P	P	P	P	P	P	P	P	P	P	P	P	0.99573	0.99038	0.98718	0.98718	0.98504	0.99252	1	1	1	1	1	1	1	1	0.99679	1	1	0.98611	0.464603	0.436594	0.302662	0.463379	0.432357
3390605	0.0398232	0.00234961	down	1.35057	2422.73	1372.87	0.150912	-0.282655	P	P	P	P	P	P	P	P	P	P	P	P	P	P	P	P	P	P	1	1	1	1	1	1	1	1	1	1	1	1	1	1	1	1	1	1	0.303813	0.326571	0.291417	0.30668	0.244374
4590630	0.0288997	0.000489988	up	1.34923	830.867	861.3	-0.204527	0.22761	P	P	P	P	P	P	P	P	P	P	P	P	P	P	P	P	P	P	1	1	1	1	1	1	1	1	1	1	1	1	1	1	1	1	1	1	0.303224	0.395094	0.282216	0.365498	0.374875
5720014	0.0324683	0.00108735	down	1.34908	404.767	230.667	0.10616	-0.325813	P	P	P	P	P	P	P	P	P	P	P	P	P	P	P	P	P	P	1	1	1	1	1	1	1	1	1	1	1	1	1	1	1	0.99786	1	0.98504	0.491284	0.293954	0.23366	0.370702	0.362848
1770672	0.0409201	0.00251024	up	1.34755	309.833	317.9	-0.363574	0.0667667	P	P	P	P	P	P	P	P	P	P	P	P	P	P	P	P	P	P	1	0.99786	1	1	1	1	1	1	1	1	1	1	1	1	1	1	1	1	0.336175	0.274632	0.404182	0.330175	0.329435
6550400	0.0350254	0.00148873	up	1.34627	338.567	347.667	-0.228097	0.200872	P	P	P	P	P	P	P	P	P	P	P	P	P	P	P	P	P	P	1	1	1	1	1	1	1	1	1	1	1	1	1	1	1	1	1	1	0.38887	0.386371	0.362116	0.314702	0.35106
7400095	0.0343415	0.00137917	up	1.34573	188.533	194.433	-0.257759	0.170629	P	P	P	P	P	P	P	P	P	P	P	P	P	P	P	P	P	P	0.97543	0.96581	0.96688	0.92735	0.96795	0.98397	0.99786	0.99466	0.99466	0.98504	1	0.99786	0.94338	0.88248	0.96688	1	0.9562	0.98825	0.351597	0.389063	0.463401	0.351658	0.450529
4210669	0.0378994	0.00192971	down	1.34553	3509.23	1992.37	0.318474	-0.109706	P	P	P	P	P	P	P	P	P	P	P	P	P	P	P	P	P	P	1	1	1	1	1	1	1	1	1	1	1	1	1	1	1	1	1	1	0.301819	0.249645	0.324309	0.273573	0.261584
6590402	0.0428587	0.00290155	up	1.34411	162.8	167.3	-0.23783	0.188824	P	P	P	P	P	P	P	P	P	P	P	P	P	P	P	P	P	P	0.93162	0.90812	0.90064	0.91346	0.97009	0.89209	0.97543	0.96474	0.97329	0.95406	0.92842	0.93697	0.9765	0.93269	0.90598	0.97543	0.92735	0.86966	0.416675	0.386974	0.249297	0.421632	0.441816
3420037	0.0443342	0.00318484	down	1.34342	11428.4	6497.77	0.107267	-0.318642	P	P	P	P	P	P	P	P	P	P	P	P	P	P	P	P	P	P	1	1	1	1	1	1	1	1	1	1	1	1	1	1	1	1	1	1	0.237482	0.234822	0.142164	0.178232	0.143142
5270452	0.0485524	0.00399807	down	1.34325	30617.7	17312.5	0.0413748	-0.384352	P	P	P	P	P	P	P	P	P	P	P	P	P	P	P	P	P	P	1	1	1	1	1	1	1	1	1	1	1	1	1	1	1	1	1	1	0.209103	0.187654	0.226807	0.174804	0.287691
2450397	0.049679	0.00424194	up	1.34307	148.767	153.367	-0.19862	0.226915	P	M	P	P	P	P	P	P	P	P	P	P	P	P	M	P	M	P	0.87393	0.77991	0.88996	0.87927	0.83227	0.83654	0.96581	0.93056	0.94017	0.85043	0.92842	0.87073	0.85684	0.83547	0.71261	0.83868	0.7094	0.87821	0.454242	0.340592	0.371803	0.458283	0.354868
4780519	0.0381047	0.00196538	up	1.34267	154.833	158.967	-0.355937	0.069166	P	M	P	P	P	P	P	P	P	P	P	P	P	P	P	P	P	P	0.91667	0.79274	0.90278	0.86752	0.98291	0.96474	0.9188	0.97329	0.96581	0.92735	0.90598	0.9391	0.95727	0.98932	0.91453	0.97863	0.96261	0.95833	0.596417	0.401259	0.368179	0.327772	0.449791
3610440	0.04988	0.00427631	down	1.34211	22130.7	12728.2	0.265931	-0.158572	P	P	P	P	P	P	P	P	P	P	P	P	P	P	P	P	P	P	1	1	1	1	1	1	1	1	1	1	1	1	1	1	1	1	1	1	0.252653	0.243119	0.168863	0.266215	0.209449
2750050	0.0291305	0.000653881	up	1.34124	191.567	195.8	-0.211562	0.212007	P	P	P	P	P	P	P	P	P	P	P	P	P	P	P	P	P	P	0.98932	0.94979	0.97329	0.97863	0.99359	0.94444	0.98932	0.99786	0.99466	0.98504	0.98504	0.99145	0.98184	0.86325	0.96688	0.96474	0.95833	0.875	0.448796	0.4008	0.298854	0.473204	0.436741
450324	0.0363611	0.0017082	up	1.34037	412.867	423.5	-0.0379187	0.384708	P	P	P	P	P	P	P	P	P	P	P	P	P	P	P	P	P	P	1	1	1	1	1	1	1	1	1	1	1	1	1	1	1	1	1	1	0.464325	0.282224	0.391537	0.407356	0.38795
4010376	0.0286868	0.000385347	up	1.33991	342.367	352.033	-0.306934	0.115203	P	P	P	P	P	P	P	P	P	P	P	P	P	P	P	P	P	P	1	1	1	1	1	1	1	1	1	1	1	1	1	1	1	1	1	1	0.371797	0.287563	0.290447	0.291952	0.361593
6560307	0.0364987	0.00172415	up	1.33969	156.7	161.4	-0.342455	0.0794394	P	P	P	P	P	P	P	P	P	P	P	P	P	P	P	P	P	P	0.88034	0.88355	0.92521	0.9391	0.96581	0.83654	0.96154	0.96047	0.96581	0.99786	0.97863	0.98718	0.92628	0.91987	0.92415	0.94231	0.88034	0.96154	0.414688	0.388521	0.395321	0.395653	0.439406
4250427	0.0297018	0.000704051	down	1.33956	371.133	212.967	0.154087	-0.267668	P	P	P	P	P	P	P	P	P	P	P	P	P	P	P	P	P	P	1	1	1	1	1	1	0.99893	0.99893	0.99466	0.99466	0.99893	1	1	1	1	0.99466	1	0.99359	0.298642	0.23224	0.336	0.369272	0.355622
270450	0.048067	0.00388792	up	1.33945	144.833	148.567	-0.312561	0.109076	P	M	P	P	P	P	P	P	P	P	P	P	M	M	P	P	P	M	0.87393	0.76923	0.81944	0.92094	0.98077	0.8953	0.95085	0.91667	0.93697	0.91667	0.8985	0.97436	0.73825	0.72756	0.9562	0.8312	0.92735	0.77564	0.388293	0.41127	0.383379	0.352729	0.463827
3180192	0.0297633	0.000716357	up	1.33943	169.633	174.033	-0.360894	0.0607238	P	P	P	P	P	P	P	P	P	P	P	P	P	P	P	P	P	P	0.94124	0.8985	0.9594	0.97222	0.94658	0.96368	0.97436	0.9797	0.98504	0.98504	0.98291	0.92094	0.90705	0.97329	0.97329	0.99786	0.96795	0.99786	0.513417	0.349228	0.38718	0.416203	0.510305
3420347	0.0288997	0.000498736	up	1.33906	1241.97	1274.53	-0.0274935	0.393731	P	P	P	P	P	P	P	P	P	P	P	P	P	P	P	P	P	P	1	1	1	1	1	1	1	1	1	1	1	1	1	1	1	1	1	1	0.299795	0.270819	0.217382	0.246937	0.313512
4920113	0.0279293	0.000276873	up	1.33764	646.2	661.567	-0.139318	0.280374	P	P	P	P	P	P	P	P	P	P	P	P	P	P	P	P	P	P	1	1	1	1	1	1	1	1	1	1	1	1	1	1	1	1	1	1	0.381212	0.6387	0.411657	0.428387	0.574836
6770075	0.0470223	0.00368671	up	1.33753	4197.57	4320.83	-0.116367	0.303201	P	P	P	P	P	P	P	P	P	P	P	P	P	P	P	P	P	P	1	1	1	1	1	1	1	1	1	1	1	1	1	1	1	1	1	1	0.357883	0.280682	0.270846	0.151628	0.276014
7050138	0.033912	0.00133594	down	1.33736	2180.7	1243.1	0.0906733	-0.328716	P	P	P	P	P	P	P	P	P	P	P	P	P	P	P	P	P	P	1	1	1	1	1	1	1	1	1	1	1	1	1	1	1	1	1	1	0.390267	0.347846	0.245815	0.353632	0.338413
7210343	0.0288997	0.000496964	up	1.33638	192.267	197.533	-0.00300852	0.415322	P	P	P	P	P	P	P	P	P	P	P	P	P	P	P	P	P	P	0.97436	0.97009	0.98077	0.90491	0.96581	0.95513	0.99466	0.99786	0.99466	0.80983	0.97863	0.88034	0.96902	0.90171	0.84829	0.86859	0.93483	0.88034	0.381251	0.405302	0.344218	0.348448	0.419695
5270327	0.0297633	0.00071761	up	1.33584	150.033	153.3	-0.285726	0.13202	P	P	P	P	P	M	P	P	P	P	P	M	P	P	P	P	P	P	0.88889	0.82692	0.84295	0.91026	0.92628	0.79167	0.94017	0.94551	0.95085	0.89103	0.90598	0.78632	0.86325	0.86004	0.93376	0.90278	0.94444	0.97222	0.412309	0.397313	0.353607	0.399032	0.418806
2760240	0.0286868	0.000386253	down	1.33573	1529.83	875.067	0.0826267	-0.335002	P	P	P	P	P	P	P	P	P	P	P	P	P	P	P	P	P	P	1	1	1	1	1	1	1	1	1	1	1	1	1	1	1	1	1	1	0.295576	0.321901	0.219102	0.313898	0.323688
430021	0.0309093	0.000846007	up	1.33549	333.867	342.067	-0.21428	0.203091	P	P	P	P	P	P	P	P	P	P	P	P	P	P	P	P	P	P	1	1	1	1	1	1	1	1	1	1	1	1	1	1	1	1	1	1	0.372633	0.429443	0.333863	0.313933	0.41317
430504	0.0499027	0.00429045	down	1.33424	2107.9	1209.83	0.0131917	-0.402828	P	P	P	P	P	P	P	P	P	P	P	P	P	P	P	P	P	P	1	1	1	1	1	1	1	1	1	1	1	1	1	1	1	1	1	1	0.30392	0.246265	0.353346	0.28171	0.306918
3850626	0.0288997	0.000499454	down	1.33403	1324.9	760.433	0.0734796	-0.342312	P	P	P	P	P	P	P	P	P	P	P	P	P	P	P	P	P	P	1	1	1	1	1	1	1	1	1	1	1	1	1	1	1	1	1	1	0.298134	0.429468	0.331186	0.351065	0.381419
4180601	0.0288997	0.000509277	up	1.33396	182	185.9	-0.295552	0.120163	P	P	P	P	P	P	P	P	P	P	P	P	P	P	P	P	P	P	0.97436	0.94017	0.97329	0.99679	0.94444	0.96261	0.98397	0.99359	0.99466	0.99786	0.98504	0.99038	0.98611	0.97329	0.99145	0.99786	0.96154	0.99466	0.340326	0.426508	0.491954	0.388041	0.370147
5860193	0.0397992	0.00230921	up	1.33368	149.967	152.4	-0.221971	0.193438	P	M	P	M	P	M	P	P	P	P	P	P	P	P	P	P	P	P	0.90491	0.67842	0.90171	0.74573	0.83227	0.62927	0.9156	0.9562	0.94979	0.88782	0.84081	0.9797	0.90491	0.85043	0.87179	0.93803	0.87821	0.92521	0.438409	0.368966	0.391831	0.389238	0.330041
1690605	0.0438873	0.00311314	up	1.33354	153.133	155.633	-0.105302	0.309964	P	P	P	M	M	M	P	P	P	P	P	P	P	P	P	A	P	M	0.92094	0.83974	0.83013	0.76389	0.67842	0.78419	0.93803	0.95299	0.95833	0.84402	0.82265	0.95085	0.90171	0.84722	0.93803	0.51068	0.82906	0.77885	0.541749	0.336084	0.323602	0.306397	0.450046
5420082	0.0412002	0.00259287	up	1.33195	187.9	192.8	-0.202879	0.210657	P	P	P	P	P	P	P	P	P	P	P	P	P	P	P	P	P	P	0.95192	0.97222	0.9797	0.97115	0.86432	0.99252	0.98718	0.99786	0.99466	0.9797	0.99038	0.92308	0.96474	0.92735	0.99573	0.95406	0.99466	0.93269	0.466227	0.377576	0.398977	0.474768	0.327709
3450689	0.0288997	0.000519034	down	1.33187	14283.4	8198.03	0.0613874	-0.352067	P	P	P	P	P	P	P	P	P	P	P	P	P	P	P	P	P	P	1	1	1	1	1	1	1	1	1	1	1	1	1	1	1	1	1	1	0.237696	0.20079	0.207856	0.263934	0.229018
3840465	0.0443686	0.00318975	up	1.33147	295.567	302.367	-0.0328634	0.380162	P	P	P	P	P	P	P	P	P	P	P	P	P	P	P	P	P	P	1	1	1	0.9797	0.99573	1	1	1	1	1	1	1	0.99893	1	0.99466	1	1	0.99573	0.424074	0.44626	0.331169	0.330438	0.419734
3130017	0.033912	0.00132073	up	1.33103	173.633	176.667	-0.316951	0.0955927	P	P	P	P	P	P	P	P	P	P	P	P	P	P	P	P	P	P	0.96474	0.94765	0.92415	0.96368	0.97543	0.9188	0.9765	0.98825	0.97756	0.97115	0.98291	0.93697	0.98825	0.98932	0.96261	0.9562	0.9562	0.9594	0.394913	0.323989	0.363232	0.349959	0.395481
2810327	0.0279293	0.000241935	up	1.33044	174	177.033	-0.369047	0.0428595	P	P	P	P	P	P	P	P	P	P	P	P	P	P	P	P	P	P	0.96795	0.91346	0.94979	0.89103	0.95299	0.98504	0.97543	0.99359	0.9765	0.98504	0.9765	0.99359	0.98825	0.94979	0.99145	0.99252	0.96047	0.97115	0.450355	0.310169	0.392578	0.424642	0.441525
1990731	0.040721	0.00248885	up	1.32921	277.2	283.167	-0.389469	0.0210954	P	P	P	P	P	P	P	P	P	P	P	P	P	P	P	P	P	P	1	0.99893	0.99893	0.99573	1	1	1	1	1	1	1	1	1	1	1	1	1	0.99893	0.328813	0.248454	0.370729	0.454685	0.421226
520634	0.0343514	0.00139505	down	1.32762	5764.83	3342.07	0.0427292	-0.366116	P	P	P	P	P	P	P	P	P	P	P	P	P	P	P	P	P	P	1	1	1	1	1	1	1	1	1	1	1	1	1	1	1	1	1	1	0.264525	0.325246	0.298773	0.270374	0.298816
6350332	0.0379317	0.00194052	up	1.32744	8825.97	8976.87	-0.197109	0.211535	P	P	P	P	P	P	P	P	P	P	P	P	P	P	P	P	P	P	1	1	1	1	1	1	1	1	1	1	1	1	1	1	1	1	1	1	0.343474	0.301234	0.16028	0.27235	0.293622
3060349	0.0329499	0.00122378	down	1.32699	459.467	265.2	0.0617035	-0.346451	P	P	P	P	P	P	P	P	P	P	P	P	P	P	P	P	P	P	1	1	1	1	1	1	1	1	1	1	1	1	1	1	1	1	1	0.99786	0.373247	0.368996	0.254033	0.343964	0.409387
4540164	0.0464062	0.0035747	up	1.32655	10832.6	11070.5	-0.00824324	0.399439	P	P	P	P	P	P	P	P	P	P	P	P	P	P	P	P	P	P	1	1	1	1	1	1	1	1	1	1	1	1	1	1	1	1	1	1	0.27791	0.179701	0.186013	0.311468	0.265918
6450189	0.0322952	0.00103934	down	1.32614	1550.67	896.4	0.0827416	-0.324488	P	P	P	P	P	P	P	P	P	P	P	P	P	P	P	P	P	P	1	1	1	1	1	1	1	1	1	1	1	1	1	1	1	1	1	1	0.459636	0.390124	0.263501	0.240584	0.38803
2190088	0.0368401	0.00176512	up	1.3247	1442.17	1463.57	-0.177324	0.228346	P	P	P	P	P	P	P	P	P	P	P	P	P	P	P	P	P	P	1	1	1	1	1	1	1	1	1	1	1	1	1	1	1	1	1	1	0.415591	0.40126	0.34323	0.318384	0.240703
1050082	0.0394234	0.0022354	down	1.32438	6408.53	3693.17	0.0909387	-0.314381	P	P	P	P	P	P	P	P	P	P	P	P	P	P	P	P	P	P	1	1	1	1	1	1	1	1	1	1	1	1	1	1	1	1	1	1	0.299657	0.233761	0.234824	0.323955	0.287916
5290682	0.0289997	0.000620831	up	1.32345	196.133	198	-0.462924	-0.0586171	P	P	P	P	P	P	P	P	P	P	P	P	P	P	P	P	P	P	0.99145	0.96688	0.97009	0.99893	0.99679	1	0.99252	0.99786	0.99466	0.99893	1	1	1	1	1	0.99145	1	0.99893	0.390666	0.335913	0.347953	0.362804	0.423005
6510528	0.0424575	0.00282058	up	1.32332	230.767	234.767	-0.163808	0.240355	P	P	P	P	P	P	P	P	P	P	P	P	P	P	P	P	P	P	0.99466	0.99145	0.99466	0.99573	0.99679	0.99359	1	1	1	0.98718	0.99786	0.99359	0.99786	0.98932	0.99359	0.99786	1	0.99466	0.399611	0.448219	0.283478	0.498981	0.38813
1660332	0.0383364	0.00205436	down	1.32327	322.433	187.367	-0.0198588	-0.423967	P	P	P	P	P	P	P	P	P	P	P	P	P	P	P	P	P	P	1	1	1	1	1	1	0.9765	0.99679	0.99466	0.99466	0.95727	1	1	1	1	1	1	0.99573	0.322526	0.474757	0.419201	0.367327	0.209279
7040546	0.0313644	0.000881403	up	1.32169	257.667	260.933	0.0379929	0.440382	P	P	P	P	P	P	P	P	P	P	P	P	P	P	P	P	P	P	0.99893	0.99786	0.99679	0.98291	0.99679	0.9797	1	1	1	0.99359	1	1	0.97329	0.9594	0.9562	0.99038	0.97329	0.98504	0.530044	0.358085	0.370219	0.43814	0.457801
4890634	0.0324082	0.00107061	up	1.31994	1128.63	1143.93	-0.0192933	0.381176	P	P	P	P	P	P	P	P	P	P	P	P	P	P	P	P	P	P	1	1	1	1	1	1	1	1	1	1	1	1	1	1	1	1	1	1	0.398625	0.386095	0.246341	0.447053	0.298104
5720706	0.0373889	0.00184198	up	1.31983	854.267	861.233	-0.363125	0.0372254	P	P	P	P	P	P	P	P	P	P	P	P	P	P	P	P	P	P	1	1	1	1	1	1	1	1	1	1	1	1	1	1	1	1	1	1	0.31727	0.333838	0.275608	0.35497	0.338982
1990202	0.0324555	0.00107958	up	1.31967	4418.2	4455.5	-0.181708	0.218472	P	P	P	P	P	P	P	P	P	P	P	P	P	P	P	P	P	P	1	1	1	1	1	1	1	1	1	1	1	1	1	1	1	1	1	1	0.315887	0.297865	0.320911	0.304635	0.283397
1690315	0.0422144	0.00276207	down	1.31934	366.367	213.7	-0.0381111	-0.437928	P	P	P	P	P	P	P	P	P	P	P	P	P	P	P	P	P	P	1	1	1	1	1	1	0.99038	0.99893	1	1	1	1	1	1	1	1	1	0.99466	0.365116	0.437084	0.292698	0.410617	0.313274
2450255	0.0279293	0.000225549	up	1.31841	178.267	180.467	-0.340569	0.0582276	P	P	P	P	P	P	P	P	P	P	P	P	P	P	P	P	P	P	0.96154	0.94017	0.96688	0.98932	0.98291	0.9797	0.98077	0.99466	0.9765	0.97009	0.99038	0.97543	0.94872	0.97329	0.97329	0.97436	0.98611	0.97863	0.357729	0.299743	0.306145	0.396026	0.507217
2940376	0.035303	0.00152628	down	1.31788	2796.03	1617.23	0.223903	-0.174313	P	P	P	P	P	P	P	P	P	P	P	P	P	P	P	P	P	P	1	1	1	1	1	1	1	1	1	1	1	1	1	1	1	1	1	1	0.298237	0.194856	0.203798	0.337191	0.355157
6980497	0.0485524	0.00398162	up	1.31761	170.6	173.3	-0.284437	0.113482	P	P	P	P	P	P	P	P	P	P	P	P	P	P	P	P	P	P	0.90919	0.94765	0.96261	0.97009	0.95513	0.93056	0.97543	0.98932	0.96581	0.94765	0.99786	0.97863	0.97115	0.9594	0.98504	0.98932	0.95299	0.96047	0.280164	0.340719	0.324886	0.352639	0.402046
2100546	0.0348354	0.00146181	up	1.31742	150.2	151.733	-0.285018	0.112698	P	M	P	P	P	P	P	P	P	P	P	P	P	P	P	P	P	P	0.87073	0.73932	0.92308	0.85256	0.92949	0.83868	0.91987	0.9562	0.94338	0.95299	0.8109	0.90278	0.94124	0.89637	0.81731	0.93697	0.95085	0.94551	0.511738	0.314057	0.44493	0.392768	0.446324
4210543	0.0337563	0.00129018	down	1.31689	561.5	325.833	0.063954	-0.333185	P	P	P	P	P	P	P	P	P	P	P	P	P	P	P	P	P	P	1	1	1	1	1	1	1	1	1	1	1	1	1	1	1	1	1	1	0.330469	0.316102	0.351777	0.386728	0.350615
4200709	0.0324082	0.00105898	up	1.31618	164.567	166.033	-0.300978	0.0953736	P	P	P	P	P	P	P	P	P	M	P	P	P	P	P	P	P	P	0.92521	0.86966	0.95513	0.98184	0.96581	0.90278	0.95406	0.97863	0.97115	0.75214	0.99038	0.95406	0.95727	0.95085	0.94872	0.99252	0.98184	0.88462	0.369122	0.35234	0.462145	0.466432	0.483633
630524	0.0288997	0.000509826	down	1.31571	1707.6	994.267	0.128842	-0.266994	P	P	P	P	P	P	P	P	P	P	P	P	P	P	P	P	P	P	1	1	1	1	1	1	1	1	1	1	1	1	1	1	1	1	1	1	0.359819	0.362102	0.210399	0.357563	0.439945
6900156	0.0286866	0.000346525	up	1.31531	770	776.033	-0.0619276	0.333474	P	P	P	P	P	P	P	P	P	P	P	P	P	P	P	P	P	P	1	1	1	1	1	1	1	1	1	1	1	1	1	1	1	1	1	1	0.451113	0.445366	0.29911	0.45477	0.379029
2750091	0.0414915	0.00265933	down	1.31422	526.1	306.633	0.0541768	-0.340034	P	P	P	P	P	P	P	P	P	P	P	P	P	P	P	P	P	P	1	1	1	1	1	1	1	1	1	1	1	1	1	1	1	1	1	1	0.419776	0.378812	0.253691	0.40327	0.361524
1240044	0.0411533	0.00255979	down	1.31419	765.667	444.567	0.285727	-0.108443	P	P	P	P	P	P	P	P	P	P	P	P	P	P	P	P	P	P	1	1	1	1	1	1	1	1	1	1	1	1	1	1	1	1	1	1	0.411464	0.369337	0.37469	0.371955	0.342368
2060088	0.04049	0.00244736	up	1.31387	457.333	462.233	-0.277188	0.116634	P	P	P	P	P	P	P	P	P	P	P	P	P	P	P	P	P	P	1	1	1	1	1	1	1	1	1	1	1	1	1	1	1	1	1	1	0.423173	0.368102	0.289209	0.299882	0.343557
4560372	0.0322758	0.00103062	up	1.31238	171.1	171.2	-0.337773	0.0544089	P	P	P	P	P	P	P	P	P	P	P	P	P	P	P	P	P	P	0.96795	0.88355	0.94979	0.96047	0.97543	0.94551	0.96795	0.98291	0.9765	0.99893	0.98504	1	0.98504	0.90919	0.875	0.94765	0.98397	0.96261	0.410726	0.467719	0.404247	0.501203	0.284779
3940242	0.03604	0.00161795	down	1.31178	607.133	355.033	0.180831	-0.210691	P	P	P	P	P	P	P	P	P	P	P	P	P	P	P	P	P	P	1	1	1	1	1	1	1	1	1	1	1	1	1	1	1	0.99893	1	1	0.387619	0.290278	0.314391	0.299985	0.334118
2140753	0.0279293	0.000276951	up	1.31012	19692.3	19766.9	-0.251583	0.138116	P	P	P	P	P	P	P	P	P	P	P	P	P	P	P	P	P	P	1	1	1	1	1	1	1	1	1	1	1	1	1	1	1	1	1	1	0.2343	0.242112	0.317487	0.359505	0.236096
4060593	0.0396639	0.00226079	down	1.3095	4417.63	2594.17	0.118768	-0.270249	P	P	P	P	P	P	P	P	P	P	P	P	P	P	P	P	P	P	1	1	1	1	1	1	1	1	1	1	1	1	1	1	1	1	1	1	0.295231	0.227502	0.209838	0.438881	0.281357
2000450	0.0361313	0.00162856	down	1.30891	3008.73	1769.43	0.179763	-0.208597	P	P	P	P	P	P	P	P	P	P	P	P	P	P	P	P	P	P	1	1	1	1	1	1	1	1	1	1	1	1	1	1	1	1	1	1	0.372723	0.225166	0.254391	0.38679	0.269753
1940097	0.0482809	0.0039389	up	1.3089	216.5	216.133	-0.0855826	0.302772	P	P	P	P	P	P	P	P	P	P	P	P	P	P	P	P	P	P	0.99359	0.97756	0.98825	0.98077	0.97222	0.99252	0.99786	0.99893	1	0.96154	0.99038	0.98718	1	1	0.98611	0.9562	0.98184	0.99786	0.439408	0.282107	0.314143	0.366747	0.374245
610209	0.0387903	0.00215404	up	1.30831	233.267	234.5	-0.0965759	0.291129	P	P	P	P	P	P	P	P	P	P	P	P	P	P	P	P	P	P	0.99466	0.99679	0.99145	0.98932	0.99679	0.99573	1	1	1	0.99893	1	0.99786	0.99252	0.97756	0.99573	0.99786	0.98825	0.98291	0.459756	0.368905	0.374693	0.40189	0.547197
6380400	0.0376435	0.00188674	down	1.3082	244.533	143.133	0.213919	-0.173662	P	P	P	P	P	P	P	P	P	P	M	P	P	P	P	P	P	P	0.99679	0.99038	0.99786	0.9594	0.97756	0.99573	0.90812	0.9391	0.88355	0.94872	0.7265	0.92308	0.97543	0.98932	0.98718	0.85577	0.97756	0.95085	0.443488	0.392156	0.3626	0.326198	0.390416
4010601	0.0368401	0.00176576	down	1.30763	17619	10288.6	0.0738625	-0.313094	P	P	P	P	P	P	P	P	P	P	P	P	P	P	P	P	P	P	1	1	1	1	1	1	1	1	1	1	1	1	1	1	1	1	1	1	0.240331	0.226828	0.227596	0.217036	0.31246
6330369	0.0288997	0.000547396	up	1.30678	177.767	177.9	-0.205112	0.180907	P	P	P	P	P	P	P	P	P	P	P	P	P	P	P	P	P	P	0.96795	0.93376	0.96474	0.95513	0.82265	0.97863	0.97222	0.98718	0.98932	0.93162	0.99252	0.96581	0.97009	0.95085	0.8985	0.95299	0.96368	0.98611	0.319909	0.315656	0.378685	0.371524	0.315913
6380047	0.0337563	0.00129767	up	1.30621	242.7	243.767	-0.134445	0.250942	P	P	P	P	P	P	P	P	P	P	P	P	P	P	P	P	P	P	0.99466	0.99786	0.99573	0.99679	0.99145	1	1	1	1	0.98718	0.99038	0.99679	0.99252	0.99893	0.99573	0.99573	0.99786	0.99573	0.327814	0.41561	0.342165	0.406857	0.420676
5700279	0.0499926	0.00431064	down	1.30479	473.433	279.133	0.224595	-0.159224	P	P	P	P	P	P	P	P	P	P	P	P	P	P	P	P	P	P	1	1	1	1	1	1	1	1	1	1	1	1	1	1	1	1	1	1	0.403118	0.385598	0.331117	0.3173	0.264165
4640187	0.0387187	0.00214494	down	1.30438	3881.63	2272.43	0.223597	-0.159765	P	P	P	P	P	P	P	P	P	P	P	P	P	P	P	P	P	P	1	1	1	1	1	1	1	1	1	1	1	1	1	1	1	1	1	1	0.253923	0.232171	0.308707	0.320069	0.360775
940414	0.0310538	0.000857345	down	1.30432	496.833	292.533	0.0454904	-0.337805	P	P	P	P	P	P	P	P	P	P	P	P	P	P	P	P	P	P	1	1	1	1	1	1	1	1	1	1	1	1	1	1	1	1	1	0.99786	0.322402	0.375894	0.314067	0.332247	0.285005
3830528	0.0308271	0.000831668	down	1.30418	7880.7	4615.77	0.0421931	-0.340954	P	P	P	P	P	P	P	P	P	P	P	P	P	P	P	P	P	P	1	1	1	1	1	1	1	1	1	1	1	1	1	1	1	1	1	1	0.238577	0.275494	0.162241	0.275874	0.258104
780520	0.0480667	0.00387436	up	1.30374	356.367	357.467	-0.199929	0.182724	P	P	P	P	P	P	P	P	P	P	P	P	P	P	P	P	P	P	1	1	1	1	1	1	1	1	1	1	1	1	1	1	1	1	1	1	0.37228	0.454833	0.330688	0.480208	0.442888
5270519	0.0455398	0.00344432	up	1.30346	218.633	218.5	-0.323093	0.0592474	P	P	P	P	P	P	P	P	P	P	P	P	P	P	P	P	P	P	0.99252	0.98932	0.98718	0.98825	0.99466	0.99573	0.99786	0.99893	1	1	1	1	1	0.99252	0.99893	0.99786	1	0.98718	0.371322	0.347308	0.41523	0.448048	0.422428
4590180	0.0373254	0.0018343	down	1.30321	482.4	284.867	0.226884	-0.155186	P	P	P	P	P	P	P	P	P	P	P	P	P	P	P	P	P	P	1	1	1	1	1	1	1	1	1	1	1	1	1	1	1	1	1	1	0.416625	0.306871	0.231846	0.317212	0.358562
7610494	0.0349328	0.00147849	up	1.30273	12490.5	12457.6	-0.0562348	0.325299	P	P	P	P	P	P	P	P	P	P	P	P	P	P	P	P	P	P	1	1	1	1	1	1	1	1	1	1	1	1	1	1	1	1	1	1	0.335732	0.291479	0.282593	0.242348	0.364708
6400746	0.0473135	0.00375778	up	1.30214	712.933	709.033	-0.131119	0.249762	P	P	P	P	P	P	P	P	P	P	P	P	P	P	P	P	P	P	1	1	1	1	1	1	1	1	1	1	1	1	1	1	1	1	1	1	0.338517	0.335852	0.327346	0.35322	0.367882
6220332	0.0387187	0.00213497	down	1.30181	267.633	158.1	0.219282	-0.161233	P	P	P	P	P	P	P	P	P	P	P	P	P	P	P	P	P	P	1	0.99786	0.99893	0.99573	1	0.99573	0.91453	0.9797	0.95299	0.9797	0.99145	0.99252	0.98932	0.99145	0.96154	0.93376	0.97436	0.9359	0.532389	0.443689	0.420688	0.360575	0.426922
670632	0.0327115	0.0011649	up	1.30129	150.333	149.667	-0.190359	0.189582	P	M	P	P	P	A	P	P	P	P	P	P	M	P	P	P	M	P	0.89637	0.78739	0.86004	0.82158	0.83868	0.49679	0.89209	0.95299	0.94979	0.84188	0.92521	0.86432	0.69017	0.93269	0.86432	0.86218	0.76389	0.88568	0.460787	0.351391	0.37679	0.294418	0.406901
1190082	0.0364577	0.00172051	up	1.30009	32166.3	31959	-0.255949	0.122665	P	P	P	P	P	P	P	P	P	P	P	P	P	P	P	P	P	P	1	1	1	1	1	1	1	1	1	1	1	1	1	1	1	1	1	1	0.283754	0.304306	0.125952	0.244141	0.176368
6840079	0.0491033	0.0041233	up	1.29975	5859.13	5846.03	0.10531	0.483545	P	P	P	P	P	P	P	P	P	P	P	P	P	P	P	P	P	P	1	1	1	1	1	1	1	1	1	1	1	1	1	1	1	1	1	1	0.306699	0.183959	0.229603	0.230199	0.269689
5910239	0.0320947	0.000995075	up	1.29923	155.933	155.767	-0.0422136	0.335447	P	P	P	P	P	M	P	P	P	M	P	M	A	P	M	P	P	A	0.89316	0.86645	0.91026	0.82479	0.87179	0.75855	0.91453	0.97756	0.94872	0.73077	0.87073	0.70727	0.58654	0.96902	0.71047	0.92308	0.84188	0.38568	0.358036	0.401357	0.47352	0.447929	0.454131
5570465	0.0326485	0.00111504	up	1.29868	225.7	224.767	-0.0960577	0.280992	P	P	P	P	P	P	P	P	P	P	P	P	P	P	P	P	P	P	0.99466	0.99252	0.98825	0.99573	0.97543	1	0.99893	0.99893	1	0.98718	1	0.98825	0.99466	0.9797	0.96902	0.97329	0.99573	0.99145	0.426102	0.394409	0.393062	0.460939	0.34074
1430014	0.0413332	0.00263805	down	1.29804	357.4	211.133	0.290748	-0.0855893	P	P	P	P	P	P	P	P	P	P	P	P	P	P	P	P	P	P	1	1	1	0.99893	1	1	0.99252	0.99893	1	0.99893	1	1	1	1	0.99573	0.99573	0.99786	0.99145	0.37949	0.339265	0.390033	0.326208	0.299813
3450626	0.039958	0.00237018	up	1.29802	147.667	147.567	-0.204032	0.172286	P	P	P	P	P	M	P	P	P	P	P	P	M	P	M	M	P	P	0.86432	0.82265	0.85577	0.92842	0.85577	0.78419	0.90812	0.96688	0.88675	0.84295	0.84081	0.97863	0.75641	0.96581	0.74786	0.77991	0.92949	0.91026	0.419089	0.41231	0.353285	0.439701	0.407631
6980278	0.0419402	0.00273421	up	1.29735	244.6	244.233	-0.372059	0.00350761	P	P	P	P	P	P	P	P	P	P	P	P	P	P	P	P	P	P	0.99573	0.99786	0.99573	0.99573	0.97543	1	1	1	1	0.99679	1	1	1	1	1	0.99786	1	1	0.333908	0.404884	0.283264	0.352349	0.335237
1010324	0.0316778	0.0009193	down	1.29706	1068.23	632.467	0.141733	-0.233507	P	P	P	P	P	P	P	P	P	P	P	P	P	P	P	P	P	P	1	1	1	1	1	1	1	1	1	1	1	1	1	1	1	1	1	1	0.268238	0.203838	0.215429	0.27942	0.361626
4010433	0.0494149	0.00417927	up	1.2962	161.6	160.733	-0.356757	0.0175271	P	P	P	P	P	P	P	P	P	P	P	P	P	P	P	P	P	P	0.92628	0.86432	0.93697	0.95727	0.82265	0.97863	0.97543	0.97436	0.9359	0.90919	0.95727	0.97222	0.9797	0.9594	0.98504	0.93483	0.96474	0.96581	0.37305	0.307337	0.320726	0.352657	0.392654
3360593	0.0368675	0.00177185	up	1.29486	153.1	152.567	-0.0551713	0.31763	P	P	P	A	P	M	P	P	P	P	M	P	M	M	M	P	M	M	0.86645	0.86645	0.91346	0.51709	0.80235	0.73825	0.94872	0.9562	0.92735	0.9188	0.75748	0.86538	0.72222	0.76068	0.73291	0.88889	0.73504	0.7938	0.446338	0.421964	0.356662	0.315779	0.414711
3170703	0.0316778	0.000921665	up	1.2941	9008.03	8909.47	-0.0201551	0.351799	P	P	P	P	P	P	P	P	P	P	P	P	P	P	P	P	P	P	1	1	1	1	1	1	1	1	1	1	1	1	1	1	1	1	1	1	0.297161	0.276348	0.165283	0.184199	0.288056
4640414	0.0480975	0.0039059	up	1.29324	277.667	275.933	-0.212909	0.158081	P	P	P	P	P	P	P	P	P	P	P	P	P	P	P	P	P	P	1	1	0.99786	0.98718	1	1	1	1	1	1	1	1	1	1	0.99679	1	1	0.99786	0.384773	0.323261	0.353106	0.405232	0.439532
940154	0.0343514	0.00138455	up	1.29293	152.367	150.9	-0.199084	0.171556	P	P	P	P	P	M	P	P	P	P	P	M	M	P	P	P	P	P	0.90171	0.82265	0.86432	0.8344	0.88889	0.76068	0.94338	0.96154	0.90278	0.83547	0.95192	0.64957	0.72115	0.97115	0.88568	0.96474	0.94124	0.86111	0.419779	0.384107	0.492246	0.333053	0.431893
5310040	0.0327115	0.0011791	up	1.29253	186.067	184.733	-0.361687	0.00851345	P	P	P	P	P	P	P	P	P	P	P	P	P	P	P	P	P	P	0.96795	0.95085	0.98077	0.94017	0.97543	0.99786	0.98291	0.99466	0.99038	0.99786	0.99252	0.98825	0.98611	0.99679	0.99679	0.99786	0.99786	0.99466	0.37077	0.318591	0.394932	0.294574	0.437597
5870402	0.0428437	0.00289644	up	1.29238	243.567	240.667	-0.0277322	0.3423	P	P	P	P	P	P	P	P	P	P	P	P	P	P	P	P	P	P	0.99679	0.99252	0.99679	0.99145	0.98825	0.99252	1	1	1	0.99893	0.99573	0.98077	0.99252	0.97329	0.98932	0.99786	0.98611	0.99786	0.339452	0.362599	0.25609	0.398306	0.366937
3610131	0.0480485	0.00386751	down	1.29225	1559.3	922.8	0.330837	-0.0390512	P	P	P	P	P	P	P	P	P	P	P	P	P	P	P	P	P	P	1	1	1	1	1	1	1	1	1	1	1	1	1	1	1	1	1	1	0.333283	0.352052	0.22306	0.347092	0.273777
4220164	0.0385578	0.00210995	up	1.29194	150.333	149.567	-0.236898	0.132645	P	P	P	M	P	P	P	P	P	P	P	P	P	P	P	P	P	P	0.86004	0.87393	0.88462	0.79808	0.95299	0.92735	0.91453	0.96368	0.91987	0.88782	0.89957	0.91239	0.88889	0.8547	0.88248	0.96047	0.91239	0.86538	0.424525	0.456975	0.384567	0.437713	0.429932
5080619	0.0471486	0.00373506	up	1.29089	237.067	232.6	-0.321306	0.0470553	P	P	P	P	P	P	P	P	P	P	P	P	P	P	P	P	P	P	0.99893	0.98825	0.99466	0.99679	1	1	1	1	1	0.99466	1	0.99359	1	0.99786	0.99679	0.99893	1	0.99786	0.343311	0.268944	0.337321	0.339439	0.417835
6840181	0.0479228	0.00384854	up	1.28872	214.133	212.367	-0.349771	0.0161646	P	P	P	P	P	P	P	P	P	P	P	P	P	P	P	P	P	P	0.98932	0.98825	0.99145	0.99573	0.97756	0.99145	0.99786	0.99893	0.99786	0.99893	1	1	0.99786	0.99679	0.99786	1	0.99786	1	0.408465	0.404037	0.272074	0.339085	0.445841
1030452	0.0409344	0.00251297	up	1.28693	468.767	461.067	-0.00807635	0.355858	P	P	P	P	P	P	P	P	P	P	P	P	P	P	P	P	P	P	1	1	1	1	1	1	1	1	1	1	1	1	1	1	1	1	1	1	0.349037	0.383168	0.344994	0.418424	0.405976
6220348	0.0354107	0.00153769	up	1.28634	304.667	298.867	-0.144812	0.218458	P	P	P	P	P	P	P	P	P	P	P	P	P	P	P	P	P	P	1	1	1	1	1	1	1	1	1	1	1	1	1	1	0.99786	1	1	1	0.328481	0.301638	0.351316	0.288176	0.363134
5720082	0.0283821	0.000285889	up	1.28564	5518.53	5422.77	-0.312838	0.0496491	P	P	P	P	P	P	P	P	P	P	P	P	P	P	P	P	P	P	1	1	1	1	1	1	1	1	1	1	1	1	1	1	1	1	1	1	0.228428	0.24027	0.356929	0.36998	0.290637
7210521	0.0460248	0.00352457	down	1.2853	4498.77	2691.93	0.266964	-0.0951355	P	P	P	P	P	P	P	P	P	P	P	P	P	P	P	P	P	P	1	1	1	1	1	1	1	1	1	1	1	1	1	1	1	1	1	1	0.223393	0.302524	0.276711	0.228981	0.257048
3170176	0.0497974	0.00426238	down	1.28506	6444.17	3861.83	0.0545252	-0.307306	P	P	P	P	P	P	P	P	P	P	P	P	P	P	P	P	P	P	1	1	1	1	1	1	1	1	1	1	1	1	1	1	1	1	1	1	0.359012	0.275815	0.20485	0.313893	0.290886
4070286	0.0322758	0.00102491	up	1.28481	845.667	831.233	-0.330438	0.0311154	P	P	P	P	P	P	P	P	P	P	P	P	P	P	P	P	P	P	1	1	1	1	1	1	1	1	1	1	1	1	1	1	1	1	1	1	0.345747	0.328896	0.303797	0.301718	0.251083
5220707	0.0414915	0.00266564	up	1.2838	209.433	206.767	-0.272477	0.0879452	P	P	P	P	P	P	P	P	P	P	P	P	P	P	P	P	P	P	0.98825	0.98718	0.98718	0.96261	0.97543	1	0.99786	0.99786	0.99786	0.95833	1	1	0.99145	0.99466	0.99573	0.8547	0.99679	0.99573	0.37617	0.341623	0.366933	0.368493	0.37326
4830193	0.0463273	0.00355495	up	1.28345	174.7	172.667	-0.258288	0.10174	P	P	P	P	P	P	P	P	P	P	P	P	P	P	P	P	P	P	0.93056	0.95085	0.96154	0.95085	0.97543	0.96474	0.9594	0.98718	0.97863	0.98718	0.90598	0.97436	0.98291	0.95833	0.9391	0.97863	0.9391	0.95192	0.442172	0.345814	0.33375	0.364395	0.442025
1340100	0.0480975	0.00390985	up	1.28332	172.5	169.5	-0.213117	0.146767	P	P	P	P	P	P	P	P	P	P	P	P	P	P	P	P	P	P	0.95299	0.94979	0.92094	0.83868	0.99573	0.87714	0.9765	0.98077	0.96047	0.99679	0.99679	0.98291	0.88889	0.95085	0.85684	0.91346	0.94338	0.98291	0.422707	0.391455	0.372545	0.405301	0.506288
6200068	0.0425396	0.00283009	down	1.28226	2006.37	1202.93	0.107657	-0.251027	P	P	P	P	P	P	P	P	P	P	P	P	P	P	P	P	P	P	1	1	1	1	1	1	1	1	1	1	1	1	1	1	1	1	1	1	0.271167	0.375021	0.2722	0.197405	0.241442
6650201	0.0464062	0.00357272	up	1.28224	866.533	845.867	-0.170636	0.188032	P	P	P	P	P	P	P	P	P	P	P	P	P	P	P	P	P	P	1	1	1	1	1	1	1	1	1	1	1	1	1	1	1	1	1	1	0.328537	0.323494	0.308265	0.344461	0.267954
7400435	0.030126	0.000753624	up	1.28149	152.933	150.2	-0.306353	0.0514744	P	P	P	P	P	P	P	P	P	P	P	P	P	P	P	P	P	P	0.89423	0.86645	0.85577	0.89637	0.95727	0.9562	0.92521	0.96047	0.92308	0.96047	0.84081	0.94765	0.85791	0.95727	0.92415	0.86966	0.9156	0.89957	0.420811	0.398665	0.328618	0.471062	0.391119
1300110	0.0480667	0.00387492	up	1.28128	15325.8	15081	-0.228562	0.129024	P	P	P	P	P	P	P	P	P	P	P	P	P	P	P	P	P	P	1	1	1	1	1	1	1	1	1	1	1	1	1	1	1	1	1	1	0.383494	0.216339	0.263557	0.217325	0.271
520189	0.0452244	0.00333689	up	1.28088	1023.97	1006.37	-0.275978	0.0811618	P	P	P	P	P	P	P	P	P	P	P	P	P	P	P	P	P	P	1	1	1	1	1	1	1	1	1	1	1	1	1	1	1	1	1	1	0.336639	0.387818	0.243084	0.314058	0.230658
4730228	0.0238036	8.15413e-05	down	1.28072	185.167	110.967	0.0993435	-0.257609	P	P	P	P	P	P	A	M	A	P	M	M	P	P	P	M	P	P	0.97436	0.9562	0.96795	0.95727	0.89637	0.85043	0.49038	0.77244	0.57906	0.8312	0.77885	0.70406	0.9594	0.93697	0.94338	0.65919	0.85577	0.87714	0.449579	0.369493	0.346715	0.335101	0.358332
1980386	0.0387187	0.00213638	up	1.28019	161.6	159.2	-0.249076	0.107277	P	P	P	P	P	P	P	P	P	P	P	P	P	P	P	P	P	P	0.89423	0.92201	0.92415	0.96581	0.95085	0.98611	0.94017	0.97756	0.95299	0.8515	0.91453	0.93376	0.96261	0.92094	0.88248	0.90705	0.98504	0.96581	0.368803	0.535242	0.347197	0.450573	0.487737
6420554	0.0485547	0.00401376	up	1.27863	2139.07	2082.13	-0.0529205	0.301677	P	P	P	P	P	P	P	P	P	P	P	P	P	P	P	P	P	P	1	1	1	1	1	1	1	1	1	1	1	1	1	1	1	1	1	1	0.339724	0.435615	0.292521	0.340307	0.322873
5720397	0.028388	0.000298485	up	1.27835	153.3	150.067	-0.0846443	0.269634	P	P	P	M	M	P	P	P	P	M	P	M	P	P	M	P	P	P	0.90278	0.84722	0.86645	0.75641	0.79594	0.80235	0.91453	0.96261	0.92628	0.75321	0.97329	0.76496	0.8141	0.87607	0.73932	0.93269	0.83761	0.89316	0.454674	0.454651	0.341555	0.35076	0.348497
3450719	0.0288997	0.000457383	down	1.27818	4287.63	2564.7	-0.0963219	-0.450411	P	P	P	P	P	P	P	P	P	P	P	P	P	P	P	P	P	P	1	1	1	1	1	1	1	1	1	1	1	1	1	1	1	1	1	1	0.324297	0.271766	0.306094	0.341707	0.345913
6860554	0.0432424	0.00298446	up	1.27694	3699.13	3608.67	-0.107306	0.245384	P	P	P	P	P	P	P	P	P	P	P	P	P	P	P	P	P	P	1	1	1	1	1	1	1	1	1	1	1	1	1	1	1	1	1	1	0.288904	0.284307	0.318275	0.345599	0.324203
4760754	0.0377831	0.00190567	up	1.27674	1969.93	1931.63	0.195176	0.54764	P	P	P	P	P	P	P	P	P	P	P	P	P	P	P	P	P	P	1	1	1	1	1	1	1	1	1	1	1	1	1	1	1	1	1	1	0.29044	0.248826	0.218702	0.288407	0.266853
2710240	0.0385578	0.00211333	up	1.27534	5838.13	5715.03	-0.0406537	0.310232	P	P	P	P	P	P	P	P	P	P	P	P	P	P	P	P	P	P	1	1	1	1	1	1	1	1	1	1	1	1	1	1	1	1	1	1	0.28108	0.247514	0.213535	0.303901	0.28683
3130484	0.0303157	0.000764099	up	1.27459	8746	8509.13	-0.18526	0.16477	P	P	P	P	P	P	P	P	P	P	P	P	P	P	P	P	P	P	1	1	1	1	1	1	1	1	1	1	1	1	1	1	1	1	1	1	0.255995	0.27376	0.301497	0.253985	0.268342
5290482	0.0326485	0.00110359	down	1.27456	1474.17	888.333	0.259157	-0.0908364	P	P	P	P	P	P	P	P	P	P	P	P	P	P	P	P	P	P	1	1	1	1	1	1	1	1	1	1	1	1	1	1	1	1	1	1	0.413395	0.374779	0.261609	0.271763	0.320604
70504	0.0305218	0.000779794	down	1.27443	14439.9	8692.27	0.0175017	-0.332353	P	P	P	P	P	P	P	P	P	P	P	P	P	P	P	P	P	P	1	1	1	1	1	1	1	1	1	1	1	1	1	1	1	1	1	1	0.179547	0.253995	0.169859	0.211293	0.257704
2900253	0.0337563	0.00127597	up	1.27412	387.167	377.767	-0.297718	0.0517864	P	P	P	P	P	P	P	P	P	P	P	P	P	P	P	P	P	P	1	1	1	1	1	1	1	1	1	1	1	1	1	1	1	1	1	1	0.438496	0.346757	0.323682	0.341201	0.363056
3180296	0.0324082	0.00105629	down	1.27322	7287.7	4389.57	0.176005	-0.172473	P	P	P	P	P	P	P	P	P	P	P	P	P	P	P	P	P	P	1	1	1	1	1	1	1	1	1	1	1	1	1	1	1	1	1	1	0.343863	0.456911	0.287189	0.331557	0.281934
4280164	0.0295211	0.000680648	down	1.27225	440.367	265.933	0.112729	-0.234657	P	P	P	P	P	P	P	P	P	P	P	P	P	P	P	P	P	P	1	1	1	1	1	1	1	1	1	1	1	1	1	1	1	1	1	0.99893	0.351457	0.331692	0.382118	0.371741	0.305145
6480343	0.0487805	0.00405881	up	1.272	3108.33	3029.53	0.0525697	0.399663	P	P	P	P	P	P	P	P	P	P	P	P	P	P	P	P	P	P	1	1	1	1	1	1	1	1	1	1	1	1	1	1	1	1	1	1	0.316458	0.361757	0.264758	0.356376	0.290151
1260543	0.0289997	0.000634273	up	1.27198	194.133	188.933	-0.142291	0.20478	P	P	P	P	P	P	P	P	P	P	P	P	P	P	P	P	P	P	0.98718	0.9594	0.97756	0.95513	0.97543	0.95299	0.98504	0.99466	0.99466	0.9797	0.99786	0.99893	0.98504	0.95085	0.98504	0.93483	0.96795	0.99573	0.493466	0.385003	0.432092	0.407708	0.443924
3440634	0.0427027	0.00284864	up	1.27159	178.667	173.933	-0.285919	0.0607154	P	P	P	P	P	P	P	P	P	P	P	P	P	P	P	P	P	P	0.97436	0.94979	0.94658	0.92949	0.94444	0.97863	0.97863	0.99252	0.96368	0.99573	0.97436	0.99786	0.9765	0.99573	0.97863	0.97329	0.96474	0.97863	0.372234	0.468781	0.296658	0.412985	0.470217
4640711	0.0376435	0.00189185	up	1.27156	1805.77	1758.13	-0.0737047	0.272893	P	P	P	P	P	P	P	P	P	P	P	P	P	P	P	P	P	P	1	1	1	1	1	1	1	1	1	1	1	1	1	1	1	1	1	1	0.387362	0.241121	0.327355	0.376646	0.218268
6580273	0.030049	0.00074543	down	1.27153	5056.2	3053.27	0.257523	-0.0890425	P	P	P	P	P	P	P	P	P	P	P	P	P	P	P	P	P	P	1	1	1	1	1	1	1	1	1	1	1	1	1	1	1	1	1	1	0.268725	0.203266	0.230105	0.300315	0.284345
870259	0.0269469	0.000187803	up	1.27146	792.033	770.033	-0.012524	0.333962	P	P	P	P	P	P	P	P	P	P	P	P	P	P	P	P	P	P	1	1	1	1	1	1	1	1	1	1	1	1	1	1	1	1	1	1	0.365828	0.411742	0.274938	0.296808	0.331836
4730014	0.0437837	0.00308905	down	1.27145	607.267	364.767	0.0964138	-0.250056	P	P	P	P	P	P	P	P	P	P	P	P	P	P	P	P	P	P	1	1	1	1	1	1	1	1	1	1	1	1	1	1	1	1	1	1	0.307675	0.388244	0.276482	0.244801	0.22457
4150672	0.0328004	0.00119488	down	1.27144	1843.47	1112.27	0.0521264	-0.294336	P	P	P	P	P	P	P	P	P	P	P	P	P	P	P	P	P	P	1	1	1	1	1	1	1	1	1	1	1	1	1	1	1	1	1	1	0.240483	0.358647	0.291406	0.321899	0.305554
7150411	0.039958	0.00236936	up	1.26923	163.433	158.4	-0.265327	0.0786284	P	P	P	P	P	P	P	P	P	P	P	P	P	P	P	P	P	P	0.94551	0.86538	0.91774	0.92949	0.87927	0.99145	0.96261	0.97329	0.93697	0.94124	0.94338	0.97115	0.90171	0.94872	0.96688	0.81303	0.96795	0.88889	0.358951	0.378934	0.277358	0.378389	0.428002
2760707	0.0473135	0.00375965	down	1.26867	189.2	114.067	0.112297	-0.231018	P	P	P	P	P	P	M	M	M	M	P	P	P	P	P	A	P	A	0.98504	0.95192	0.97329	0.84936	0.93269	0.97863	0.71261	0.67949	0.63248	0.77564	0.90491	0.91239	0.91026	0.88889	0.86004	0.39423	0.91239	0.52991	0.39904	0.486198	0.330068	0.389537	0.331155
6580037	0.0431656	0.00295558	up	1.26853	154.433	150.7	-0.309607	0.0335489	P	P	P	P	P	P	P	P	P	M	P	P	P	P	P	P	P	P	0.87179	0.90064	0.89957	0.89103	0.86432	0.95299	0.92415	0.95299	0.93697	0.75321	0.95192	0.95727	0.90171	0.95085	0.90812	0.91987	0.93269	0.87073	0.338976	0.383939	0.343728	0.392242	0.328554
5550470	0.0324082	0.00106809	down	1.26853	2935.37	1768.37	0.0595158	-0.283637	P	P	P	P	P	P	P	P	P	P	P	P	P	P	P	P	P	P	1	1	1	1	1	1	1	1	1	1	1	1	1	1	1	1	1	1	0.354736	0.22867	0.190606	0.278654	0.282265
4830102	0.0412002	0.0026002	down	1.26618	471.567	286.633	0.302064	-0.0384197	P	P	P	P	P	P	P	P	P	P	P	P	P	P	P	P	P	P	1	1	1	1	1	1	1	1	1	0.99893	1	1	1	1	1	1	1	0.99679	0.3469	0.345814	0.373722	0.376105	0.404817
380187	0.0397992	0.00233813	up	1.26569	7634.3	7402.73	0.00516653	0.345089	P	P	P	P	P	P	P	P	P	P	P	P	P	P	P	P	P	P	1	1	1	1	1	1	1	1	1	1	1	1	1	1	1	1	1	1	0.205853	0.206622	0.235053	0.232785	0.312716
3060482	0.0432424	0.00298663	up	1.26368	871.167	840.867	-0.424328	-0.0866936	P	P	P	P	P	P	P	P	P	P	P	P	P	P	P	P	P	P	1	1	1	1	1	1	1	1	1	1	1	1	1	1	1	1	1	1	0.358414	0.304573	0.235704	0.32555	0.277755
4860376	0.043669	0.0030627	down	1.26364	4717.73	2870.73	0.0552456	-0.282337	P	P	P	P	P	P	P	P	P	P	P	P	P	P	P	P	P	P	1	1	1	1	1	1	1	1	1	1	1	1	1	1	1	1	1	1	0.272546	0.275822	0.22802	0.248585	0.307529
6380594	0.0279293	0.000248768	up	1.2631	199.7	193.033	-0.299463	0.0375097	P	P	P	P	P	P	P	P	P	P	P	P	P	P	P	P	P	P	0.98932	0.97009	0.98077	0.98825	0.99466	0.97863	0.99359	0.99573	0.99466	0.98504	1	0.98825	0.99786	0.99145	0.98718	0.99252	0.99786	0.99573	0.369689	0.266881	0.442812	0.382704	0.463693
3710386	0.0324082	0.00107207	down	1.26264	639	389.033	-0.0142016	-0.35064	P	P	P	P	P	P	P	P	P	P	P	P	P	P	P	P	P	P	1	1	1	1	1	1	1	1	1	1	1	1	1	1	1	1	1	1	0.352308	0.307388	0.294569	0.333345	0.385975
5260661	0.0216793	6.19073e-05	down	1.26237	456.333	277.133	0.183539	-0.152601	P	P	P	P	P	P	P	P	P	P	P	P	P	P	P	P	P	P	1	1	1	1	1	1	1	1	1	1	1	1	1	1	1	0.99359	1	0.99466	0.263212	0.396779	0.394578	0.313943	0.331764
3990477	0.0289279	0.000597177	up	1.26212	11065	10722.6	-0.375599	-0.0397528	P	P	P	P	P	P	P	P	P	P	P	P	P	P	P	P	P	P	1	1	1	1	1	1	1	1	1	1	1	1	1	1	1	1	1	1	0.370175	0.345107	0.346179	0.304402	0.250032
6290301	0.0414915	0.00266637	up	1.26079	178.733	171.867	-0.123372	0.210954	P	P	P	P	P	P	P	P	P	P	P	P	P	P	P	P	P	P	0.97543	0.94765	0.94124	0.9359	0.87393	0.92842	0.97115	0.98077	0.9765	0.90491	0.95513	0.95727	0.96261	0.92308	0.93483	0.93483	0.9156	0.94979	0.278769	0.374969	0.343284	0.294911	0.373585
6280719	0.0365281	0.00173371	up	1.25972	170	163.567	-0.264711	0.0683866	P	P	P	P	P	P	P	P	P	P	P	P	P	P	P	P	P	P	0.9562	0.88782	0.95085	0.91346	0.94231	0.94551	0.97115	0.97329	0.9562	0.98504	0.96047	0.96902	0.96261	0.97329	0.96261	0.95406	0.97329	0.94872	0.456883	0.423795	0.427456	0.339802	0.442892
2750719	0.0470223	0.00368998	up	1.2592	7582.67	7325	0.0166116	0.349123	P	P	P	P	P	P	P	P	P	P	P	P	P	P	P	P	P	P	1	1	1	1	1	1	1	1	1	1	1	1	1	1	1	1	1	1	0.258464	0.294611	0.214193	0.268104	0.295117
4150195	0.0320947	0.000972142	up	1.25894	163.033	157.067	-0.237637	0.0945776	P	P	P	P	P	P	P	P	P	P	P	P	P	P	P	P	P	P	0.93162	0.90278	0.90812	0.9594	0.92842	0.90171	0.93803	0.97329	0.95299	0.88889	0.94338	0.9765	0.89423	0.88248	0.91239	0.9562	0.98077	0.92842	0.38668	0.30509	0.39786	0.35528	0.386514
2940487	0.0375732	0.00185783	up	1.25794	370.5	358.2	0.0780517	0.409117	P	P	P	P	P	P	P	P	P	P	P	P	P	P	P	P	P	P	1	1	1	0.99786	1	1	1	1	1	1	1	1	0.99893	1	1	1	1	0.99466	0.428476	0.253538	0.345389	0.396871	0.367569
3940630	0.0469753	0.00366512	up	1.25711	4530.1	4377.43	-0.0154861	0.314622	P	P	P	P	P	P	P	P	P	P	P	P	P	P	P	P	P	P	1	1	1	1	1	1	1	1	1	1	1	1	1	1	1	1	1	1	0.267298	0.165675	0.22874	0.274286	0.219424
5290474	0.0442571	0.00317575	up	1.25611	13467.5	12989	-0.10027	0.228697	P	P	P	P	P	P	P	P	P	P	P	P	P	P	P	P	P	P	1	1	1	1	1	1	1	1	1	1	1	1	1	1	1	1	1	1	0.196948	0.258171	0.192149	0.227972	0.184261
1780239	0.0322758	0.00101607	up	1.25469	166.3	160.233	-0.286844	0.0404827	P	P	P	P	P	P	P	P	P	P	P	P	P	P	P	P	P	P	0.92415	0.90491	0.95085	0.99145	0.91239	0.9562	0.96368	0.96474	0.95192	0.93697	0.82906	0.98077	0.98718	0.94551	0.97329	0.92308	0.95406	0.99145	0.307936	0.321265	0.304059	0.439977	0.356943
2190632	0.0320947	0.000968234	down	1.2544	15816.1	9663.8	0.0609221	-0.266071	P	P	P	P	P	P	P	P	P	P	P	P	P	P	P	P	P	P	1	1	1	1	1	1	1	1	1	1	1	1	1	1	1	1	1	1	0.221172	0.174973	0.251331	0.170173	0.221585
5820598	0.0269469	0.000189476	up	1.25389	735.567	706.967	-0.0215197	0.30489	P	P	P	P	P	P	P	P	P	P	P	P	P	P	P	P	P	P	1	1	1	1	1	1	1	1	1	1	1	1	1	1	1	1	1	1	0.332744	0.270257	0.388353	0.36665	0.310811
4200047	0.0288997	0.000456358	down	1.25291	4390.03	2688.67	0.191058	-0.134224	P	P	P	P	P	P	P	P	P	P	P	P	P	P	P	P	P	P	1	1	1	1	1	1	1	1	1	1	1	1	1	1	1	1	1	1	0.302421	0.278524	0.288124	0.312966	0.326734
2060735	0.04859	0.00402325	down	1.25279	2477.67	1520.5	0.16671	-0.15844	P	P	P	P	P	P	P	P	P	P	P	P	P	P	P	P	P	P	1	1	1	1	1	1	1	1	1	1	1	1	1	1	1	1	1	1	0.339628	0.245652	0.242286	0.352863	0.2901
4780554	0.0381047	0.00201237	up	1.25259	5209.07	4977.73	-0.00616821	0.318747	P	P	P	P	P	P	P	P	P	P	P	P	P	P	P	P	P	P	1	1	1	1	1	1	1	1	1	1	1	1	1	1	1	1	1	1	0.231367	0.366484	0.348227	0.278208	0.312001
1660369	0.0404518	0.0024325	up	1.25231	1207.93	1154.3	0.0222055	0.346797	P	P	P	P	P	P	P	P	P	P	P	P	P	P	P	P	P	P	1	1	1	1	1	1	1	1	1	1	1	1	1	1	1	1	1	1	0.26991	0.285657	0.219754	0.338173	0.251876
6900528	0.0410471	0.00254393	down	1.25124	799.467	487.767	0.267796	-0.0555598	P	P	P	P	P	P	P	P	P	P	P	P	P	P	P	P	P	P	1	1	1	1	1	1	1	1	1	1	1	1	1	1	1	1	1	1	0.35348	0.278385	0.323358	0.354538	0.295174
7200053	0.0376435	0.00188511	down	1.25103	351.667	215.267	0.231807	-0.0913102	P	P	P	P	P	P	P	P	P	P	P	P	P	P	P	P	P	P	1	1	1	1	1	1	0.99786	1	0.99679	0.96154	0.98718	0.99145	1	0.99145	0.99679	1	0.99893	0.99573	0.424066	0.329218	0.343364	0.349342	0.386838
5900411	0.0436343	0.00305239	down	1.25017	738.033	449.933	0.0416217	-0.280502	P	P	P	P	P	P	P	P	P	P	P	P	P	P	P	P	P	P	1	1	1	1	1	1	1	1	1	1	1	1	1	1	1	1	1	1	0.293099	0.253359	0.283623	0.321656	0.360368
520719	0.0412002	0.00256675	up	1.2492	160.3	153.7	-0.239077	0.0819321	P	P	P	P	M	P	P	P	P	P	P	P	P	P	P	P	P	P	0.90598	0.90705	0.91132	0.89637	0.79808	0.98077	0.95192	0.94444	0.94658	0.90064	0.96154	0.93376	0.97222	0.86432	0.96688	0.97863	0.91667	0.98611	0.404069	0.407987	0.453232	0.447658	0.258978
4760020	0.0305218	0.000796047	up	1.24892	171.267	164.067	-0.317655	0.00302418	P	P	P	P	P	P	P	P	P	P	P	P	P	P	P	P	P	P	0.94765	0.90598	0.9562	0.91026	0.96047	0.98077	0.95192	0.98397	0.95299	0.99038	0.99038	0.98825	0.96474	0.94444	0.96581	0.9562	0.98184	0.98291	0.438302	0.344868	0.449158	0.374609	0.418304
1300382	0.041537	0.00267359	up	1.24772	161.533	154.767	-0.231964	0.0873266	P	P	P	P	P	P	P	P	P	P	P	P	P	P	P	P	P	P	0.90171	0.87607	0.94979	0.95727	0.84188	0.82051	0.95192	0.95299	0.94338	0.92842	0.94658	0.94979	0.82906	0.93483	0.90919	0.9562	0.91667	0.89744	0.39715	0.371517	0.465561	0.426493	0.442412
4390543	0.0286868	0.000366513	down	1.24735	1716.97	1056.43	-0.01905	-0.337921	P	P	P	P	P	P	P	P	P	P	P	P	P	P	P	P	P	P	1	1	1	1	1	1	1	1	1	1	1	1	1	1	1	1	1	1	0.267872	0.296245	0.258233	0.301453	0.273933
1850091	0.0414915	0.00266379	up	1.24633	224.533	213.733	-0.070663	0.247029	P	P	P	P	P	P	P	P	P	P	P	P	P	P	P	P	P	P	0.99466	0.98718	0.99038	0.94551	0.9562	0.98077	0.99893	0.99893	1	0.98825	1	1	0.91774	0.98718	0.99359	0.98184	0.98611	0.97115	0.37349	0.4282	0.467361	0.410556	0.424655
6060154	0.0499027	0.00429614	up	1.24317	1100	1043.03	-0.229678	0.0843414	P	P	P	P	P	P	P	P	P	P	P	P	P	P	P	P	P	P	1	1	1	1	1	1	1	1	1	1	1	1	1	1	1	1	1	1	0.28722	0.394043	0.253769	0.318662	0.370369
4050181	0.0444343	0.0032022	up	1.24262	175.833	167.933	-0.200256	0.113135	P	P	P	P	P	P	P	P	P	P	P	P	P	P	P	P	P	P	0.93697	0.95085	0.96154	0.96047	0.97543	0.94979	0.97543	0.97756	0.96581	0.95833	0.94872	0.95299	0.94017	0.95085	0.94231	0.97756	0.95299	0.90278	0.352411	0.436855	0.401548	0.46634	0.466402
3520102	0.0327115	0.00114877	down	1.24212	5530.43	3404.37	-0.000430743	-0.313231	P	P	P	P	P	P	P	P	P	P	P	P	P	P	P	P	P	P	1	1	1	1	1	1	1	1	1	1	1	1	1	1	1	1	1	1	0.241857	0.317129	0.229883	0.31312	0.201378
6590767	0.0437837	0.00307606	down	1.24092	16922.6	10498.5	0.172043	-0.139371	P	P	P	P	P	P	P	P	P	P	P	P	P	P	P	P	P	P	1	1	1	1	1	1	1	1	1	1	1	1	1	1	1	1	1	1	0.282061	0.197188	0.215704	0.31614	0.227321
1570408	0.0304696	0.000775954	up	1.23843	342.133	324.167	-0.108893	0.199619	P	P	P	P	P	P	P	P	P	P	P	P	P	P	P	P	P	P	1	1	1	1	1	1	1	1	1	1	1	1	1	1	1	1	1	1	0.413649	0.475002	0.373106	0.388297	0.453471
6510095	0.040125	0.00239094	up	1.23772	17101.5	16196.3	-0.140835	0.166855	P	P	P	P	P	P	P	P	P	P	P	P	P	P	P	P	P	P	1	1	1	1	1	1	1	1	1	1	1	1	1	1	1	1	1	1	0.355276	0.280562	0.296743	0.313884	0.33759
4050687	0.0329499	0.0012233	down	1.23733	317.733	195.833	0.222508	-0.0847262	P	P	P	P	P	P	P	P	P	P	P	P	P	P	P	P	P	P	1	1	1	0.99893	1	1	0.99038	0.99786	0.99466	0.99679	0.99786	1	0.99679	0.98718	1	0.99359	0.99893	0.99145	0.458488	0.347623	0.370317	0.451983	0.314758
3610747	0.0478203	0.00383002	up	1.23729	164.2	155.8	-0.235598	0.0715853	P	P	P	P	M	P	P	P	P	P	P	P	P	P	P	P	P	P	0.92628	0.92201	0.91667	0.95513	0.61538	0.84081	0.94231	0.94872	0.95727	0.95192	0.94338	0.93483	0.96154	0.90919	0.93803	0.96474	0.96474	0.95192	0.374942	0.434945	0.353119	0.376337	0.358089
2900445	0.0296828	0.000690703	down	1.23683	3001.67	1853.37	0.0765878	-0.230058	P	P	P	P	P	P	P	P	P	P	P	P	P	P	P	P	P	P	1	1	1	1	1	1	1	1	1	1	1	1	1	1	1	1	1	1	0.350832	0.304432	0.374819	0.310822	0.399502
4610010	0.0415975	0.00269039	down	1.23579	1410.3	870.3	-0.137357	-0.442794	P	P	P	P	P	P	P	P	P	P	P	P	P	P	P	P	P	P	1	1	1	1	1	1	1	1	1	1	1	1	1	1	1	1	1	1	0.35308	0.303226	0.198227	0.380783	0.302038
990039	0.041537	0.0026754	up	1.23549	152.867	144.9	-0.216487	0.0885966	P	P	P	P	M	P	P	P	P	P	P	P	P	M	M	M	P	P	0.89316	0.86645	0.86004	0.88141	0.68269	0.90919	0.87286	0.95299	0.91453	0.98504	0.90598	0.9359	0.90171	0.74573	0.75	0.78953	0.91667	0.9391	0.407435	0.401462	0.416951	0.414341	0.411038
2190470	0.0381047	0.00197731	down	1.23517	982.633	608.567	0.292446	-0.0122636	P	P	P	P	P	P	P	P	P	P	P	P	P	P	P	P	P	P	1	1	1	1	1	1	1	1	1	1	1	1	1	1	1	1	1	1	0.325847	0.297692	0.308396	0.402231	0.253849
2060707	0.0327115	0.00118281	up	1.23422	585.9	552.9	-0.0445499	0.259053	P	P	P	P	P	P	P	P	P	P	P	P	P	P	P	P	P	P	1	1	1	1	1	1	1	1	1	1	1	1	1	1	1	1	1	1	0.324247	0.381796	0.357003	0.347223	0.307717
730338	0.0288997	0.000539256	down	1.23365	4055	2515.77	0.0696831	-0.23325	P	P	P	P	P	P	P	P	P	P	P	P	P	P	P	P	P	P	1	1	1	1	1	1	1	1	1	1	1	1	1	1	1	1	1	1	0.285789	0.310439	0.290221	0.266573	0.208479
2680692	0.0303384	0.000769879	up	1.22997	36008	34043.8	-0.229541	0.0690786	P	P	P	P	P	P	P	P	P	P	P	P	P	P	P	P	P	P	1	1	1	1	1	1	1	1	1	1	1	1	1	1	1	1	1	1	0.219123	0.184519	0.187175	0.290954	0.217165
2570521	0.0470395	0.00370693	up	1.22951	319.3	301.767	-0.328321	-0.0302367	P	P	P	P	P	P	P	P	P	P	P	P	P	P	P	P	P	P	1	1	1	1	1	1	1	1	1	1	1	1	1	1	1	1	1	1	0.381816	0.380076	0.291706	0.355117	0.362547
4540059	0.0454208	0.00338747	down	1.22782	405.633	253.9	0.137058	-0.159036	P	P	P	P	P	P	P	P	P	P	P	P	P	P	P	P	P	P	1	1	1	0.99893	1	1	1	1	1	1	1	1	1	1	1	1	1	0.99573	0.345598	0.441731	0.331979	0.44125	0.44946
160706	0.0487387	0.00405314	up	1.22643	158.9	149.733	-0.249946	0.0445135	P	P	P	P	P	P	P	P	P	P	P	P	P	P	P	P	P	P	0.91132	0.87393	0.91667	0.9797	0.94658	0.91026	0.93376	0.96688	0.88782	0.97009	0.94017	0.97863	0.83654	0.84615	0.90064	0.94551	0.92949	0.94338	0.494447	0.371752	0.422202	0.399175	0.448096
870646	0.0362772	0.00166556	down	1.22608	2516.7	1573.4	0.0404447	-0.253611	P	P	P	P	P	P	P	P	P	P	P	P	P	P	P	P	P	P	1	1	1	1	1	1	1	1	1	1	1	1	1	1	1	1	1	1	0.274787	0.212007	0.197696	0.183333	0.293165
160477	0.0455194	0.00342653	up	1.22554	163.767	154.367	-0.169233	0.124182	P	P	P	P	P	P	P	P	P	P	P	P	P	P	P	P	P	P	0.90171	0.92628	0.93697	0.91774	0.94231	0.90171	0.94017	0.96047	0.94979	0.95299	0.94338	0.93056	0.91239	0.88034	0.90598	0.8312	0.90491	0.94765	0.426379	0.39307	0.438091	0.418452	0.436284
4220739	0.0494149	0.00417633	down	1.22542	1306.63	820.3	0.273547	-0.0197303	P	P	P	P	P	P	P	P	P	P	P	P	P	P	P	P	P	P	1	1	1	1	1	1	1	1	1	1	1	1	1	1	1	1	1	1	0.347923	0.305119	0.29457	0.303405	0.268745
1740192	0.0385578	0.00210506	up	1.22426	170.8	160.567	-0.196432	0.0954773	P	P	P	P	P	P	P	P	P	M	P	P	P	P	P	P	P	P	0.93483	0.94765	0.93697	0.92415	0.98504	0.93162	0.94979	0.97863	0.95299	0.78953	0.94872	0.92201	0.92735	0.95406	0.91453	0.95406	0.96795	0.94338	0.428317	0.375246	0.362657	0.431845	0.37594
6100014	0.0412002	0.00261241	down	1.22196	11180.4	7024.53	0.00153128	-0.287662	P	P	P	P	P	P	P	P	P	P	P	P	P	P	P	P	P	P	1	1	1	1	1	1	1	1	1	1	1	1	1	1	1	1	1	1	0.265032	0.285893	0.206107	0.311371	0.129435
20204	0.0424575	0.00280892	up	1.22022	190.7	178.633	-0.181786	0.105358	P	P	P	P	P	P	P	P	P	P	P	P	P	P	P	P	P	P	0.97543	0.9765	0.97329	0.95192	0.96581	0.94551	0.97863	0.98611	0.98932	0.97115	0.95192	0.99038	0.98291	0.97222	0.99252	1	0.97329	0.98718	0.455504	0.381353	0.358178	0.398351	0.406369
2450592	0.0308191	0.000829307	up	1.22014	232.7	217.167	-0.204614	0.0824359	P	P	P	P	P	P	P	P	P	P	P	P	P	P	P	P	P	P	0.99573	0.99038	0.99466	0.99679	0.99893	0.99893	0.99893	0.99893	1	0.99679	0.99893	1	1	0.98291	0.99145	1	0.99786	0.98718	0.515897	0.290738	0.416802	0.503657	0.470079
[truncated: 49 more rows]
[truncated: 38 more columns]

## Sheet: 10 h post UV epidermis
ProbeID	p-value	regulation	FCAbsolute	Symbol	Definition
[truncated: 4,949 more rows]

[truncated: 3 more sheets: 24h post UV epidermis, 3d post UV epidermis, 3d post UV dermis]
